# Supplementary material for: Research on the evolution of college online public opinion risk based on improved Grey Wolf Optimizer combined with LSTM model
Source: PLoS One. 2025 Jan 24;20(1):e0311749. doi: 10.1371/journal.pone.0311749 (PMC11761667; doi:10.1371/journal.pone.0311749)
Supplement: S1 Data — (XLSX) [file pone.0311749.s001.xlsx]

## Sheet: Crawled comments
Comment (in Chinese)	Time and location	Date	Time	Emotion code
"对不起 这次你放过我 下次我还敢"	6-12 00:16 来自山东	12	00	0
“榜样的力量”	6-12 10:33 来自广东	12	10	1
网络、网友、营销号，没有一个是无辜的，遇到事情先等等，让子弹飞一会、别轻易发声，我们在网络上所遇到大反转的事情还少吗？今天头脑一热就大胆开卖，谁能保证将来风波中心的那个人不会是你呢🙊	6-12 09:52 来自吉林	12	09	0
想起知否里一段很棒的台词： “你看，板子不是打在自己身上，是不知道疼的，只要不是死了自家人，也是可以慷他人之慨的，真扯到自己身上来了，是宽宥也没有了，慈悲也没有了。”	6-12 08:20 来自河南	12	08	1
给他人造成全国性的负面影响，如果就这么简单的道歉就结束了事，那这个案例只会纵容鼓励更多的人继续这么干，成本太低了	6-12 16:45 来自广东	12	16	0
学校哪去了？不付法律责任，那学校也不能p都不放一个吧	6-12 16:44 来自广东	12	16	1
大叔可以原谅，是因为善良。社会不可以原谅，是因为正义。否则，就会有更多这样的大叔被无端欺负。我希望看到这个女的付出应有的代价。	6-12 16:43 来自广东	12	16	1
两周两条人命，一个网暴致死，一个暴力致死，没人关注。这边一个据说被网暴却连名字都不知道的大叔，和一个据说被暴力却生龙活虎的人写篇小作文，在“正义侠”眼里可比两条命重要多了。	6-14 06:25 来自江苏	14	06	1
曝光大叔女子哭诉学校准备开除她	6-12 09:41 来自江苏	12	09	1
通过这个事，突然想到中华第一案的“老人碰瓷”事件，好心小伙救了老人，最后却难自证清白赔了钱。最终这一判，导致碰瓷成了一种风气。现在这个事，好似同韵，如果价值观引导不正确，多年后，谁又能确保自己不会是第二个年轻小伙呢？	6-12 09:26 来自上海	12	09	0
谁能告诉我博主这图不是p的，我现在被假消息搞的都有点晕了	6-16 10:27 来自福建	16	10	0
她现在只是怕被开除，不是想道歉，如果这都能免去法律制裁，躲过学校处罚，那只能说明女性的性别确实是很好的保护伞了。	6-11 22:06 来自天津	11	22	1
@四川大学 真的嘛	6-12 16:41 来自广东	12	16	0
男的造黄谣，偷拍强奸没人网暴，那么多人包庇，女的发了怀疑偷拍的男的就被网暴死，杰克辣条虐猫都没人管	6-12 00:29 来自中国	12	00	0
又当又立，被迫道歉，不接受反驳，开启精选评论	6-11 22:07 来自陕西	11	22	1
这就是社会在教她怎么做人，平时在家肯定也是一副傲慢和不依不饶的模样。	6-11 23:52 来自广西	11	23	0
（接上页） 推理：任何权益的存在都是有边界。你的权益未受到侵害，说明他人未进入你的边界，而你同时又主动地维权，则必然越出你自己的边界，越出你自己的边界=必然进入他人的边界=侵犯他人的权益。	6-12 01:45 来自甘肃	12	01	1
，大叔父子以善意待她不知能否换来善意。。。	6-12 08:54 来自上海	12	08	1
，老胡这个奇葩其实有点象打不死的小强，又有点象我们常说的癞皮狗，狗皮膏药，他总有他的那套说辞，而且永远他都对，而且那脸皮比牛皮还厚，骂了他也无所谓。	6-11 23:14 来自广东	11	23	0
。。。。。。看到女硕士就要造谣和导师恋爱我真的服了	6-13 21:41 来自安徽	13	21	1
。。。川大赶紧开了吧，让她回去好好反思，别给她硕士学位以后干更大的坏事了。。也给自己和其他学生留点面子	6-13 22:20 来自四川	13	22	1
他俩入的一个党又都是搞媒体的属于同气连枝，平时高贵惯了	6-16 20:40 来自湖南	16	20	0
//@knockr:大叔相册第一张是拍的大马路就够了，相册是按时间顺序排列，后续有地铁照片那肯定是以前照的	6-12 13:05 来自广东	12	13	0
//@zhtttyzhttty:哦，我懂了！！！！ 是不是这两者都不重要，而是看做错事的是男是女更重要？？？？	6-11 22:31 来自云南	11	22	0
//@啊这是狗粮:上一秒：小仙女造谣； 下一秒：我造谣小仙女	6-14 14:00 来自上海	14	14	1
//@陈昊然:受害者成为教育工作者，教人以善良。霸凌者成为新闻工作者，毁人以谣言。//@佯装出没:@四川大学 直接留校任教吧，挺合适的，毕竟明年也出不来结果	6-14 04:08 来自广东	14	04	1
//@楚不可及111:大叔一家善良好骗接受了你的道歉网友可不接受人必须为自己的行为负责	6-12 09:23 来自江苏	12	09	0
//@读书是最美好的事:如果没有舆论的压力，哭的就是你们了。	6-12 01:01 来自广东	12	01	1
//@读着你对我的伤害:自导自演	6-12 05:54 来自福建	12	05	0
//@木桶里的橘子:在小小的花园里，挖呀挖呀挖	6-14 07:51 来自海南	14	07	1
//@手掰蒜头子:该女子看似反对偷拍，实则是看不起我们农民工，看不起劳苦大众，戴着有色眼镜和偏见看待社会主义劳苦大众，它们觉得资产阶级是阳春白雪，高贵典雅，可是对比后看，尽管她是985高校的硕士，但大叔所展现出的格局，宽容，善良和教养，不知道甩她几条街，内心比她干净，健康多少	6-12 07:56 来自湖南	12	07	1
//@童颜巨丧seven:是害怕自己被网暴，它之前巴不得大叔被网暴//@暗街燈下:害怕阿叔被网暴？？？	6-13 13:48 来自上海	13	13	1
//@我可爱的kl:她道歉并不是觉得自己错了，而是网友让她害怕了，她不道歉不行了	6-11 23:33 来自江苏	11	23	0
//@五月雪200:一个新闻传媒专业的党员女性从业者，用BBC的手法造谣一个最底层的农民工，和英国驻成都领事馆微博相互关注，获得了中央级别媒体主编的极力维护	6-12 01:30 来自福建	12	01	1
//@下一站在东塘下-:换位思考一下 如果是我爸被造谣 我真的 一定不会放过她。。。。	6-12 12:24 来自上海	12	12	0
//@幸运的早乙女:虽然我是女性，但我不想被自私的XXN代表。女性自强不是靠贬低男性，而是努力成为更好的自己。	6-12 08:24 来自吉林	12	08	1
//@佯装出没:@四川大学 直接留校任教吧，挺合适的，毕竟明年也出不来结果	6-13 23:05 来自湖南	13	23	1
//@宅男小豚:建议叔叔用法律武器吧	6-12 07:45 来自北京	12	07	1
？？？？男宝大团建对吗，谁蹲地上拍？？	6-12 09:59 来自上海	12	09	0
？？？这女的还说大叔应该去4、她怎么不去4	6-11 22:51 来自浙江	11	22	0
？就回应了一句话等答复还做个视频	6-14 01:04 来自湖北	14	01	0
@_大大大大大大张：大叔和儿子还是太单纯了，她嘴上说道歉并接受批评，身体上却关了评论，她不但关了评论，而且还开了打赏，给自己稳赚一波！！！	6-12 09:55 来自江苏	12	09	0
@_一介闲人_ @八方0837 开始离谱了	6-15 14:20 来自河南	15	14	0
@Creamy蕉 针对网暴行为的立法的现实意义，惩处结果不应该靠嫌疑人自称，减轻到什么程度也不应完全靠受害人谅解。	6-12 09:25 来自河南	12	09	0
@famfamfam @猫猫张圆圆 @马库斯说	6-12 12:03 来自广东	12	12	1
@floweid 老公这是啥事啊 我没看到前情	6-13 16:26 来自江苏	13	16	0
@Hi陳不舊 无语子	6-12 10:32 来自江苏	12	10	0
@kis7o @开心小土豆7 @煎茶煮酒候雪 @念小铁-	6-13 19:56 来自安徽	13	19	1
@Nehemiah胡耀华: 客观的说，这个女孩阻挡了正常女孩未来的维权途径。因为固有印象带来的是这个事件的影响，伤害的是所有正常女孩的权益。因为以后有类似的事，不会让人想到的是正义。而是诬陷	6-12 00:39 来自海南	12	00	1
@Nehemiah胡耀华: 客观的说，这个女孩阻挡了正常女孩未来的维权途径。因为固有印象带来的是这个事件的影响，伤害的是所有正常女孩的权益。因为以后有类似的事，不会让人想到的是正义。而是诬陷	6-12 00:15 来自辽宁	12	00	1
@Nehemiah胡耀华: 客观的说，这个女孩阻挡了正常女孩未来的维权途径。因为固有印象带来的是这个事件的影响，伤害的是所有正常女孩的权益。因为以后有类似的事，不会让人想到的是正义。而是诬陷	6-12 08:54 来自辽宁	12	08	1
@Nehemiah胡耀华: 客观的说，这个女孩阻挡了正常女孩未来的维权途径。因为固有印象带来的是这个事件的影响，伤害的是所有正常女孩的权益。因为以后有类似的事，不会让人想到的是正义。而是诬陷	6-12 00:12 来自辽宁	12	00	1
@Nehemiah胡耀华: 客观的说，这个女孩阻挡了正常女孩未来的维权途径。因为固有印象带来的是这个事件的影响，伤害的是所有正常女孩的权益。因为以后有类似的事，不会让人想到的是正义。而是诬陷	6-12 08:51 来自辽宁	12	08	1
@Roi_0o 互联网dddd	6-14 18:37 来自陕西	14	18	0
@sherry11244857：无法理解此女子行为，冤枉了别人应该内心愧疚，而不是变本加厉网上辱骂，没感到任何的愧疚之心，这样的人真的不配成为党员啊	6-12 09:25 来自上海	12	09	1
@Ssang_J @晚岂 不太懂，反正我的爸爸要是被这样污蔑和网爆，我不会轻易原谅	6-11 23:53 来自江苏	11	23	0
@Zzz_JXP 6666居然还有更大的瓜	6-15 16:16 来自江西	15	16	0
@熬夜才是原罪 @刘文婷能不能不熬夜啊喂 @哈哈_刀_哈哈 @无花果jcw @mxhx2021 @弯弯热爱生活呀 @那吒哪抓 @c1y2zzz @沐熔栎 @Aubrey_西西 @中国地质大学_北京_人文经管学院 @地大小研 @地大微博协会 北京地质大学老赖王琴辅导员干女儿邓锡铭借钱不还 现在我家里都揭不开锅了	6-16 20:57 来自广东	16	20	1
@波动我心7594: 这种道歉一点诚意都没有，弄个马甲道歉，大众知道谁呀。公开道歉首先把自己身份确认清楚，姓名，身份证，道歉的具体事项等。	6-12 08:53 来自上海	12	08	0
@不要慌不要慌太阳下去有月光：“我没错，错的是你们”——张微	6-11 23:16 来自陕西	11	23	1
@陈昊然: 受害者成为教育工作者，教人以善良。霸凌者成为新闻工作者，毁人以谣言。	6-14 09:16 来自河南	14	09	1
@陈昊然: 最高法：1、发帖造谣被转发超500次可判刑 2、以捏造事实诽谤他人，情节严重的，处三年以下有期徒刑、拘役、管制或者剥夺政治权利	6-14 09:24 来自广东	14	09	0
@川大你也是我们纳税人养着的！	6-18 15:33 来自黑龙江	18	15	1
@地外文明联络办副主任: 不是我内心黑暗，倘若不是这么大舆论压力反向网暴她，她都不可能认错，顶多认为自己失手了，没有杀死他人成就自己而已，流几滴鳄鱼眼泪，留的青山有柴烧罢了。	6-12 12:53 来自江苏	12	12	1
@地外文明联络办副主任: 不是我内心黑暗，倘若不是这么大舆论压力反向网暴她，她都不可能认错，顶多认为自己失手了，没有杀死他人成就自己而已，流几滴鳄鱼眼泪，留的青山有柴烧罢了。	6-12 08:14 来自江苏	12	08	1
@帝吧官微 xxn奇葩言论	6-12 13:16 来自陕西	12	13	1
@复旦大学 @四川大学 网络有记忆，请两所高校务必给广大人民群众一个交代！	6-11 22:54 来自广西	11	22	1
@复旦大学@四川大学 两位带头搞性别对立是吧？	6-12 09:04 来自福建	12	09	1
@广州公安 @四川大学 如果违法了就依法处理即可	6-11 20:11 来自河北	11	20	0
@河南大学 要不出来说两句？读本科玩霸凌，还可以保个研，这大学读的真开心啊还有那个@北师大大同附中 ，要不也出来说说？都2014了，被霸凌的人还要被处分？ 越来越有意思了啊！	6-15 01:25 来自湖北	15	01	1
@河南大学 @四川大学 什么样的人适合被选为学生干部？被发展为党员？被培养为研究生？	6-13 23:35 来自陕西	13	23	1
@河南大学 别装死 为什么保研公布一下	6-13 21:40 来自河南	13	21	0
@亨特全智贤啊	6-12 00:57 来自广东	12	00	1
@胡锡进 我觉得你冒犯我了	6-11 22:25 来自四川	11	22	0
@胡锡进 ：劳苦大众算什么，我只叼高等华人的飞盘！	6-11 23:01 来自江苏	11	23	0
@胡锡进 @中国新闻网 快进来洗	6-13 22:23 来自北京	13	22	0
@胡锡进 at老胡来看看	6-14 01:31 来自浙江	14	01	0
@胡锡进 出来叫	6-14 02:19 来自广西	14	02	0
@胡锡进 该你出场了，没病走两步	6-13 22:13 来自北京	13	22	0
@胡锡进 来仔细看看	6-13 21:25 来自中国	13	21	0
@胡锡进 老胡的立场早就模糊不清了！	6-11 22:47 来自江苏	11	22	0
@胡锡进 愣着干嘛 继续给张薇洗啊	6-13 19:56 来自湖南	13	19	0
@胡锡进 你在叫什么？墙头草	6-14 01:32 来自江西	14	01	0
@胡锡进 张薇黑料越来越多，保研涉嫌违规，高中霸凌同学，学术不端！这么多黑料你为什么坚持为其站台？抛开事实不谈，我怀疑里面有不可告人的秘密！	6-14 00:10 来自福建	14	00	1
@金牌节奏 教的好女儿 ！	6-19 14:55 来自福建	19	14	1
@拉普达嘟噜嘟噜 服了疯了这些人	6-15 09:58 来自四川	15	09	1
@璐爱逗 活该，骨子里就不是个好人	6-13 21:37 来自江西	13	21	1
@麦雨香衣 看到了吗？蹭热度的小丑？	6-12 15:00 来自河北	12	15	0
@梦璇miracle 精选评论 是自己小号	6-12 12:22 来自河北	12	12	1
@倾国倾城陈小楚: @倾国倾城陈小楚: 建议全面封杀。以及开除党籍，开除研究生学籍。她不配当新闻工作者。	6-12 08:39 来自吉林	12	08	1
@全国妇联女性之声 @中国妇女报 这不关注一下还等什么呢？	6-13 20:18 来自河南	13	20	1
@人民日报 @共青团中央 来看看你的好大儿	6-14 14:12 来自广东	14	14	1
@人民日报 包容她霸凌别人，	6-15 11:47 来自甘肃	15	11	1
@人民日报 好好看看吧 ，谁以暴制暴	6-15 08:51 来自广东	15	08	0
@人民网 @中国新闻网 @中国之声 @四川大学 不冤枉一个好人，不放过一个坏人！	6-14 07:33 来自广东	14	07	1
@四川大学 她既然经常欺负同学，也就不难理解在地铁里霸凌农民工弱势群体。请严格重新审查张薇的成绩和保研流程是否有认为操作的内容	6-14 16:01 来自日本	14	16	1
@四川大学 必须开除，必须让她为自己的所作所为买单	6-12 01:00 来自江西	12	01	0
@四川大学 必须开除，必须让她为自己的所作所为买单	6-12 01:00 来自江西	12	01	0
@四川大学 看看你们的好学生	6-12 00:39 来自北京	12	00	1
@四川大学 看看你们学校的学生做派！	6-11 23:41 来自浙江	11	23	1
@四川大学 直接保博吧	6-13 21:57 来自江苏	13	21	0
@四川大学 ，该女子哭着说学校里准备开除她，看看人家当事人都知道应该怎样处理，你们还在装死吗？	6-12 07:18 来自贵州	12	07	1
@四川大学 @河南大学 @注册不了张z 来吧	6-11 21:37 来自广东	11	21	0
@四川大学 @人民日报	6-14 13:45 来自江西	14	13	1
@四川大学 @四川大学 @四川大学 @四川大学 @四川大学 贵校学生给你们带流量来咯	6-12 00:10 来自广东	12	00	1
@四川大学 @央视新闻	6-12 08:36 来自江苏	12	08	1
@四川大学 办事效率这么差？要不然直接怼网友吧	6-14 07:30 来自广东	14	07	0
@四川大学 必须双开	6-12 08:07 来自江苏	12	08	0
@四川大学 别装死	6-12 08:11 来自浙江	12	08	0
@四川大学 别装死了	6-13 21:16 来自广东	13	21	0
@四川大学 不出来说下话说不过去吧	6-12 00:18 来自广东	12	00	0
@四川大学 不开除党籍学籍，不足以平民愤	6-11 22:54 来自北京	11	22	1
@四川大学 不是啊 原谅是当事人的原谅，那是不追责诽谤和诬陷。你作为大学内部处理难道也没有么？	6-12 00:00 来自江苏	12	00	0
@四川大学 不作为吗？	6-11 22:58 来自云南	11	22	0
@四川大学 瞅瞅你家的学生吧	6-12 00:11 来自天津	12	00	0
@四川大学 出个结果真的这么难吗	6-14 09:23 来自云南	14	09	0
@四川大学 出来回应下，有没有说要开除她，没说过建议严惩谎话精	6-11 23:42 来自浙江	11	23	0
@四川大学 川大是不是干冰做的啊，什么事情都能冷处理，厉害	6-13 20:24 来自广东	13	20	1
@四川大学 粗来	6-11 22:35 来自四川	11	22	0
@四川大学 大学这么忙的吗，还是没人才了！发个通报这么磨磨唧唧！	6-13 19:52 来自安徽	13	19	0
@四川大学 到现在了还要装死	6-14 05:03 来自陕西	14	05	0
@四川大学 等一个处理结果	6-13 21:22 来自河南	13	21	0
@四川大学 等一个结果	6-13 22:54 来自云南	13	22	0
@四川大学 调查情况就这？	6-13 22:22 来自四川	13	22	0
@四川大学 发个通告那么难吗@胡锡进 继续给张薇洗啊 //@陈昊然:最高法：1、发帖造谣被转发超500次可判刑 2、以捏造事实诽谤他人，情节严重的，处三年以下有期徒刑、拘役、管制或者剥夺政治权利	6-14 03:14 来自广东	14	03	0
@四川大学 贵校的学生	6-14 07:23 来自浙江	14	07	1
@四川大学 贵校研究生心理素质也太好了吧还会开小号啊，要不让她帮你也开一个，洗一洗啊	6-12 09:43 来自安徽	12	09	0
@四川大学 贵校怎么教育的呢	6-12 09:07	12	09	1
@四川大学 贵校准备调查到什么时候？都快放暑假了	6-12 07:27 来自广东	12	07	0
@四川大学 还不出来结果吗？	6-14 07:08 来自山东	14	07	0
@四川大学 还不通报等啥呢？等热度降吗？	6-13 21:31 来自陕西	13	21	0
@四川大学 还不通报等啥呢？等热度降吗？	6-13 21:31 来自陕西	13	21	0
@四川大学 还没讨论出结果吗？前包庇学术妲己，后又这种造谣诽谤的，贵校可真是藏龙卧虎啊，都过去几天了还没讨论出结果还是对方给的太多了？	6-13 21:19 来自四川	13	21	1
@四川大学 还是在装死呢。	6-12 08:35 来自湖南	12	08	0
@四川大学 还在装死?	6-13 21:11 来自江苏	13	21	0
@四川大学 还在装死？	6-14 08:21 来自广东	14	08	0
@四川大学 好好查查	6-13 21:37 来自山东	13	21	0
@四川大学 继续装死	6-14 00:59 来自山东	14	00	0
@四川大学 继续装死，明年再出来	6-13 21:05 来自湖南	13	21	0
@四川大学 建议开除	6-13 21:46 来自广东	13	21	0
@四川大学 经教委会讨论，保博！	6-13 22:29 来自山东	13	22	1
@四川大学 就这点事，这么多天还没搞清楚嘛，这效率也是挺差劲的	6-13 22:45 来自甘肃	13	22	0
@四川大学 开除党籍	6-12 00:56 来自重庆	12	00	0
@四川大学 开除张薇	6-11 22:32 来自江苏	11	22	0
@四川大学 开除张薇党籍	6-12 01:29 来自重庆	12	01	0
@四川大学 开小号给自己洗白	6-12 09:43 来自北京	12	09	0
@四川大学 看看网友的呼声	6-12 10:34 来自福建	12	10	1
@四川大学 留校给个教授吧	6-13 22:20 来自江苏	13	22	1
@四川大学 留校任教吧！以后定会蒸蒸日上	6-14 00:52 来自广东	14	00	1
@四川大学 嘛呢	6-13 20:53 来自北京	13	20	0
@四川大学 明天周一了，该出个事件通告了吧	6-11 23:25 来自山东	11	23	0
@四川大学 那么也该开除吧？	6-11 18:55 来自云南	11	18	0
@四川大学 你倒是说句话啊985院校	6-12 01:12 来自广东	12	01	0
@四川大学 你们的学生道德品格太差了。	6-12 07:23 来自广东	12	07	0
@四川大学 你们家的宝贝XXN	6-13 22:02 来自河南	13	22	1
@四川大学 你们校生办的人，眼睛不好用可以捐了。	6-13 21:20 来自浙江	13	21	0
@四川大学 你们学校真是阴阳人啊 一点不真诚 @人民日报	6-11 23:21 来自上海	11	23	1
@四川大学 你们周三还不上班吗？	6-14 00:35 来自四川	14	00	0
@四川大学 你们准备开除她了吗？	6-12 00:26 来自四川	12	00	0
@四川大学 你们准备开除她了吗？	6-12 03:39 来自浙江	12	03	0
@四川大学 你他妈还不开除	6-12 08:46 来自广东	12	08	0
@四川大学 你哑巴了吗？说话！	6-12 01:38 来自广东	12	01	0
@四川大学 你怎么看？	6-12 05:26 来自湖北	12	05	0
@四川大学 你真的说了要开除她吗，还是她只是卖惨来获取同情？	6-11 23:45 来自广东	11	23	1
@四川大学 欺软怕硬的结果只能是，以后人人都这样，以后大家伙这样	6-13 23:34 来自湖北	13	23	0
@四川大学 请问贵校开除该知名校友了吗	6-12 03:09 来自福建	12	03	0
@四川大学 请一定开除哦 如此品行有损学校形象	6-11 23:52 来自湖北	11	23	1
@四川大学 求证一下	6-12 09:35 来自湖南	12	09	0
@四川大学 让网友看看你的态度	6-11 22:31 来自湖南	11	22	0
@四川大学 人才济济	6-14 08:52 来自上海	14	08	0
@四川大学 如此恶的一个人，你们要包庇到什么时候？985高校？	6-13 21:37 来自贵州	13	21	1
@四川大学 它是你培养的，丢人不	6-11 22:13 来自广东	11	22	0
@四川大学 太可怕了，假戏道歉背后死性不改	6-11 23:55 来自福建	11	23	0
@四川大学 听说她还是党员？	6-14 04:54 来自广东	14	04	0
@四川大学 问你呢？她是不是又在说谎？	6-11 23:55 来自北京	11	23	0
@四川大学 我大哥问你话呢？	6-11 23:49 来自山西	11	23	0
@四川大学 先把她开除再说！眼泪战术掩盖不了肮脏的心，开除后流几滴泪目送她离开，算扯平了	6-12 05:41 来自北京	12	05	0
@四川大学 学校有责任有义务对这样的社会价值观予以严肃处理	6-12 08:45 来自浙江	12	08	1
@四川大学 一定要给公正公开的结果，这种人是人格有问题，如果从事新闻行业没有正确的三观，一定会祸害社会，伤害民众感情。她欺负一个大叔，太过分了！强烈取消保研资格，开除党籍！	6-12 09:39 来自广东	12	09	1
@四川大学 优秀新闻系学生，煽动网络的能力太强了👍	6-12 09:43 来自四川	12	09	1
@四川大学 原来早就是校霸了，造谣、网爆无辜老人也不是一时冲动，怎么四川大学到现在还没有处理	6-14 07:15 来自广东	14	07	0
@四川大学 再不开除就来不及了	6-12 14:04 来自江苏	12	14	0
@四川大学 这个学校还能选怕风评不好，有个朋友开始纠结了	6-14 00:34 来自广东	14	00	1
@四川大学 这么优秀的学生赶紧出来，保博导了	6-11 20:36 来自广西	11	20	1
@四川大学 这人才培养的	6-13 21:13 来自福建	13	21	1
@四川大学 这样的人，究竟怎样拿到保送名额？	6-13 23:51 来自广东	13	23	1
@四川大学 这种不开除留着败坏名声？包庇纵容？	6-13 21:39 来自福建	13	21	0
@四川大学 这种不开除留着败坏名声？包庇纵容？	6-13 21:39 来自福建	13	21	0
@四川大学 这种学生不开除，未来隐患太大了	6-11 22:23 来自浙江	11	22	1
@四川大学 真的嘛	6-11 23:41 来自四川	11	23	0
@四川大学 直接留校任教吧，授课名称：论如何坏事做尽却可以逍遥法外。	6-14 08:35 来自江苏	14	08	1
@四川大学 直接留校任教吧，挺合适的，毕竟明年也出不来结果	6-13 19:35 来自云南	13	19	1
@四川大学 直接直博吧 张同学这种人才可不多，贵校可以充分利用其影响力，补足贵校面对舆论的各种装死短板 毕竟人家可是懂得利用舆论的	6-13 21:55 来自广东	13	21	1
@四川大学 装s到什么时候啊？一点不用负？大叔原谅了不开除就算了，不取消保研？	6-12 09:33 来自广东	12	09	0
@四川大学 装傻是没用的	6-13 23:36 来自湖北	13	23	0
@四川大学 装死	6-11 22:35 来自江西	11	22	0
@四川大学 装死第一名	6-11 22:58 来自山东	11	22	0
@四川公安 刑法第二百四十六条，侮辱罪。不追究不代表不制裁，不冤枉一个好人，但请别放过一个坏人。互联网不是法外之地，顶上去谢谢。	6-12 01:13 来自贵州	12	01	0
@四川共青团 @四川大学 我们的党委呢？我们的党纪呢？	6-11 23:06 来自浙江	11	23	0
@微言教育 好好教育@四川大学 @注册不了张z	6-12 03:35 来自广东	12	03	1
@喜欢玩基金的小瑜哥 @新浪新闻 @拜托了脱口秀 #巴厘岛命案疑男子杀害女友后自杀# #巴厘岛命案疑男子杀害女友后自杀# #56刀杀害前女友男子被执行死刑# //@大锦鲤:有些老人是这样的，大城市地铁人多，就喜欢拍给家，，人家看看…1@红星新闻 @M鹿M ，@没错我是老姚 1，a	6-12 11:06 来自陕西	12	11	1
@咸菇 @青柠啦 @陆离luuuliii	6-13 19:18 来自湖北	13	19	1
@小弟陈妮8 这个说的确实有理，想红的成本太低了，铤而走险	6-11 23:57 来自广东	11	23	0
@小鹿小鹿嗨起来	6-12 07:22 来自广东	12	07	0
@新马甲_c 说话	6-13 23:18 来自广东	13	23	0
@阎闫APTX4869 听说你木琴昨天踩空井盖掉下水道里了，还在吧？	6-12 22:33 来自山东	12	22	1
@央视新闻 @CCTV焦点访谈 @共青团中央 @人民政协网 @中国政府网 管管这种两面媒体人	6-14 01:22 来自湖北	14	01	1
@一个无聊的地球人类 好好看看吧哒姐，跟红星杠一下？	6-12 07:40 来自江苏	12	07	1
@一口气吃了十个大猪蹄	6-14 14:28 来自内蒙古	14	14	0
@伊利达雷之怒	6-14 00:40 来自海南	14	00	0
@易珍亦争 老李，你如何看待这件事	6-12 01:29 来自贵州	12	01	0
@悠悠球yyy 这瓜越来越大	6-13 23:51 来自广东	13	23	0
@张逍云: 哪天无辜的女性真的遭受侵害的时候，那时网上还有人会信吗，第一时间都会以为是不是又在造谣，最后受害的还是女性啊。所以女拳哪里是在维护女性利益，她们是在拿女性利益博取自身流量而已。	6-12 11:14 来自上海	12	11	0
@赵赵赵奎贤	6-13 23:37 来自新疆	13	23	1
@挣钱养基: 事实说明了并不是你拿手机拍摄你就有理	6-12 09:56 来自浙江	12	09	0
@挣钱养基: 事实说明了并不是你拿手机拍摄你就有理	6-12 09:55 来自浙江	12	09	0
@挣钱养基: 事实说明了并不是你拿手机拍摄你就有理	6-12 09:56 来自浙江	12	09	0
@挣钱养基: 事实说明了并不是你拿手机拍摄你就有理	6-26 08:34 来自浙江	26	08	0
@挣钱养基: 事实说明了并不是你拿手机拍摄你就有理	6-26 08:34 来自浙江	26	08	0
@中国妇女报 警惕海量个案	6-13 21:37 来自黑龙江	13	21	1
@中国新闻网 @人民日报学校对校园暴力应严厉查处，不要遮遮掩掩大事化小，这是作为教育部门们的渎职犯罪	6-14 06:09 来自河南	14	06	1
@中国新闻周刊 有担当	6-13 21:19 来自陕西	13	21	1
@中危研究所 你管这叫偷拍？	6-12 14:02 来自山东	12	14	1
@注册不了张z 太过分了，就要手动@你	6-12 00:40 来自广东	12	00	0
@注册不了张z 我还是喜欢你这个B桀骜不驯的样子，请你恢复一下	6-12 08:41 来自北京	12	08	0
@注册不了张z 环球时报！你破5W的直播呢？	6-12 08:20 来自广东	12	08	0
@注册不了张z 你父母将以你为荣	6-13 12:03 来自山西	13	12	0
@注册不了张z 下跪	6-12 00:42 来自广东	12	00	0
@注册不了张z 小作文大师早上好	6-12 09:38 来自江苏	12	09	0
@注册不了张z 张薇来为自己发声	6-13 23:23 来自贵州	13	23	0
@注册不了张z@河南大学 @四川大学 这就是你们教育出来只会造谣的新闻人，自己好好想想吧，最基本的道德与法律底线都没有的人，毕业出来继续造谣吗？	6-12 12:09 来自广东	12	12	1
[哆啦A夢害怕]现在哪里能wb 这女的，我想试试wb	6-12 00:15 来自上海	12	00	0
“被人盯着看过却不敢发声”啥意思？我出门看人算犯法么	6-11 18:56 来自广东	11	18	0
“不要让时代的悲哀成为你的悲哀”，善良的人更善良，然而善良的代价变得越来越大。尽管如此，我还是希望大家能够善良。成年人要为自己的言行负责，很多的时候我们的言行不是道歉可以了结的，毕竟除了道德约束外还有法律规范，互联网传播速度快，影响大，所以更是希望大家能够理性发言，对别人友善一些	6-12 00:13 来自云南	12	00	1
“成功”的人背后原来藏着这么多难以置信的事	6-14 05:52 来自山东	14	05	1
“川大女生事件”如果说做了违法犯罪的事倘若受害者出于善良和对事件的恶劣性质不明确等做出原谅这是一个对事件的恶劣性质不明确的受害者的道德的标准但道德标准应该以公正和以某一事件明确性质的角度来看的倘若以对事件的恶劣性质不明确的受害者的角度去对法律的惩罚进行减轻这将是对道德判断的亵渎	6-16 07:42 来自山东	16	07	0
“川大女生事件”如果说做了违法犯罪的事倘若受害者出于善良和对事件的恶劣性质不明确等做出原谅这是一个对事件的恶劣性质不明确的受害者的道德的标准但道德标准应该以公正和以某一事件明确性质的角度来看的倘若以对事件的恶劣性质不明确的受害者的角度去对法律的惩罚进行减轻这将是对道德判断的亵渎	6-16 02:53 来自山东	16	02	0
“从群众中来 到群众中去” 这个所谓的“党员”，不仅不为人民服务，还构陷一个老实巴交的劳动者，更加利用自身对互联网了解和舆论操纵抹黑这位年纪大不懂得网络的劳动者，组织不做出处理，如何服众	6-12 11:09 来自广东	12	11	0
“得知邓先生报警后，该名女子从东莞赶到了广州鹭江站派出所，与邓先生一家沟通协商。”报警了知道道歉了，早干啥去了要是道歉有用，要警察干啥	6-11 20:12 来自山东	11	20	0
“就算我夸大其词，你又损失了什么呢”	6-13 00:19 来自福建	13	00	0
“哭，哭也算时间！”	6-12 01:29 来自江苏	12	01	1
“两高”司法解释中，规定浏览次数达到5000次以上，或者被转发次数达到500次以上的不实信息即构成犯罪。 根据《刑法》第二百九十一条规定，发布虚假信息，构成编造、故意传播虚假信息罪的，其法律后果为：犯此罪的，处三年以下有期徒刑、拘役或者管制；造成严重后果的，处三年以上七年以下有期徒刑。	6-11 19:59 来自山东	11	19	1
“难道我的权益没有被侵犯我就不用维权了吗？”	6-12 01:42 来自福建	12	01	0
“你没错的话怎么一道歉就谅解了？”	6-12 06:25 来自山东	12	06	0
“如果道歉有用，还要警察干什么” 当时觉得这句台词好中二啊，现在听起来却唏嘘不已。流星花园亚洲偶像剧的天花板	6-15 03:10 来自广西	15	03	1
“如果道歉有用还要警察干嘛”。哦是小仙女啊，小仙女都已经道歉了你还要人家怎么样，稀泥警察没让大叔赔偿小仙女1500就偷着乐吧	6-12 07:59 来自福建	12	07	0
“如果他什么都没做那他怎么不说”堪比“就算我夸大其词了又和你们有什么关系”	6-12 03:46 来自广东	12	03	0
“锁尽某一刻芝士”自己去搜她看她微博，还说就是偷拍了，就是拍了只不过没拍到隐私部位[艾尔海森_]	6-12 17:04 来自江西	12	17	0
“他要是心里没鬼 为什么选择原谅 不追责”	6-11 22:08 来自浙江	11	22	0
“他应该没有拍到什么，但是难道我的权益没有受到侵害就不用去维权了吗？感觉他不是第一次作案” 她想的可能没错，大叔可能是未遂。但你因为莫须有的罪名，就公布人家肖像，就不是自卫行为了，而是借助先下手为强的逻辑塑造了一个后发者难以推翻的事实。就冲这一点，这件事情无法被原谅。	6-11 23:55 来自德国	11	23	0
“她还是个小孩子”	6-11 22:16 来自广东	11	22	0
“她是大学生，我们是农民工”，一句话点醒了我当初上学的初衷。	6-12 08:56 来自福建	12	08	1
“她有防范意识并有维权的行动，这个层面是没错的，但错在于事实面前还想要颠倒黑白。”什么时候可以 随便检查别人手机了？人人搞私刑合法了？亏你还是律师，法考怎么过的？	6-14 18:20 来自天津	14	18	1
“特别害怕有人网暴我或者阿叔”	6-12 10:35 来自河北	12	10	0
“唯一一例被报道的偷拍类事件是诬陷他人的那一例”	6-12 06:08 来自河北	12	06	0
“唯一一例被报道的偷拍类事件是诬陷他人的那一例”	6-12 06:07 来自河北	12	06	0
“我都道歉了你还想怎么样”	6-12 11:49 来自广东	12	11	0
“我没想到这么多人转发这个视频，看到被转发后特别害怕有人网暴我或者阿叔，我就把视频关了。” 别把阿叔带上，自己发这东西不就是想别人网暴阿叔么？	6-12 08:01 来自海南	12	08	1
“我没想到这么多人转发这个视频，看到被转发后特别害怕有人网暴我或者阿叔，我就把视频关了。”这句话真的有矛盾	6-11 21:48 来自江苏	11	21	1
“我没有错，下次还敢？”	6-12 18:32 来自湖南	12	18	0
“我认为，我们大家应该认为。”老胡，你认为就你认为。大家怎么认为是大家怎么认为！ 看到这句直接想吐。	6-11 22:51 来自浙江	11	22	0
“我虚心接受大家的批评，并将以实际行动改正”。博主已开启一键防护模式，并开启打赏功能	6-11 22:57 来自广东	11	22	0
“我虚心接受大家的批评，并将以实际行动改正”。博主已开启一键防护模式，并开启打赏功能	6-11 23:48 来自广东	11	23	0
“我虚心接受大家的批评”。博主已开启一键防护模式	6-12 09:00 来自广东	12	09	0
“小心一点，不要乱拍别人” 这句话已经把大叔定义为经常偷拍的人了，而且这句话可不光说给大叔听的，而是整个车厢的人。她就在明知道冤枉大叔的情况下，还说出这句话让所有人认为大叔确实是偷拍了，但是她却大度的原谅了 如果这个行为仅仅是他让大叔在整个车厢社死，大家最多说你没有素质犯错不会道歉	6-12 01:16 来自广东	12	01	0
“虚心”	6-11 23:29 来自重庆	11	23	0
“虚心接受道歉呢”别人，以为自己很屌	6-12 07:34 来自重庆	12	07	0
“虚心接受批评”？	6-11 23:04 来自安徽	11	23	0
“一键防护”“评论精选”“微博赞赏”看看人家不愧是未来媒体人，知道怎么玩弄流量	6-11 23:13 来自山东	11	23	1
“易欲症”🐎//@焯级无敌暴龙战士13: 马上小仙女就玉玉症了，太惨了 //@佯装出没: @四川大学 直接留校任教吧，挺合适的，毕竟明年也出不来结果	6-18 17:06 来自广东	18	17	1
“有些网友发现有车厢照片”，这些网友的心和这个女的一样，都挺黑的	6-12 08:02 来自天津	12	08	0
“在一个人十三四岁的夏天，在路上捡到一支q，因为年少无知，天不怕地不怕，他扣下扳机。后来他30岁甚至更老，走在路上，听到背后有隐隐约约的风声，他停下来，回过身去，子弹正中眉心。”	6-14 19:44 来自四川	14	19	1
“赞赏29次”	6-12 07:52 来自河北	12	07	0
“遭到其校园霸凌致重度抑郁，学校对两人给予警告处分，没有记入档案。”——不理解的是北师大大同附中当年为什么把被霸凌的女生也一同处分？而真正霸凌的人却不记入档案。“霸凌”案变成“互殴”案的处理，该中学的处理方式值得检讨。	6-14 14:07 来自广西	14	14	1
“真心道歉”“虚心接受批评”，然后整一条精选一条评论出来再一键防护，它是懂流量的，这不又各种热搜	6-12 08:01 来自福建	12	08	0
“正义”人士不仅希望得到正义结果，还希望把她搞死	6-13 17:49 来自河南	13	17	0
“知错就改，善莫大焉。”…她想越飞越高！	6-12 13:52 来自河南	12	13	1
“最干净的还是工人农民，尽管他们手是黑的，脚上有牛屎，还是比资产阶级和小资产阶级知识分子都干净。”——耄《在延安文艺座谈会上的讲话》	6-12 00:14 来自湖南	12	00	1
”“我没想到这么多人转发这个视频，看到被转发后特别害怕有人网暴我或者阿叔，我就把视频关了。” 在地铁已经和解，还发视频，真的下头	6-11 20:23 来自广东	11	20	1
《关于依法惩治网络暴力违法犯罪的指导意见（征求意见稿）》公众可以通过一、电子邮件请发至：xsjsxgca@163.com；二、信件请寄至：北京市东城区东交民巷27号最高人民法院研究室，邮编：100745；北京市东城区北河沿大街147号最高人民检察院法律政策研究室，邮编：100726。	6-12 10:33 来自河南	12	10	0
《黑暗荣耀》	6-15 20:55 来自辽宁	15	20	0
《今天碰到个帅哥，捞一捞》	6-12 01:11 来自广西	12	01	1
《就算我没有考你们四川大学的研究生，你们四川大学就不用保研我了是吗？？》	6-12 09:05 来自广西	12	09	1
《难道我的权益没有受到伤害我就不用去维权了吗》	6-12 08:57 来自安徽	12	08	0
《你们一群大男生不该对她口诛笔伐》《抛开事实不谈，你们男孩子应该气量大一点》	6-11 22:03 来自江苏	11	22	0
《如果她没错，为什么不出来举证呢》你懂不懂法，你在教她做事？	6-22 23:05 来自浙江	22	23	0
《如果张wei是无辜的，她为什么不出来为自己发声呢？》《难道这位同学没有被霸凌，她就不能为自己维权了吗？》《就算这个同学夸大了事实，张wei又损失了什么呢？》	6-13 22:00 来自安徽	13	22	0
《深刻》《郑重》《虚心》	6-12 09:16 来自山东	12	09	1
《刑法》寻衅滋事罪（第293条）诽谤罪（第246条）《民法典》第110条名誉权《治安管理处罚法》第25条规定，散布谣言、谎报险情、疫情、警情或者以其他方法故意扰乱公共秩序的，处以行政拘留或罚款 数罪并罚对吧	6-11 23:04 来自广东	11	23	0
《造谣女子为避免被开除赶紧出来道歉》	6-12 02:13 来自浙江	12	02	0
「敢于做一个有锋芒的人」越南小仙女锋芒也就这水平	6-11 23:49 来自北京	11	23	0
【#玛格丽特别放盐回应#】网页链接	6-13 20:27	13	20	0
【她解释，之前乘坐地铁时曾被盯着看过但不敢发声，这次发声却造成了误会】【“我没想到这么多人转发这个视频，看到被转发后特别害怕有人网暴我或者阿叔，我就把视频关了。”】请问这是认错道歉吗？都到这份上了还装无辜编造谎言？表面一套背后一套，这种人不给处分郑重道歉，不会知道错的！@四川大学	6-12 03:00 来自福建	12	03	0
···我天天坐地铁呢手机里也有车厢照啊	6-12 10:47 来自江苏	12	10	1
♂的真是一丘之貉，爱丁堡真是没救了	6-12 20:31 来自河北	12	20	0
0风险高收益，资本家看了都流泪，奴隶主看了都惊掉下巴	6-12 08:10 来自北京	12	08	1
1	6-11 23:56 来自河北	11	23	0
1、接受她的道歉，但对她的印象好不起来，她的行为实在太减分；2、好看的不管是人还是物多看几眼是正常表现，我审视自己的行为，看到美女也会多看几眼。	6-12 10:33 来自福建	12	10	0
10年前我第一次到广州坐地铁也是很新奇，也是拍几张照片给家人看。	6-12 07:40 来自广西	12	07	1
11日17时许，双方达成一致协议，女生将在网上发布公开道歉信。邓先生表示，“她还是名学生，公开道歉就好，不想影响她太多。” 其实这样也可以了，网上发酵，网上道歉，当事人谅解，也网上给个交代，交代的诚恳就放过吧。	6-12 04:11 来自北京	12	04	0
1236521	6-12 21:10 来自重庆	12	21	0
12388举报平台，张薇，我已经举报过了	6-12 12:19 来自河南	12	12	0
135胡锡进，246胡锡退，今天周日和稀泥	6-12 00:25 来自河南	12	00	0
13883381179。想骂人吗。欢迎打这个电话	6-12 06:06 来自重庆	12	06	0
1999年8月12号，山西大同人张薇，河南大学本科，四川大学硕士 山西省大同市平城区向阳里街道永泰南路银豪嘉园3号楼4单元，视频这女的，有人说曝光个人信息不对，但她这号人就得曝光，让她一直臭下去，不然她不长记性	6-14 07:00 来自辽宁	14	07	0
1高学历和高素质 2引导舆论和造谣 3光明与黑暗 4法律和道德 5网络空间治理和网络文明建设 6教育以德为本，德润人心 7友善之心:给我一个笑容，还你一个宽容	6-12 07:39 来自山东	12	07	1
2	6-13 23:57 来自四川	13	23	0
2013年9月9日，最高人民法院、最高人民检察院公布了《最高人民法院、最高人民检察院关于办理利用信息网络实施诽谤等刑事案件适用法律若干问题的解释》（以下简称《解释》）。根据规定，利用网络诽谤他人引发群体性事件的属“严重危害社会秩序和国家利益”，应由公安机关立案侦查，人民检察院提起公诉。	6-11 23:37 来自湖北	11	23	1
2013年9月9日，最高人民法院、最高人民检察院公布了《最高人民法院、最高人民检察院关于办理利用信息网络实施诽谤等刑事案件适用法律若干问题的解释》（以下简称《解释》）。根据规定，利用网络诽谤他人引发群体性事件的属“严重危害社会秩序和国家利益”，应由公安机关立案侦查，人民检察院提起公诉。	6-11 23:04 来自湖北	11	23	1
2013年9月9日，最高人民法院、最高人民检察院公布了《最高人民法院、最高人民检察院关于办理利用信息网络实施诽谤等刑事案件适用法律若干问题的解释》（以下简称《解释》）。根据规定，利用网络诽谤他人引发群体性事件的属“严重危害社会秩序和国家利益”，应由公安机关立案侦查，人民检察院提起公诉。	6-11 23:00 来自湖北	11	23	1
2018年10月11日，上海仁济医院急诊副主任医师陈杰和主治医师陈琦，不按诊疗规范治疗，没有申请临床用血、没有下达输血医嘱和没有给予输血、没有按规定履行告知义务，造成我母亲入院3天后不治。上海卫健委充当保护伞，包庇医学会事故鉴定造假，护短无良医生，至今未对违法违规医生立案调查及行政处罚。	6-12 06:55 来自上海	12	06	0
20来岁的年纪一身黑料	6-14 07:04 来自湖南	14	07	0
21年我就有这种“整个超大狠活新闻”来搞流量的想法，因为当时的运营怎么弄都起不了号，但是最终还是没胆子和他说	6-12 00:26 来自广东	12	00	0
21世纪猎巫	6-13 17:18 来自江西	13	17	0
21岁 所在的城市没有地铁 只要坐地铁 必拍照 甚至还会录视频发给我妈	6-12 07:56 来自河南	12	07	1
287703	6-13 21:07 来自湖北	13	21	0
30岁对老胡来说都只是个孩子，所以呢老胡也只是2个孩子加一起，不要太认真，人家从来没认真过	6-11 23:06 来自福建	11	23	0
321上姥祖宗	6-15 05:10 来自吉林	15	05	0
5.如果不是众论支持者“猥琐大叔”，而尽由川红勇带向预期的”声讨”流量，那么“他”会被家人亲朋唾弃，遭千夫指万人唾吗？……。	6-12 00:53 来自上海	12	00	0
6，我本来还想说不要网暴她的，现在看来本人最痛恨霸凌者	6-13 21:12 来自重庆	13	21	0
6.7事发，民警介入，和解结束，女生转头发微博，打标签，造谣，6.9民警关注到视频传播，要求女生删除视频，又一次和解（并不是女生所说怕自己或者大叔被网暴才删除）6.11，大叔家报警，在派出所再次和解。公检法不介入？	6-12 12:16 来自广东	12	12	0
666人家都不追究了你们还在那边吵来吵去 不愧是咱国人	6-12 08:07 来自江苏	12	08	0
6月11日下午，得知邓先生报警后，该名女子从东莞赶到了广州鹭江站派出所，与邓先生一家沟通协商。她情绪激动，哭着道歉表示：“对不起，请你再给我一个机会。”她解释，之前乘坐地铁时曾被盯着看过但不敢发声，这次发声却造成了误会，“我没想到这么多人转发这个视频	6-16 11:41 来自北京	16	11	0
80高中同学，一切都是她值得的	6-13 17:47 来自安徽	13	17	1
9.5万人赞？这些人是什么心态？	6-11 23:51 来自陕西	11	23	1
BBC 物色到了 一个 可以干脏活的二鬼子，从学生时代就有天赋。几年后转成主任	6-11 22:42 来自上海	11	22	1
BBC爆出来的灰色偷拍产业链，你们很装瞎看不见	6-11 22:43 来自四川	11	22	0
bbc发现小中国偷拍群体你不报道一下?	6-12 08:56 来自新疆	12	08	0
bbc那个事件呢？男宝隐身啦	6-12 07:06 来自上海	12	07	0
BBC专业的？	6-12 14:14 来自上海	12	14	0
BZ一个，之前那么多天为什么不道歉	6-11 20:42 来自辽宁	11	20	0
c	6-12 00:00 来自上海	12	00	0
Chinese law is just a joke	6-12 00:04 来自黑龙江	12	00	0
ddd	6-13 21:30 来自北京	13	21	0
emmm……如果真是市场行为，我想看看小作文卷起来是什么样子	6-12 07:29 来自贵州	12	07	1
emmmm也就是说其实本来是想利用这条视频来给自己的自媒体账号涨粉，但没想到事情发酵至舆论完全不受自己控制，甚至于被被害人家属看到了该条视频并选择报警以后才意识到可能会“威胁”到个人前途，于是迫于形势选择被动道歉，是这个意思吧	6-12 00:09 来自陕西	12	00	0
ghg啊	6-12 00:54 来自甘肃	12	00	0
IP地址不一样但是那么多条评论里就显示这一条，说明不是她也是她想说的话	6-11 23:46 来自重庆	11	23	0
ip地址能同时显示两个地址？？	6-12 07:58 来自黑龙江	12	07	0
IP都不一样怎么判断是她小号的？当然她精选出这么一条是挺emmm的	6-13 14:26 来自上海	13	14	1
L	6-12 09:08 来自江苏	12	09	0
md真看不得老实人被欺负！这是小作文反转太多了，人们有了警戒心，这事儿要是放前两年，大叔和他的家人直接就社会性死亡了！	6-12 00:12 来自辽宁	12	00	1
no zuo no die.	6-12 05:39 来自福建	12	05	0
pc的被开除了，诬告网暴他人的道歉完事	6-11 22:48 来自广东	11	22	0
PC属于私德，诬陷他人属于公德，哪个严重没什么好争论的	6-12 02:08 来自福建	12	02	0
pc违法，造谣不违法	6-12 08:22 来自上海	12	08	0
PC也不应该，但是社会影响不大，顶多是他自己人设崩塌。但是这个，侵害的是所有女性的利益，有了这个事，以后女孩儿再被偷拍站出来的时候，会有很多人投来怀疑的目光。	6-11 22:28 来自北京	11	22	1
pc这种事情之所以不会引起这么大反应主要是因为有明确的法律会处罚他们，会造成怎样的后果都是自己实施的，这件事情之所以会让这么多人讨论，主要是这种事不是你自己能控制的，就像那大叔一样，可能啥都没做就莫名被网爆，而且从事后处理来看，只要道歉女生甚至不用付出任何代价，这种低成本造谣很可怕	6-11 23:56 来自新疆	11	23	1
p图都p不对	6-13 16:53 来自浙江	13	16	0
p图造谣的人为什么不用承担责任	6-13 17:27 来自天津	13	17	0
Repost	6-12 10:43 来自北京	12	10	0
sb媒体	6-12 12:36 来自广东	12	12	0
ta还是个学生，千万别放过ta！	6-13 19:57 来自四川	13	19	0
Ta们时常以抽象的劳苦大众自居或自称，但具体到一个受伤害与受侮辱的农民，TA们立刻站到了小仙女一边。	6-12 12:30 来自北京	12	12	1
tmd，那个大叔真的是不起诉它真是太便宜它了，居然做了这么多的坏事	6-13 21:16 来自广西	13	21	0
tmd，你是违法犯罪啊女士	6-11 23:31	11	23	0
v	6-12 00:10 来自浙江	12	00	0
v烦死了	6-13 16:18 来自河南	13	16	0
woc，我们高中的？谁啊	6-14 07:34 来自吉林	14	07	0
w带着恶意把人整死。这句话，太贴切了。	6-12 07:39 来自山东	12	07	0
xxn们犯错的成本蛮低的，打几个字就可以了	6-12 06:50 来自江苏	12	06	0
xxn是这样的	6-11 23:56 来自山东	11	23	0
yu a	6-12 08:02 来自江苏	12	08	0
zip确实可以更改！//@什么东西这么香:@河南大学 @四川大学 @好废的布偶猫 @佳琪吖bb//@女之耽兮不可说也·:精选的那个评论号，第一个粉丝就是她。	6-12 18:28 来自广东	12	18	1
z大	6-12 00:47 来自广东	12	00	0
z大	6-12 00:42 来自辽宁	12	00	0
z大！高等性别你惹不起的～	6-11 22:12 来自北京	11	22	0
Z大还在微博和♀⭕对刚啊，多少年坚持不懈，太牛了	6-11 22:11 来自江苏	11	22	0
Z大你可以宣城自己心理性别为女，但是又是女同性恋，这样就无敌了	6-12 08:53 来自江苏	12	08	1
z大你这下面评论的某些人身份真有意思啊	6-11 22:39 来自江苏	11	22	0
🐎的，现在才出来道歉	6-12 07:30 来自北京	12	07	0
🐢的厉害	6-13 21:38 来自广东	13	21	0
🐶💩。特么的还校园霸凌 什么玩意生的。我就看不惯校园霸凌	6-13 21:07 来自山东	13	21	1
😓	6-12 09:49 来自重庆	12	09	0
🙃	6-15 00:29 来自吉林	15	00	0
🙏	6-11 23:41 来自湖南	11	23	0
🤔	6-13 21:41 来自广东	13	21	0
🤢🤢🤢🤢🤢🤢🤢🤢🤢	6-12 01:57 来自湖南	12	01	0
阿叔报警就岩嘎啦！！	6-12 07:57 来自广东	12	07	0
阿叔年纪那么大还得来大城市打工赚钱，却没想到遇上这样的事，底层劳动人民怎知道这些邪恶的套路。	6-11 20:19 来自山西	11	20	1
阿叔说网暴是啥，啥暴乱，网暴我，在哪里网暴我	6-11 23:50 来自广东	11	23	0
阿叔一家都接受道歉了了，算了吧，别到最后网暴了这个女孩了	6-12 02:27 来自广东	12	02	0
啊 这种批判再严厉也是隔靴搔痒啊。	6-12 10:48 来自浙江	12	10	0
啊。。做错了事儿不就得站稳挨打么。。你无缘无故的冤枉别人，那就别怪别人冤枉你啊。。。	6-14 07:43 来自河北	14	07	0
啊……我手机里还有飞机照片，高铁照片，我是偷拍狂吗	6-12 18:21 来自江苏	12	18	0
啊啊啊啊家人们谁懂啊 墙墙 我在地铁看到一个小哥哥可帅了 海底捞 如果有女朋友那就打扰了 以下是我拍的照片	6-11 23:46 来自河北	11	23	1
啊开除党籍是接受不了一点	6-14 15:36 来自湖北	14	15	0
啊这，网友管的这么宽的嘛？	6-14 00:03 来自广东	14	00	0
啊这样太上刚上线了如果是变态偷拍会觉得无法接受，可是大叔拍的是地铁人多，就觉得还好吧这么敏感的话出去都不敢用手机拍照了	6-12 07:43 来自广西	12	07	0
哎！	6-12 07:57 来自甘肃	12	07	0
哎，不用去相信鳄鱼的任何一滴眼泪。	6-11 23:08 来自陕西	11	23	1
哎，查出来是真的必须严惩	6-14 18:25 来自四川	14	18	0
哎，大叔以后可能都不太敢在人多的地方拍照记录生活了	6-12 11:11 来自浙江	12	11	0
哎，这TM的就是纯粹的口服心不服，还是欠收拾，看来网友给纪委举报是对的	6-11 23:46 来自上海	11	23	0
哎，这是一个很大的问题。	6-11 22:52 来自美国	11	22	0
哎。。。	6-11 23:18 来自陕西	11	23	0
哎哟，我们团团和大V们怎么不说话了	6-13 16:09 来自河南	13	16	0
哎呦 网友们干的好	6-14 07:45 来自广东	14	07	0
哎呦，这是哪里？	6-14 09:50 来自辽宁	14	09	0
挨打立正，书别白读	6-12 00:37 来自浙江	12	00	0
唉 如果是自己的父亲蒙受这样的侮辱和冤枉 我肯定不会轻易原谅她	6-12 07:56 来自韩国	12	07	0
唉！这是做错事吗？这是坏！！！	6-12 08:10 来自广东	12	08	0
唉，大叔心善啊	6-11 23:52 来自上海	11	23	1
唉，搞不好也是没啥处理后续，有也是不痛不痒的。都这么长时间了也没有什么主要回应。	6-12 09:37 来自北京	12	09	0
唉，没好的人品，读大学也没用，希望这事有个教训吧。	6-12 10:54 来自西藏	12	10	0
唉，你学的是新传啊让人失望	6-11 23:58 来自湖北	11	23	0
唉，农民还是心善	6-11 23:58 来自山东	11	23	0
唉，心疼这个大爷	6-12 11:15 来自浙江	12	11	0
唉，早道歉不就完了，要等事情发酵了	6-13 19:56 来自浙江	13	19	0
唉...这还是学历不错的，要是学历差点，那不得狠狠辱骂嘲笑讽刺挖苦一番	6-14 11:11 来自黑龙江	14	11	1
唉。。。//@不起名字就算了:“一键防护”“评论精选”“微博赞赏”看看人家不愧是未来媒体人，知道怎么玩弄流量	6-12 01:12 来自山东	12	01	1
唉。最讨厌学校和一些公安，和稀泥	6-13 22:57 来自福建	13	22	0
唉:-(	6-13 21:06 来自四川	13	21	0
唉…这个女生！让人厌恶	6-12 08:37 来自山东	12	08	0
唉大叔人到中年还要去工地打工不容易了 坐个地铁还被人污蔑偷拍 穷苦人的日子真的好难过	6-11 23:51 来自浙江	11	23	0
艾特出来 我要骂	6-11 23:46 来自湖北	11	23	0
艾特复旦干嘛？难道开除的不对？莫名其妙	6-12 00:29 来自上海	12	00	0
爱丁堡	6-13 20:32 来自新疆	13	20	0
爱看	6-13 23:43 来自北京	13	23	0
爱拿男的开刀是吧 女性宽容带过 早晚养虎为患。	6-11 22:10 来自天津	11	22	1
俺觉得是2️⃣	6-11 22:46 来自重庆	11	22	0
俺是来看评论的😞	6-12 00:42 来自福建	12	00	0
俺也喜欢拍拍拍 拍到人脸 发网上的时候把人脸打马赛克就行了呗 而且地铁门不是很多人当对镜拍嘛 年纪大的拍拍拍也正常吧（我没坐过地铁 如果我会坐 我也kuku拍）	6-12 10:42 来自江苏	12	10	0
按道理诬告是对社会影响也很恶劣的罪责，但我又觉得诬告不能定太严重的罪责。不然会让一些真的弱势的人，面对自己权益被侵犯的时候，想不到如何自证，就放弃控告了……我读书时坐地铁就被偷拍，幸好有好心人阻止。当时手机都对准我了，我也不敢站出来要求看手机，我怕如果没有的话，问题就大条了	6-12 09:58 来自福建	12	09	0
按刑法关于传播谣言的有关规定执行就好了，是否道歉不重要	6-12 07:47 来自北京	12	07	0
按照这个逻辑，秦桧还可以说呢：我都是大学士了，学位到顶了，你们为啥就不能原谅我？？？	6-11 23:53 来自河北	11	23	0
按照中国法律谁主张，谁举证的原则，一般情况下（有例外），被告不能被强迫自证清白。所以为什么要自证清白？阿叔被坑得好惨	6-12 08:46 来自广东	12	08	1
傲慢与偏见引发的悲剧	6-11 23:13 来自山东	11	23	1
八成会回复大家是假的，就算是真的这么多年过去了，谁愿意自掘坟墓查清楚又得落马一批人。不过这倒是个她洗白的好机会	6-13 23:34 来自湖北	13	23	0
扒出这个是道歉者的小号	6-12 08:56 来自上海	12	08	0
拔出萝卜带出泥	6-14 02:12 来自江苏	14	02	0
把“进局子”改成“蹲号子”比较相称	6-12 21:58 来自北京	12	21	0
把过往事迹挖个明明白白	6-13 21:57 来自四川	13	21	0
把那个女生也曝光吧。看看谁的损失更大。	6-12 11:17 来自北京	12	11	0
把那个人开除了吧	6-13 21:48 来自广东	13	21	0
把女性灭绝就什么屁事都没有了	6-13 13:36 来自湖南	13	13	0
把亲爹发到网上安上猥琐男标签，本质这样坏的人你也宽容，拿自己当什么了。	6-12 10:01 来自北京	12	10	0
把杀人放火金腰带，修桥补路无遗骸表现的淋漓尽致。	6-13 23:18 来自陕西	13	23	0
把涉事女子的党籍开除了吧，完全就不是党员的样子	6-11 23:56 来自广西	11	23	0
把身体里70%的水哭干了也没多少人会同情开除党籍开除学籍一条龙gkd	6-12 00:45 来自江苏	12	00	0
把我们当玩具？	6-12 16:49 来自江西	12	16	0
把舆论玩的明明白白	6-11 19:42 来自广东	11	19	0
把这个女孩儿网暴死了？然后呢，有什么用	6-12 10:59 来自重庆	12	10	0
把这个女生送给法律制裁吧	6-13 05:11 来自吉林	13	05	1
把自己保护得好好的，道歉不露脸	6-11 23:30 来自广东	11	23	0
霸凌	6-13 22:31 来自河北	13	22	0
霸凌，亘古不变的话题可惜那些年霸凌我的还没被爆出来	6-15 09:01 来自四川	15	09	0
霸凌别人的都给我去瑟瑟发抖，早晚会有跟你们算账的人出现	6-14 06:04 来自上海	14	06	0
霸凌别人什么德行	6-13 23:32 来自上海	13	23	0
霸凌女同学的人居然是打女拳，可笑，她恐怕都不知道女权的意义是什么吧，是为自己的利益还是为女性？	6-15 11:26 来自广东	15	11	0
霸凌者混得风生水起，要不是突然作大死，这样的人会特别吃得开。人才选拨机制从大学开始就有很大问题了。//@陈昊然:受害者成为教育工作者，教人以善良。霸凌者成为新闻工作者，毁人以谣言。//@佯装出没:@四川大学 直接留校任教吧，挺合适的，毕竟明年也出不来结果	6-14 09:06 来自广东	14	09	1
白帽之所以能是白帽，靠的是穆圣的凝聚力，可国楠没有，无神论还不怎么信马列的情况下，只能是被逐个击破	6-12 00:57 来自山东	12	00	0
白雪公主里的皇后，拿着毒苹果，到处物色受害者	6-14 07:59 来自安徽	14	07	1
帮忙转发，看看，如何睁着眼睛说瞎话的	6-14 05:49 来自湖北	14	05	0
棒	6-13 21:10 来自浙江	13	21	1
包容她就是纵容她继续使坏	6-12 13:56 来自广东	12	13	0
保研的	6-12 10:05 来自浙江	12	10	0
保研三条路：1、成绩好直接保送；2、被不该睡的人睡了；3、睡了该睡的人！你猜她是哪一种！河南大学可能有个别老师要遭殃了	6-14 06:14 来自广西	14	06	1
报道的内容属实吗，还是主编个人创造？	6-12 12:08 来自浙江	12	12	0
报个警就吓成这样子？看来有点心虚	6-12 07:15 来自上海	12	07	0
报警才道歉！这是害怕被法律制裁了，而不是真心悔过	6-11 19:02 来自广东	11	19	0
报警了才现身道歉，	6-12 02:17 来自广东	12	02	0
报应啊！	6-13 21:15 来自浙江	13	21	0
报应不爽	6-13 22:32 来自湖北	13	22	0
抱歉，我对她同情不起来。她道歉还用小号精选出来自己的小号评论，她早该吃点教训了一开始真诚道歉不好吗？大叔在警局都自证清白了，还要被她发网上网暴造谣。	6-13 17:44 来自天津	13	17	1
卑劣的人生	6-13 23:05 来自浙江	13	23	1
北京高考考的河南大学，这高中成绩得多差	6-14 07:30 来自四川	14	07	1
北京政法那个一秒变脸的泼妇的场景才过去几个小时，这个哭一下午，谁信她是真心的？	6-11 23:46 来自江西	11	23	0
北京政法职业学院的猪猪女孩也在哭	6-12 11:35 来自陕西	12	11	1
北京政法职业学院欢迎您	6-14 08:11 来自广东	14	08	0
北师大大同附中	6-13 20:47 来自江苏	13	20	0
北师大大同附中，真会助纣为虐！	6-13 22:36 来自四川	13	22	0
被霸凌的人居然还被记警告处分，什么鬼学校？！	6-14 11:40 来自四川	14	11	0
被霸凌的也警告处分？	6-14 07:24 来自上海	14	07	0
被霸凌还被处分？？？什么个情况	6-13 22:02 来自广东	13	22	0
被霸凌也给警告处分，这是什么骚操作？	6-14 07:00 来自山东	14	07	0
被逼无奈，只能说是不是四川大学的女生都这个样子	6-12 00:46 来自江苏	12	00	0
被处分，却不计入档案可还行，这处分有个屁用	6-14 00:53 来自重庆	14	00	1
被地瓜的仙女骂怕了，来这我接着骂，第一没有视频道歉，第二防护了不让评论，第三侮辱诽谤可是很刑的，大叔善良而且法律意识不强，本罪名又是自诉罪名，才让她拿捏了（就要骂就要骂，今天就我女我也了，气死小仙女）	6-12 01:13 来自北京	12	01	0
被盯着看???她是不是觉得自己美的不行啊	6-12 00:22 来自重庆	12	00	0
被反噬了，以前霸凌室友，现在欺负平民，“她点燃了火，却控制不了它”	6-13 17:57 来自湖南	13	17	1
被害人原谅了不可以免除处罚只有对于犯罪情节轻微不需要判处刑罚的,人民法院可以对犯罪人免予刑事处罚 但是犯罪分子被免除处罚的,应根据案件的不同情况,予以训诫或者责令具结悔过、赔礼道歉、赔偿损失,或者由主管部门予以行政处罚或者行政处分@广州公安 @中国广州发布 @最高人民法院 @最高人民检察院	6-11 19:28 来自黑龙江	11	19	0
被害妄想症	6-12 10:25 来自黑龙江	12	10	0
被害妄想症吧这女的	6-12 00:00 来自河南	12	00	0
被害妄想症发作了吧？	6-11 18:55 来自上海	11	18	0
被老师宠爱的学生嚣张跋扈惯了吧	6-14 04:25 来自湖南	14	04	0
被迫害妄想症	6-12 07:59 来自上海	12	07	0
被人冤枉	6-12 10:31 来自辽宁	12	10	0
被网暴了才知道错	6-11 23:12 来自广东	11	23	0
被有心之人利用 可怜	6-12 11:54 来自内蒙古	12	11	0
被政府的人天天非法跟踪和偷拍该如何做！	6-12 21:05 来自浙江	12	21	0
被中国通用技术集团医疗机构毁容了，怎么办	6-12 09:08 来自湖北	12	09	0
本本分分的老实人就活该被这样欺负是吧，真要搞到匹夫一怒，血溅七步是吧	6-12 01:18 来自广东	12	01	0
本科大学的发言请准备	6-14 00:12 来自福建	14	00	1
本来高趾高气昂地要看人家手机，看完了证实没有，还要发微博去损人家，叫人家猥琐男，肯定常常干这些事。要知道肖像权、网暴、诋毁都不应该出现在她所学的专业里。	6-12 00:51 来自广东	12	00	0
本来很小一个事，女孩怀疑被偷拍让对方出示相册到这里都是挺正常的，结果证实没偷拍不仅不道歉还在网络上造谣生事，这已经不是一个经受过九年义务教育的人能做出的事了	6-12 00:26 来自云南	12	00	0
本来想报川大的，拜拜了您嘞	6-12 08:09 来自四川	12	08	1
本来以为吃了个西瓜，现在发展成南瓜了！	6-12 13:02 来自湖南	12	13	0
本来应该熄火了，但精选那条，又把火点了	6-11 23:56 来自浙江	11	23	0
本年度最好笑的笑话：中国男孩保护中国女孩	6-13 21:51 来自浙江	13	21	1
本人女，很支持女性维护自身合法权益，但很反感微博上很多人偷换概念强词夺理刻意挑起男女对立（不得不怀疑有部分是境外组织煽动的），什么事都非要带上性别，支持男女平权，反感女拳也反感男拳，刻意挑起男女对立只会激发矛盾，挑起内部斗争……	6-12 18:55 来自广东	12	18	1
本身一个正常的女人就不会搞出这么妖的事情来	6-14 05:55 来自广东	14	05	0
本想网暴别人，那想到自己被网暴。	6-12 17:24 来自江苏	12	17	0
本性不会变	6-12 07:29 来自北京	12	07	0
本质坏透的学生，别饶了她，成年人就得为自己做的事负责，这样的人日后成为媒体人就一定会黑白颠倒	6-11 22:48 来自广东	11	22	1
比较可怕的是，这人是党员，还是学传播学的…	6-12 00:19 来自北京	12	00	1
比起这个更应该关注那个北京政法大学霸凌那件事	6-12 11:39 来自湖北	12	11	1
比杀妻的网暴力度还大捏	6-13 21:14 来自广西	13	21	0
必须不原谅啊，别人的手机里根本没有偷拍的照片，你都可以把别人的视频放上网，不原谅别人，那就凭你这轻描谈写的几句所谓的道歉的话，别人为什么一定要原谅你呢？	6-12 11:14 来自上海	12	11	0
必须惩罚！这是对所有遵守公序良俗的女生和男生的基本尊重	6-12 00:00 来自英国	12	00	0
必须处罚	6-14 13:27 来自江苏	14	13	0
必须处罚，这还是党员，思想觉悟哪里去了？	6-12 08:11 来自广东	12	08	0
必须当面道歉！	6-12 08:01 来自北京	12	08	0
必须当面道歉，然后根据法律该咋办咋办	6-12 00:58 来自陕西	12	00	0
必须当面道歉网上公开，不然把男人想像成什么了	6-12 06:40 来自辽宁	12	06	0
必须调查！！！	6-13 23:57 来自重庆	13	23	0
必须顶上去	6-13 22:41 来自黑龙江	13	22	0
必须断绝这种行为的获利，支持没收全部非法所得并处以额外罚款，以造谣成功导致被造谣者面临的处罚和损失为标准，对造谣者加以处罚和索赔。	6-12 06:01 来自安徽	12	06	0
必须付出代价	6-13 23:58 来自江西	13	23	1
必须付出代价	6-13 23:10 来自江西	13	23	1
必须付出代价开除@四川大学	6-13 21:31 来自江西	13	21	1
必须告那个女生	6-12 08:52 来自辽宁	12	08	0
必须告她	6-12 08:29 来自辽宁	12	08	0
必须给予严惩	6-12 00:18 来自福建	12	00	0
必须公开道歉，	6-12 12:49 来自四川	12	12	0
必须加大对网络造谣惩处力度	6-12 11:36 来自广东	12	11	0
必须开除	6-13 22:11 来自江西	13	22	0
必须开除	6-12 10:57 来自陕西	12	10	0
必须开除	6-12 01:52 来自广东	12	01	0
必须开除 我要现在都没有看到真诚给大叔道歉的态度。每一步都是精心计算好，想让自己的舆论最大化，直到现在要开除了才求求别人放过，鳄鱼的眼泪罢了！	6-12 02:02 来自上海	12	02	1
必须开除!	6-12 09:07 来自河南	12	09	0
必须开除，法律面前人人平等。而且她这种做法，比复旦研究生更加严重！别人只是个人影响，而她却要引导社会公众，可恶至极！	6-12 08:52 来自湖南	12	08	1
必须开除，杀鸡儆猴	6-13 04:01 来自广东	13	04	0
必须开除，以儆效尤！！！	6-11 23:57 来自广西	11	23	0
必须开除啊	6-12 08:28 来自广东	12	08	0
必须开除她	6-12 06:48 来自辽宁	12	06	0
必须开除她，心术不正，毕业了危害社会	6-12 08:39 来自河北	12	08	1
必须开除学籍，不放过任何一个坏人，不冤枉任何一个好人，莫让坏人逍遥法，寒了好人心。	6-14 11:32 来自广东	14	11	0
必须开除学籍，判刑留案底，毁她一辈子	6-12 13:43 来自北京	12	13	0
必须开除学籍，四川大学就这？招生简章？	6-12 00:01 来自北京	12	00	0
必须开除学籍党籍	6-12 01:09 来自福建	12	01	0
必须拍视频公开道歉，人善被人欺	6-11 23:52 来自广东	11	23	0
必须判！	6-12 00:43 来自云南	12	00	0
必须判她	6-12 08:31 来自吉林	12	08	0
必须判她	6-12 08:31 来自吉林	12	08	0
必须判刑，要不这些无良博主太猖狂了	6-11 20:28 来自广东	11	20	0
必须枪毙	6-12 08:02 来自湖北	12	08	0
必须让它坐牢退学，道歉有用还要警察干嘛	6-12 07:47 来自河南	12	07	0
必须让她受惩罚，付出代价。	6-12 13:55 来自湖南	12	13	1
必须让她在各个平台发道歉声明，且永不得删除，提醒她以后不要再借自己高学历高知识分子在这些网络平台网暴别人。	6-12 08:04 来自福建	12	08	0
必须让造谣者付出百倍代价，不然知法违法代价进一步小	6-12 00:22 来自上海	12	00	1
必须杀鸡儆猴，严惩	6-12 13:06 来自西藏	12	13	0
必须深挖，遏制霸凌，遏制网暴！	6-13 20:00 来自福建	13	20	1
必须视频公开下跪道歉。	6-12 07:21 来自上海	12	07	0
必须讨回公道	6-14 02:49 来自广东	14	02	0
必须网暴，让她付出代价，难以想象以后她当记者信口雌黄的时候有多少人要倒霉	6-12 09:12 来自陕西	12	09	1
必须维权到底 ， 更何况她没受到侵权都要维权。	6-12 08:43 来自贵州	12	08	0
必须严惩	6-12 09:54 来自山东	12	09	0
必须严惩	6-13 22:52 来自山西	13	22	0
必须严惩	6-13 21:47 来自江苏	13	21	0
必须严惩 以儆效尤 本来咱也以为可以饶恕了 但是一看校园欺凌 我这气就不打一处的来	6-13 21:37 来自陕西	13	21	1
必须要让她受到法律的制裁	6-12 01:51 来自河南	12	01	1
必须要严惩张微那心机女	6-13 22:56 来自四川	13	22	0
必须要严肃处理，假惺惺的道个歉就想蒙混过关，做梦呢	6-12 09:27 来自江苏	12	09	0
毕竟劳苦大众不如大学生会闹，老胡的政治纲领就是按闹分配。	6-11 22:35 来自黑龙江	11	22	1
毕竟他也是个煽动舆论的媒体党员	6-12 09:14 来自北京	12	09	0
毕竟学校有好有坏，又不是同一个学校，没办法对比	6-12 08:59 来自福建	12	08	1
毕业后也是害人货	6-11 23:03 来自湖北	11	23	0
毕业以后去演戏吧，别去搞传媒了	6-12 20:18 来自广东	12	20	0
避重就轻	6-12 01:05 来自上海	12	01	0
避重就轻，避实就虚	6-12 05:14 来自江苏	12	05	0
便宜这女主播，又上一回热搜	6-12 08:38 来自黑龙江	12	08	0
标题取错了吧，不是“曝光”！是“造谣”，应该改成“自证未偷拍仍遭造谣涉事女子已道歉”	6-12 05:30 来自湖南	12	05	0
表面光鲜实则内心黑暗	6-13 22:06 来自广西	13	22	1
表面认错，内心坏的很	6-11 23:43 来自山东	11	23	0
表面认错。内心mmp	6-11 23:45 来自山东	11	23	0
表子怂了	6-12 00:38 来自天津	12	00	0
婊里不一	6-12 13:08 来自广东	12	13	0
别的不管，dj必需开除！	6-12 01:07 来自湖南	12	01	0
别的不说，如果我是大叔子女，我不会接受她那因为要被退学而哭诉的道歉，大家都是成年人，是要为自己的行为负责的，我觉得，做事不考虑后果，	6-12 08:02 来自河南	12	08	0
别的不说，至少应该开除党籍	6-12 00:41 来自重庆	12	00	0
别的我不管，党籍必须开除	6-12 13:55 来自山东	12	13	0
别放过她啊，以后要是她当记者，还不颠倒黑白	6-11 20:43 来自江苏	11	20	1
别搞的像受害者一样，明明是她自己先造谣的	6-12 00:39 来自海南	12	00	0
别看这个女人有学历，到床上一样没文化	6-11 23:10 来自广东	11	23	0
别没事找事了，如果他手机里有美女是不是必须猥琐了，话说各位手机里多少美女图片呢	6-12 20:38 来自河南	12	20	0
别欺负老实人，人家已证清白就更不能发傅文侮辱，网络并非法外之地！	6-12 00:08 来自广东	12	00	0
别人不是不了解 是不服气	6-11 23:35 来自四川	11	23	0
别人没看，自己扒开给人看，又嫌看的人多了！	6-13 09:51 来自内蒙古	13	09	0
别人我不管，反正我坐地铁的时候，不管是站着还是坐着，看手机时一定是用食指挡着摄像头的，省得遇到自作多情的人麻烦。（也许我这么想本身就有点自作多情。）	6-11 23:57 来自北京	11	23	0
别说大叔了，我坐地铁遇到人多我都得拍张人流照给朋友吐槽	6-12 12:02 来自四川	12	12	1
别说老人了，我们去个地方，看到一些没见过的东西，不也要拍一下发给小伙伴看么？这是人之常情。那个女子过来确认自己有没有被拍，其实也没错。她错就错在明知自己没有被拍，还要把这个事情放大挂到网上。第一是让老人承受不白之冤，二是以后让女子真的遇到偷拍情况维权更难。	6-12 08:48 来自山西	12	08	0
别说老人喜欢拍，很多年轻人第一次坐还拍呢	6-12 22:18 来自河南	12	22	1
别说了，高种性不是我们能抗衡的	6-11 23:36 来自安徽	11	23	0
别说了，过去都过去了，谁都有犯错的时候，网络暴力很可怕的，难道又是以悲剧结尾的时候又来假惺惺批评那些恶语相向的人吗	6-12 08:08 来自广东	12	08	1
别说年纪大的人呢，连我们平时出门看到车站，或者地铁排队人超多的时候不是都喜欢拍照发朋友圈或者给朋友吐槽一下吗？	6-12 10:28 来自江苏	12	10	0
别说怕网暴阿叔啦，你都说别人必死了，还会这么有爱心？	6-12 10:43 来自广东	12	10	1
别太荒谬	6-13 16:20 来自河北	13	16	0
别挖了，再挖就玉玉症直接保博啦	6-13 23:34 来自北京	13	23	0
别网暴了！多大点事啊？？上一个网暴跳楼的孩子妈妈，教训还不够深刻吗？？	6-15 10:48 来自江苏	15	10	0
别网暴她了她还是只是个学生，直接开除吧	6-12 00:30 来自四川	12	00	0
别忘了人家是预备媒体人，新闻专业高材生！事态发酵后，只要不是涉及实名举报的。都有可能是为了混淆视听，最后目的是为其洗白！！！！	6-13 19:57 来自安徽	13	19	0
别忘了她的大学专业	6-11 23:44 来自上海	11	23	0
别以为你录视频你就有理了	6-12 08:50 来自山东	12	08	0
别以为你录视频你就有理了	6-12 08:50 来自山东	12	08	0
冰冻三尺、厚积薄发	6-14 06:00 来自四川	14	06	0
冰冻三尺非一日之寒？	6-14 16:38 来自上海	14	16	0
并没有道歉，不要乱带节奏好吧南都	6-12 18:14 来自广东	12	18	0
并没有认识到错误	6-11 23:52 来自广西	11	23	0
并且还说人家猥琐	6-12 08:43 来自广东	12	08	0
并且这是它小号	6-12 10:07 来自福建	12	10	1
博同情的说辞而已。你看她道歉很有技巧：说之前遇上过偷拍没有发声，谁知道这次鼓起勇气发声居然搞错了，解释了她行为的原因，纯纯心理受到过伤害的应激；然后说我还是个学生，开除我一辈子就毁了，唤起当事人同情。这种层层递进，夹带私货的道歉，原本就是学新闻的擅长。	6-12 08:42 来自湖北	12	08	1
博主很厉害	6-12 10:18 来自安徽	12	10	0
博主是没注意到这个女生是党员而且还是什么学生代表吗？不是普通的一般女生	6-12 12:58 来自浙江	12	12	0
补发昨晚半夜睇嘅评论，呢个女仔真衰！首先佢冇权要求阿叔打开相册畀佢睇。阿叔当时已经证明清白后态度仲咁嚣张和仍要网曝并诽谤阿叔为猥琐老头等难听话。阿叔家人报警后先得惊先道歉！当时已知系误会为何不道歉？！道歉提到嘅误会，明知系误会仲要……按佢嘅逻辑佢算都偷拍阿叔！最后阿叔一家人善良！	6-13 01:32 来自广东	13	01	1
不 因为她是女的	6-12 00:33 来自广东	12	00	0
不惩罚她就开了一个坏头，造谣浪费公共资源，煽动群众有倾向性举动，不了了之后续会助就更多此类现象，不惩罚她 更多妖魔鬼怪就会出来	6-12 08:07 来自广东	12	08	0
不处理就快进到武士对决	6-12 16:38 来自宁夏	12	16	0
不当键盘侠	6-11 22:43 来自湖南	11	22	0
不等你们扒完，张同学连夜把后路都想好了，直接润大英帝国当反贼，举起民主自由的大旗就问你怕不怕	6-14 00:47 来自山西	14	00	0
不懂就问，大叔不追究了，那国家公诉机关会不会追究？	6-12 01:22 来自广东	12	01	0
不懂就问，精选评论是博主自己选出来的吗	6-12 05:22 来自江西	12	05	0
不懂就问，这种人怎么成为党员的	6-14 09:22 来自天津	14	09	0
不懂就问这波xxn们站谁？	6-14 06:24 来自黑龙江	14	06	0
不懂她有什么可骄傲的就因为对方是民工就觉得高人一等？	6-11 23:58 来自北京	11	23	0
不懂她在清高什么，都已经看了照片了根本没有，不应该向大叔道歉嘛？还让大叔小心一点，真够装的，以为自己是谁啊，事后还发微博，了不起	6-12 12:10 来自福建	12	12	0
不该被原谅，因为还会有下一个受害者，只不过不会再发视频了而已	6-12 07:41 来自河北	12	07	0
不该开除吗	6-11 23:54 来自山东	11	23	0
不敢相信这就是985，真的作为四川人失望了	6-14 07:15 来自四川	14	07	0
不敢想象如果地铁车厢照是当时拍的 后果会怎样 有理也说不清了	6-12 08:44 来自江苏	12	08	0
不给社会做正确的榜样	6-12 17:23 来自湖南	12	17	0
不给她点教训，那造谣成本是不是太低了？影响还那么大！	6-12 10:09 来自广东	12	10	0
不公平。就该开除党籍@四川大学	6-12 01:29 来自浙江	12	01	0
不管其他的，这个人一定不能成为党员	6-11 23:55 来自山东	11	23	0
不管网友怎么挖，当事人怎么爆料，川大仍然继续装死	6-14 07:57 来自浙江	14	07	0
不过多评论，使用网爆害人害己，有事报警解决。这是谁的女儿又是谁的父亲，大家留德行善吧。	6-12 10:33 来自上海	12	10	0
不过是被网友骂多了妥协了而已。一个人哪儿有那么容易就转变的。希望以后善良点吧	6-12 14:30 来自四川	12	14	1
不好说 既然是新闻传播学专业的 可能是导师给她出的主意 “准备” 嘛 反正就是可能嘛 不需要证据嘛 自己不论如何就都是受害者好了	6-12 00:20 来自德国	12	00	1
不好意思，有时候地铁太挤我还拍照发朋友圈	6-12 12:31 来自四川	12	12	0
不会是……大同人吧？	6-14 00:19 来自广东	14	00	0
不会有人不知道这是她自己回复的吧？	6-13 17:32 来自河南	13	17	0
不会有人相信她这是真心道歉吧	6-12 00:25 来自宁夏	12	00	0
不会再花钱看你的小说，你自己遭诬陷气愤我理解，要论引导公众舆论，请把开黄色玩笑造黄谣的男的同等判刑	6-12 14:57 来自北京	12	14	0
不会这种事情也需要联合调查组才能说清楚吧	6-14 06:23 来自江苏	14	06	0
不接受	6-12 12:34 来自安徽	12	12	0
不接受	6-12 08:52 来自江苏	12	08	0
不接受！	6-12 00:32 来自北京	12	00	0
不接受！	6-12 00:32 来自北京	12	00	0
不接受！！！	6-11 21:40 来自山东	11	21	0
不接受！走法律程序，让她进去呆个一年半载、她已经触犯了好几条违法的	6-12 08:38 来自内蒙古	12	08	0
不接受，抵制她当媒体人哦	6-12 07:26 来自北京	12	07	0
不接受，如果代入我爸被这样造谣，不管花多少钱我都要起诉她，	6-12 08:07 来自江苏	12	08	0
不接受，她太自以为是了，还是学新闻的，如果她工作后，做新闻媒体，这样主观臆断，太可怕了。	6-12 08:20 来自河南	12	08	0
不接受，她太自以为是了，还是学新闻的，如果她工作后，做新闻媒体，这样主观臆断，太可怕了。	6-12 08:20 来自河南	12	08	0
不接受道歉	6-11 22:48 来自辽宁	11	22	0
不接受道歉	6-12 05:29 来自江西	12	05	0
不接受道歉！	6-12 02:31 来自北京	12	02	0
不接受道歉！！！！冤枉人，不止一件事情，我作为一个女生都觉得这个女的不行	6-11 20:12 来自广东	11	20	0
不接受道歉，道歉有用还要警察干嘛	6-12 00:02 来自湖南	12	00	0
不接受道歉，一定要开除	6-12 07:57 来自江西	12	07	0
不接受道歉，以后犯错了，都只要道个歉就行了？	6-12 12:12 来自江苏	12	12	0
不接受道歉，这女人不仅仅是造谣了，是侮辱人格，凭什么说偷拍造谣是你，道歉不了了之也是你！！	6-12 09:01 来自四川	12	09	0
不接受道歉，直接起诉	6-12 08:09 来自甘肃	12	08	0
不解释，四川大学必须得开除她，	6-11 23:06 来自江苏	11	23	0
不仅仅道歉这么不了了之了吧 现在发展的这么严重 怎么还大叔的清白啊	6-11 23:59 来自湖北	11	23	0
不经本人同意或是被迫同意，去强制要求翻看对方手机内容，和不经本人同意就掀衣服看私处一样，非常无礼，已经是很过分的行为了，和私闯民宅有一拼吧感觉。	6-12 01:52 来自北京	12	01	0
不拘留吗？	6-11 20:18 来自广东	11	20	0
不觉得她有吸取教训吧	6-11 23:57 来自福建	11	23	0
不觉得她有吸取教训吧	6-12 06:32 来自江西	12	06	0
不开除，留着过年啊	6-12 08:04 来自上海	12	08	0
不开除，留着过年啊	6-12 08:04 来自上海	12	08	0
不开除不追究的话，只能说@四川大学 教出了个好的研究生啊，学新闻报道不是实事求是，而是造谣生事，	6-12 09:45 来自广东	12	09	1
不开除党籍嘛	6-11 23:44 来自广西	11	23	0
不开除党籍学籍，无以平民愤	6-12 00:00 来自江苏	12	00	0
不开除留着以后做间谍吗	6-12 01:27 来自广东	12	01	0
不开除吗？必须开除。为什么要原谅她，	6-12 11:31 来自江苏	12	11	0
不开除难以平民愤	6-13 21:50 来自四川	13	21	0
不开除如果是答案，那都按照这个事件努力吧	6-12 01:23 来自山西	12	01	0
不开除天理难容！	6-12 02:13 来自河南	12	02	0
不开除天理难容，不网暴网友难过	6-12 02:02 来自安徽	12	02	0
不开除学籍不是很认可	6-12 07:13 来自广东	12	07	0
不开除学籍和党籍说不过去啊	6-13 23:00 来自广东	13	23	0
不开除这种造工人阶级的谣的人，以后直接骑我们身上。	6-12 08:29 来自福建	12	08	0
不可接受，她微博是什么	6-12 11:57 来自广东	12	11	0
不可思议啊。除了背影没背景还是得夹紧尾巴做人	6-14 08:35 来自安徽	14	08	0
不可以啊，大叔您放过她一人，以后苦的可是千千万被冤枉被网暴的无故人啊不要没有锋芒地善良求您了	6-11 23:36 来自广东	11	23	0
不可以原谅这种人 让她承担应有的责任	6-12 14:34 来自北京	12	14	0
不可原谅	6-11 20:16 来自广东	11	20	0
不可原谅	6-11 23:26 来自上海	11	23	0
不可原谅，她这样颠倒是非黑白的人不严肃处理，可想而知会会社会打来多大的负面影响	6-12 02:09 来自湖南	12	02	1
不恐慌会道歉？而且看那个道歉书，一点诚意都没有	6-12 11:29 来自广西	12	11	0
不愧是ghg	6-12 11:14 来自广东	12	11	1
不愧是版本T0	6-11 21:53 来自广东	11	21	1
不愧是搞新闻的	6-11 23:54 来自广东	11	23	1
不愧是胡，道歉之后，就看见胡应该会出来说大家应该原谅。果然是一个战壕的	6-11 23:30 来自重庆	11	23	0
不愧是老胡	6-11 23:31 来自天津	11	23	0
不愧是新闻学的硕士	6-12 08:26 来自山东	12	08	1
不愧是新闻专业的啊，这一套高端操作	6-12 00:34 来自安徽	12	00	1
不愧是学新闻传播的，真学明白了	6-12 00:02 来自江苏	12	00	1
不愧是学新闻的，道歉不是因为知错了，是因为学校要“开除”她。这“开除”还不知道是不是谎言呢。@四川大学 //@沈逸:看到了老实人发自心底的善良。对比鲜明。	6-12 00:24 来自广东	12	00	1
不愧是学新闻媒体的，专业能力很强//@读着你对我的伤害:自导自演	6-12 10:19 来自福建	12	10	1
不理胡咧咧	6-11 22:35 来自湖南	11	22	0
不理解 这是不是想强行甩锅啊哈哈哈哈哈 太搞笑了	6-12 07:42 来自江西	12	07	0
不录个视频道歉吗	6-11 20:15 来自江苏	11	20	0
不论后续学校是不是要开除她，她此时提前用这个说法想博同情	6-13 02:20 来自上海	13	02	1
不论男女我觉得犯了错就是要付出代价，一视同仁，假意的道歉谁都会动动嘴皮的事，背地里开个小号就可以觉得自己什么错都没有，也达不到所谓真正认识错误的目的	6-12 00:00 来自福建	12	00	1
不论她道歉是不是真心的，以及仅道歉够不够的问题，我只当她的道歉确实发自肺腑且道歉即可，只是她的道歉字里行间表达的是“我怕我和大叔被网暴所以关了视频，错在不该发视频”，也就是说她无理且想通过网暴方式维护不存在被侵犯的权利这件事本身，她并不认为有错，她了流量不择手段这件事也没错	6-12 00:19 来自湖北	12	00	0
不瞒你说有时候人太多我也会拍	6-12 09:20 来自北京	12	09	0
不明任何情况就劝你一定要大度的人，你要离他远一点，因为雷劈的时候会连累到你。	6-11 22:00 来自天津	11	22	0
不能点赞了	6-11 22:58 来自四川	11	22	0
不能放过任何一个坏人	6-13 20:07 来自广东	13	20	0
不能放过她啊 就该起诉 让她身败名裂！！！	6-12 01:17 来自江苏	12	01	0
不能放过这个女的	6-12 08:06 来自河北	12	08	0
不能给机会，这种小仙女还是新闻系，如果以后进入新闻系，连基本的事实说话都不知，那将是悲剧。	6-12 09:15 来自广西	12	09	1
不能仅仅道歉就草草了事	6-12 08:05 来自江苏	12	08	0
不能仅仅道歉就草草了事	6-12 08:05 来自江苏	12	08	0
不能拍车厢？😅😅😅	6-12 12:54 来自新疆	12	12	0
不能拍地铁车厢？	6-12 07:58 来自广东	12	07	0
不能因为大叔原谅就原谅她，这样只会纵容社会风气败坏	6-11 23:57 来自安徽	11	23	1
不能因为人善就去践踏。她道歉绝不是真正意识到错误，只是为了保全自己利益的最佳省事手段。如果对极度利己者提现了一丁点善意，那就是把真正良善的人推向深渊	6-12 16:10 来自重庆	12	16	0
不能原谅	6-11 20:47 来自山东	11	20	0
不能原谅	6-12 08:29 来自辽宁	12	08	0
不能原谅，必须开除	6-12 06:11 来自天津	12	06	0
不能原谅，事情发酵后她不是还在网上叫嚣吗？这是觉得自己做的不对的表现吗？无非是学校要处理她她才害怕了	6-12 09:34 来自山东	12	09	0
不能再炒作了，警方处理过了，该结束了	6-12 03:21 来自安徽	12	03	0
不能再同意 造谣成本太低了 哭一哭道个歉装没发生呢	6-12 08:03 来自广东	12	08	0
不能这么轻易就饶恕了这女研究生！应该让她得到应有的惩罚！	6-12 09:16 来自湖南	12	09	1
不能只道歉！侵犯他人名誉要受到法律的制裁！	6-12 06:16 来自北京	12	06	0
不牛逼了？	6-12 08:01 来自天津	12	08	0
不牛逼了？	6-12 08:01 来自天津	12	08	0
不去当实力派可惜了	6-11 23:48 来自陕西	11	23	0
不去拿个奥斯卡可惜了，之前都是和解了，还能在网上恶意诽谤，现在一哭二闹三上吊，哄三岁小孩么	6-11 23:51 来自北京	11	23	0
不去演戏可惜了，当面一套背后一套	6-11 22:40 来自江西	11	22	0
不去自行了断都对不起网友了。	6-12 00:08 来自广东	12	00	0
不深挖的话，她就能在原来的工作和生活轨迹上继续做她想做的事，深挖的话，过几天她就入职bbc了，怎么都是她赢，真好啊，我也想打拳了。	6-14 08:58 来自河南	14	08	1
不是 四川大学研究生为啥在广东东莞啊 是在搞毕业设计嘛	6-12 10:32 来自广东	12	10	0
不是 我经常坐地铁也会偶尔拍地铁照啊 难道这也不行？？？	6-12 09:35 来自贵州	12	09	0
不是 这种人真的得不到法律的制裁吗？不构成违法行为吗？	6-11 23:55 来自湖南	11	23	0
不是，都看了相册没有偷拍，这个记录他翻相册的视频为什么还能发到网上	6-12 07:51 来自广东	12	07	0
不是，你们怎么看到她评论区的啊，我怎么看不了	6-12 13:05 来自河南	12	13	0
不是，评论区怎么就扯上性别了呀，不是都该开除吗？	6-12 02:15 来自四川	12	02	0
不是，所以女生造谣不用被拘留吗？有没有懂哥解释一下我现在坐地铁隔壁要是个女的，都怕她说我威胁她	6-11 22:14 来自广东	11	22	0
不是，长这样子，偷拍你图啥，，	6-12 00:13 来自广东	12	00	0
不是，这评论我看不懂。这不是拍了吗？非要是拍到裙底才算偷拍吗？	6-12 08:19 来自江苏	12	08	0
不是，这情况胡锡进还劝人原谅？	6-12 07:57 来自上海	12	07	0
不是，这情况胡锡进还劝人原谅？	6-12 07:57 来自上海	12	07	0
不是？说教上了？	6-12 17:31 来自广东	12	17	0
不是……就她这样的，进入新闻媒体行业……造谣捏谎那不是更手到擒来？	6-12 00:09 来自山西	12	00	0
不是报警，她是不会鸟你的	6-12 12:47 来自安徽	12	12	0
不是不报日子未到 现在来了 顺天意吧 出来混迟早要还的.....	6-13 22:20 来自北京	13	22	0
不是不报时候未到	6-14 08:47 来自北京	14	08	0
不是道歉，只是怕了	6-11 23:58 来自河南	11	23	0
不是第一	6-13 22:30 来自北京	13	22	0
不是叫阿叔小心点吗。怎么自己这么不小心	6-13 19:50 来自广东	13	19	0
不是口口声说不信女生的小作文吗？怎么这小作文就没人质疑呢？这么双标啊？互联网可真有意思。	6-14 00:07 来自广东	14	00	1
不是流氓，互相谅解就好，夏天大家出行注意防偷窥，学校想开除如果是真那太过分	6-12 08:00 来自江苏	12	08	0
不是每声对不起都能换来没关系。	6-12 09:05 来自广西	12	09	0
不是每一块垃圾都需要捡起来	6-13 21:17 来自广东	13	21	0
不是母川大学吗 男厕改女厕不也是这个学校吗 一辈子被复旦踩脚下	6-11 22:19 来自广西	11	22	1
不是歧视，但是男人不能上互联网的，这是老祖宗留下的规矩。互联网是阴特奈特，不是阳特奈特，男人不能上的，男人上了就没有阳刚之气。是为了男人好才这么说的，是传统文化，不是忽然来的规定。每次我们上网都会说男人走开男人走开，但是还有是有男人来上网，真的就是很不尊重啊！入乡随俗懂不懂?	6-16 02:06 来自安徽	16	02	1
不是说绝不道歉吗？ 现在到底是认错还是说怕了才道歉的?	6-11 22:37 来自重庆	11	22	0
不是说人家是猥琐男吗，怎么现在变得这么亲切	6-12 01:23 来自广西	12	01	0
不是说属于违法行为了吗？按照法律不是要判刑的吗	6-12 08:08 来自河北	12	08	0
不是说她道歉博下面评论只保留了一条“差不多得了”的评论吗？其中内心想的啥不言而喻了吧……只能说大叔太大度了	6-12 08:00 来自重庆	12	08	0
不是所有穿学士服的都是人	6-13 21:46 来自北京	13	21	0
不是所有穿学士服的都是人	6-13 21:46 来自北京	13	21	0
不是小羔羊是大灰狼吗	6-13 21:35 来自广东	13	21	0
不是学生是女性 我记得前段时间有个男的造谣是被判了的三年还是四年 还被开除学籍 中国社会女性即正义 就像美国黑人一样哈哈哈真有意思//@一隻熊貓在發呆:如果是我爸被冤枉还要发网上污蔑，我绝对要告她，让她留点案底，学生怎么了，可以肆无忌惮冤枉人了	6-12 01:01 来自北京	12	01	1
不是因为觉得伤害到大爷了才哭的，而是因为学校要开除她才哭的	6-12 01:07 来自河南	12	01	1
不是有人扒出来这条精选评论是她自己的小号么	6-12 11:14 来自湖北	12	11	1
不是有这女的初中同学发声说被她霸凌的？	6-14 10:10 来自浙江	14	10	0
不是真心的，为了前途而已，前两天不是嚣张的很嘛，希望全国的用人单位记住她，最好别录取这样是非不分的人。	6-12 00:11 来自河北	12	00	0
不爽的是调解完还发网上不删除不澄清	6-14 08:54 来自广东	14	08	0
不说开除学籍，学校处分加开除党籍加行拘不过分吧	6-11 23:58 来自浙江	11	23	0
不说了，赶紧开炮	6-12 22:54 来自河北	12	22	0
不太明白，被霸凌导致抑郁了，为啥施暴者和受害者都受到处分了呢？	6-13 21:08 来自山东	13	21	0
不像会道歉的人，本想靠网暴做网红，玩砸了	6-12 00:32 来自广东	12	00	0
不像真的，怕不是背后还要骂大叔两句	6-12 00:09 来自北京	12	00	0
不行我太生气了。。。受不了了。。//@吐司爱吃烤面包:新世纪的猎巫运动	6-14 10:51 来自天津	14	10	0
不严肃处理的话危害不亚于南京法官那一句话	6-12 07:30 来自江苏	12	07	1
不要发酵了，放过两个平凡的人吧！	6-12 08:47 来自浙江	12	08	1
不要放过对方，哪来的优越感啊！	6-12 07:27 来自安徽	12	07	0
不要放过它	6-11 20:37 来自湖北	11	20	0
不要放过它	6-11 21:37 来自福建	11	21	0
不要放过这个女的！造谣成本太低了！	6-12 07:36 来自湖北	12	07	0
不要搞双标拿出你的态度啊四川大学	6-11 22:19 来自天津	11	22	0
不要和解啊，让她留案底	6-12 01:39 来自广东	12	01	0
不要觉得是学生犯了错道个歉就可以原谅，传视频到互联网曝光大叔的时候怎么不想想大叔会被网暴，	6-12 08:00 来自云南	12	08	1
不要觉得是学生犯了错道个歉就可以原谅，传视频到互联网曝光大叔的时候怎么不想想大叔会被网暴，	6-12 08:00 来自云南	12	08	1
不要说那么废话，直接打过去就行	6-15 14:37 来自广西	15	14	0
不要私了，不要践踏法律！她触犯了法律，必须接受法律的制裁！这是公民的权益！	6-12 02:25 来自北京	12	02	1
不要以偏概全，党员大部分都是好的，叼盘子的只是极少数。	6-12 08:56 来自山东	12	08	0
不要以为你长得帅就不打你	6-12 08:29 来自广东	12	08	0
不要因为是女的就觉得不要和她计较！坚决支持男女平等。诽谤造谣他人，男的怎么判女的也请一视同仁	6-12 04:31 来自浙江	12	04	1
不要原谅	6-11 20:35 来自广东	11	20	0
不要做一片雪花。	6-11 23:04 来自湖北	11	23	0
不应该啊，ip地址都不一样	6-12 09:42 来自贵州	12	09	0
不应该被原谅！	6-12 11:30 来自河北	12	11	0
不应该开除，毕竟不是无法挽回的错误。应该给年轻人知错就改的机会	6-12 06:55 来自浙江	12	06	0
不用道歉 处罚就行 道歉有用的话还要警察要法律做什么 我对人造成实质伤害 道个歉就能弥补了？做梦呢	6-12 09:57 来自辽宁	12	09	0
不用解释，凭什么不能有地铁照片	6-12 16:30 来自广东	12	16	0
不用揪着一个还有大好青春的年轻人不放，会毁她一辈子的，劝退保留本科学籍禁止踏入新闻传媒就可以了，毕竟新闻要以真实为主，这样的人才做新闻传媒太可怕了，差不多行了，谁没犯过错呢，禁止进入新闻传媒就算是对犯错的惩罚	6-12 12:58 来自广东	12	12	1
不赞同地铁上看见漂亮妹子多看两眼是错误的，这就是在说欣赏美丽是原罪～	6-12 05:17 来自湖北	12	05	1
不知道的还以为全网帮大叔免刑，实则就换来个小仙女言不由衷SORRY，真公平	6-12 01:46 来自福建	12	01	0
不知道老胡为什么可以在网上乱说，据我所知他们党内是有规定的，离退休人员是禁止在网络等公开场合发表观点的，不知道是有授权还是需要他来调和舆论。	6-11 22:33 来自贵州	11	22	0
不知道你们信不，我还没做过地铁	6-12 07:49 来自河北	12	07	0
不知道她现在还是不是党员…如果还是的话那确实离谱了	6-12 07:21 来自广东	12	07	0
不知道为什么我们的教育会培育出这样精致的利己主义物品	6-11 23:50 来自北京	11	23	1
不知道这大叔这么善良干锤子？被欺负了就这么算了？老实人的悲哀	6-12 03:27 来自四川	12	03	1
不知悔改	6-11 23:46 来自天津	11	23	0
不知悔改的玩意，还用小号带节奏	6-12 14:45 来自江苏	12	14	0
不知羞耻的人害不害臊，还研究生，真搞笑	6-12 20:05 来自福建	12	20	0
不知真假	6-11 23:42 来自陕西	11	23	0
不值得被原谅	6-12 12:26 来自四川	12	12	0
不值得同情，已经清楚的事在发出来污蔑人家，自作自受	6-13 21:52 来自河南	13	21	0
不值得同情，已经清楚的事在发出来污蔑人家，自作自受	6-13 21:52 来自河南	13	21	0
不止一次看到有人说她是境外势力了	6-13 17:56 来自云南	13	17	0
不撞南墙不回头，作为未来的媒体从业者，要端正自己的思想观念，才能仗义执言	6-11 20:07 来自河北	11	20	1
不追究的话是不会道歉的	6-12 09:31 来自安徽	12	09	0
不作死就不会死	6-12 00:29 来自北京	12	00	0
步入社会也是祸害	6-12 08:53 来自河北	12	08	1
参见大鹏的《保你平安》，造谣一张嘴，网络造谣代价太低，可是给别人的影响是巨大的！	6-12 14:04 来自北京	12	14	0
操这个心干嘛，已经烂透了	6-11 23:45 来自湖北	11	23	0
草	6-12 03:11 来自河北	12	03	0
曾经也有同学因为没帮其他人作弊被霸凌而且，霸凌者现在还当上老师了	6-13 22:25 来自山东	13	22	1
蹭热点吗？人家都道歉了，还使劲发布这些视频干嘛，难道对大叔没有影响吗	6-12 08:06 来自广西	12	08	0
蹭热点吗？人家都道歉了，还使劲发布这些视频干嘛，难道对大叔没有影响吗	6-12 08:09 来自广西	12	08	0
蹭热度的	6-14 02:19 来自广东	14	02	0
查查吧，没得洗，这只是漏出来的一只蟑螂而已	6-14 00:08 来自天津	14	00	0
查查更清朗	6-13 19:33 来自广西	13	19	0
查查看航班信息，会不会准备前往英国任教	6-13 20:06 来自广东	13	20	0
查查她父母	6-12 00:17 来自黑龙江	12	00	0
查看手机后发现没有被偷拍依然网暴别人结果自己被网暴，只想享受流量带来的红利却不想承担后果最终被流量反噬	6-11 18:52 来自江苏	11	18	0
查看相册应该从相册入口而非相机下面。	6-12 07:58 来自广东	12	07	0
查看相册应该从相册入口而非相机下面。	6-12 07:58 来自广东	12	07	0
差不得得了，该过就过了，网友在高潮什么。再跳一个就开心了？现在真特马什么风气。	6-12 07:35 来自四川	12	07	0
差不多得了	6-14 15:38 来自河南	14	15	0
差不多得了，又没什么损失，真正造谣给人带来伤害的你们就不管了	6-12 02:33 来自广东	12	02	0
差点儿被她害死一个好人，这种事情太可怕了，必须严惩	6-12 08:50 来自广东	12	08	0
常年混迹广州深圳成都等大城市，却从不提自己的家乡山西大同。本科就读于普本河南大学，母校让她入了党，保了研，给她创造了光明前途，她却只以川大研究生为荣。身为新闻学科班生不以事实为依据，肆意捏造证据，企图以莫须有罪名将无辜农民工大叔搞得声败名裂，自己则从中吃人血馒头，其心可诛！	6-14 00:29 来自陕西	14	00	1
嘲笑穆圣，理解穆圣，加入穆圣	6-12 01:01 来自重庆	12	01	1
嘲笑日本，成为日本，超越日本。难怪日本手机拍摄功能都要加声音，不是保护女宝而是保护正常男性	6-12 09:08 来自湖北	12	09	1
车厢照怎么了不允许拍车厢？要不要我坐一回地铁给你拍一回车厢？	6-12 08:02 来自山东	12	08	0
扯蛋	6-12 10:12 来自山东	12	10	0
彻查事件	6-13 21:30 来自广东	13	21	0
彻查一下好吗！如果如今高知就是这种无知无底线，将来会变成怎样的一个社会呢！法律是道德的最低底线，所以守法是底线！现在造谣成本太低了？	6-11 23:41 来自上海	11	23	1
趁机给嫖娼洗白可真有你的	6-12 09:18 来自黑龙江	12	09	0
成本低…	6-13 17:51 来自北京	13	17	0
成本真低，怪不得现在社会变得越来越	6-11 23:55 来自浙江	11	23	0
成都1太棒了！！网红成都！！！“成”是成都的成，“都”是都市的都，代表“成功之都”！！！成都特产猛1！！！	6-13 20:00 来自福建	13	20	0
成功了一夜暴富，涨粉，直播带货，赚大钱，成为旗帜。失败了就轻飘飘道个歉，过几天就没人记得了，零成本巨收益。这几天互联网真让我看的生气又无可奈何。啊，突然就想起来之前造黄谣作者自证事件	6-12 01:12 来自辽宁	12	01	0
成功收益和失败亏损完全不在一个量级，只会越来越多，我估计下周就有模仿者。	6-12 03:23 来自江苏	12	03	0
成年人，哭是没用的，做错事该有的代价还是要有的！	6-12 08:53 来自浙江	12	08	1
成年人啊，管你是不是学生，犯法了就得接受处罚，为什么要放过她？她还年轻，千万别放过她	6-12 08:03 来自广东	12	08	0
成年人必须为自己的行为负责	6-12 12:44 来自四川	12	12	0
成年人都要为自己的行为付出代价。	6-13 22:32 来自浙江	13	22	1
成年人进入社会要上的第一课就是为自己的行为负责，并且承担后果，旁观者很容易老好人思维，如果被造谣的是你父亲呢？你还会原谅她吗？	6-12 08:55 来自山东	12	08	1
成年人就该为自己的行为付出代价，知道有严重后果了 就出面道歉？？道歉有用 要啊sir干嘛	6-12 00:34 来自广东	12	00	0
成年人就应该为自己行为负责，道歉不能抵消自己的犯罪成本	6-12 07:45 来自广东	12	07	0
成年人了，可以为自己的行为负责	6-12 10:10 来自黑龙江	12	10	0
成年人了，要为自己的行为负责	6-12 07:57 来自贵州	12	07	0
成年人要为自己的行为负责	6-14 10:01 来自广东	14	10	0
成年人要为自己的行为负责，管你是不是学生。 第一，侵犯隐私权；第二，造谣且转发量超过500。 这都是属于违法犯罪的事儿，不能这么轻描淡写就过去了。	6-11 20:35	11	20	0
成年人要为自己的行为负责人，建议学校严肃处理	6-11 20:41 来自广东	11	20	1
成年人要为自己的行为买单，做事情前要想到后果	6-12 11:23 来自海南	12	11	0
成年人应该为自己的行为付出代价。她哭着求原谅不是因为她觉得自己的行为错了，而是因为学校要开除她了	6-12 00:41 来自四川	12	00	1
成千上万女的被偷拍 被造黄谣 你们理所当然的看不见	6-13 16:49 来自广东	13	16	0
成为性格乖戾之人通常是有历史黑幕的 ，就是不明白其留在高等学府深造的根基因素是什么 ⁉️. 😰😰😰	6-14 07:46 来自美国	14	07	0
成则直播带货，败则道歉了事。真就零成本	6-12 01:08 来自辽宁	12	01	0
诚意呢，发个视频，写个手写道歉信啊，就微博打个字	6-11 23:50 来自四川	11	23	0
吃饭	6-11 22:38 来自河南	11	22	0
吃瓜	6-14 08:20 来自四川	14	08	0
吃里扒外。。。第四权。说的是它们。我看到那个张女士的互关里有这个人。厉害。	6-11 22:22 来自江苏	11	22	0
吃人血馒头的你	6-12 00:31 来自陕西	12	00	0
持续关注。如果是真的，让霸凌者付出代价。如果是小作文，那同样希望付出代价。而这事很好查证，舍友来来去去不就那几个。	6-15 09:59 来自广东	15	09	1
充分说明我们的高等教育出了严重的问题，只重视文化学历，不重视道德品质，这种人出社会工作破坏力更大，因为她会认为自己是特权阶层，会肆意地攻击底层民众。	6-12 09:24 来自浙江	12	09	1
仇女情绪严重	6-11 23:47 来自广西	11	23	0
丑恶的嘴脸就像美帝国主义	6-11 23:59 来自浙江	11	23	1
出了这件事情后，会不会被美国欧洲日本的收买，做对不起中国的事情[泪奔]，太可怕了吧	6-14 08:29 来自宁夏	14	08	0
出门不看人撞上去怎么办	6-12 09:58 来自广东	12	09	0
出生	6-13 17:51 来自湖南	13	17	0
除虫	6-12 01:03 来自广东	12	01	0
除了付国豪，谁都是孩子	6-11 23:49 来自上海	11	23	0
除了受到严厉的批判，她还受到什么实质性的惩罚吗？比如校内处分、行拘？凡事有度赞同，但至少目前为止我认为还不到那个“度”。	6-11 23:56 来自辽宁	11	23	0
除了小作文，她还新闻专业的。啥媒体都由这种人操纵，还了得？	6-12 00:35 来自福建	12	00	1
处分如果在高中时期没有及时消掉可以不记档案？我们当时消处分是给两年时间，而且是跟档案走	6-14 01:35 来自浙江	14	01	1
川大:给予张薇同学直博处理	6-14 01:30 来自新疆	14	01	1
川大：劳资装死一百年，你炒个锤子！	6-12 11:28 来自浙江	12	11	0
川大:没有专业素养和思想道德修养的女硕比一个农民工重要哦	6-12 08:56 来自湖北	12	08	1
川大：学术妲己我都还没处理，又来一个新闻底信女	6-12 10:27 来自广东	12	10	1
川大保她图啥呀，这种人不开除养在学校里隐患更大吧，别的学生和老师都不傻，谁还愿意和她共事呀，指不定到时候又要生事，岂不是川大又要受非议	6-11 22:49 来自陕西	11	22	0
川大本来就是个藏污纳垢的地方，到现在还在装死。	6-12 00:37 来自四川	12	00	0
川大憋不出声音了 准备冷处理了吗？	6-13 22:48 来自贵州	13	22	0
川大不出结果就是让网友挖吗，不管如何处理，请不要装死。	6-13 22:00 来自四川	13	22	0
川大不出来走两步，道德层面道歉可以谅解，专业方面不能容忍，尤其她是负责新闻的，为了博眼球这么没水准的信息都敢发，如果以后从事媒体工作，还得有多少虚假新闻。	6-11 23:15 来自陕西	11	23	0
川大不会回应的。包老师，赌包辣条。	6-11 23:53 来自浙江	11	23	1
川大迟迟没有结论真的令人失望	6-12 00:22 来自上海	12	00	0
川大处理不出来，这事热搜应该不会降	6-14 04:31 来自浙江	14	04	0
川大传媒学是这样教的传媒吗？	6-11 22:04 来自广东	11	22	0
川大党支部装死到什么时候	6-12 07:26 来自上海	12	07	0
川大的惩戒不应根据当事人原谅与否来裁定	6-12 13:51 来自江苏	12	13	0
川大的事就这也压下去了？热搜已经不见了。。。	6-14 07:25 来自上海	14	07	0
川大的事情怎么处理复旦又管不了，不是同一所学校何来双标一说？	6-11 22:54 来自上海	11	22	1
川大的学生，应该增加一门道德课程。。。实在是问题太多	6-11 22:41 来自江苏	11	22	0
川大还不回应吗？@四川大学	6-13 22:05 来自四川	13	22	0
川大还没发声么？@四川大学	6-13 19:34 来自陕西	13	19	0
川大就是个笑话	6-14 00:41 来自山东	14	00	0
川大快点做出个样子！！！！！！！！！@四川大学	6-11 22:54 来自河南	11	22	0
川大没发公告，腾讯没发公告，都在等	6-13 21:17 来自天津	13	21	0
川大期末作弊都是很严厉的处罚或者直接开除，这事要是没个处分就........	6-11 23:50 来自四川	11	23	0
川大是疯狂上分啊	6-14 02:19 来自辽宁	14	02	0
川大说了要依法依规处理 持续关注后续	6-12 12:42 来自四川	12	12	1
川大硕士的水平令人叹为观止	6-12 23:24 来自福建	12	23	0
川大外围女竟然还是保研党员	6-12 01:14 来自安徽	12	01	0
川大校长谁啊，要不换了吧	6-13 23:55 来自辽宁	13	23	1
川大研究生？	6-12 06:15 来自北京	12	06	0
川大也开启了保护模式，一个德行	6-12 08:44 来自上海	12	08	0
川大咋还不出来回应	6-14 16:03 来自江苏	14	16	0
川大这个女研究生，其思想道德品质已严重败坏，难以想象，就算其受到应有的处罚，等风平浪静，她会不会成为西方反华势力的排头兵？！	6-14 01:35 来自四川	14	01	0
川大这个学新闻专业的小娘子如果早两年搞这么一出，公众不管对错都是包容的，肯定名利双收。今非昔比，前人把事做绝了，后来人依葫芦画瓢肯定不好卖	6-12 06:23 来自辽宁	12	06	1
川大这是每周一热搜啊	6-13 21:17 来自四川	13	21	0
川大真菜	6-13 22:14 来自河南	13	22	0
川大直接降级吧，目前迟迟不发声	6-13 21:20 来自福建	13	21	0
川大主打一个沉默是金	6-11 22:49 来自辽宁	11	22	1
川大最近很热！	6-13 21:23 来自广东	13	21	0
川大最近有点难啊	6-13 23:42 来自河北	13	23	0
川带真是连续上分不带停啊，最近的事我都数不过来了，这还怎么招生	6-14 12:59 来自四川	14	12	0
穿大什么话都没讲，我私认为微子张在二次造谣	6-12 08:53 来自广西	12	08	1
穿的长裤子咋拍，别太敏感了手机塞进裤子里面拍？	6-12 13:21 来自四川	12	13	0
穿着长裤。	6-11 21:55 来自黑龙江	11	21	0
传媒行业的人“采访”这个传媒专业的研究生的报道，里边的内容……反正我是不怎么信。	6-11 23:56 来自广东	11	23	0
锤子个党员！简直玷污“党员”这两个字的名声！	6-12 00:01 来自重庆	12	00	0
纯属造谣，如果不是学校会开除，我是不信这种人会道歉的毕竟当时就证明了还要发出来	6-12 08:04 来自江西	12	08	0
纯属造谣，如果不是学校会开除，我是不信这种人会道歉的毕竟当时就证明了还要发出来	6-12 08:04 来自江西	12	08	0
淳朴的劳动人民 怎么才不会让他们受伤害 悲	6-11 23:44 来自俄罗斯	11	23	1
此次不重罚，未来小作文必将铺天盖地	6-12 18:08 来自广东	12	18	1
此地无银三百两💩	6-11 23:26 来自浙江	11	23	0
此女不被开除，在座的都有责任	6-12 00:37 来自江苏	12	00	0
此女人道毁灭吧，累了	6-14 13:19 来自安徽	14	13	0
此女生必须为她的行为付出代价	6-12 20:43 来自广东	12	20	1
此女心底非良善， 迫于压力才道歉。 任其投身新闻界， 鼠头还会变白面。	6-12 00:37 来自北京	12	00	1
此女子是真的坏，从中学时霸凌就是	6-18 17:14 来自上海	18	17	1
此事如果和稀泥不解决，那黑暗将失去光明。	6-11 23:48 来自河北	11	23	0
此事若无应有的结果，今后我的正义便由我自己主持——真理只在大炮射程之内，我的正义只在我的武力之中。人们不讨厌高启强并且无限共情，因为他是被逼上梁山的	6-12 03:28 来自新疆	12	03	1
此账号ip显示位于佛罗里达州125.123.121.117。美国间谍舆论号	6-12 00:30 来自广东	12	00	0
从法律来说 肯定是四川大学这个问题更严重 他侵犯了公民个人的人身自由…	6-11 23:05 来自山东	11	23	1
从来没有这么想对一个女的人身攻击👊	6-12 07:47 来自广东	12	07	0
从律师们踊跃表现来看，那女的是妥妥的犯法了，胜诉易如反掌。	6-12 07:41 来自山东	12	07	1
从哪看到道歉了	6-11 22:32 来自山东	11	22	0
从小到大被教育要帮助女性，事事让着女性，女士优先。我也确实这么做，经常自己吃点亏就算了。现在可拉倒吧，想让我帮忙搬下行李，带下东西？一律拒绝	6-12 08:55 来自上海	12	08	0
从小都坏	6-13 23:29 来自河南	13	23	0
从小坏到大	6-13 21:44 来自广东	13	21	0
从小坏到大，支持严惩不贷	6-14 12:33 来自四川	14	12	0
从小就坏	6-13 23:54 来自江西	13	23	0
从小学就应该有苗头了，我孩子班级里就已经有这样的学生，利己主义和家长分不开	6-14 08:12 来自上海	14	08	1
从严治党就……	6-12 00:02 来自江苏	12	00	0
从照片拍摄角度就能看出来是站着拍的，不存在蹲下再偷拍！	6-12 18:36 来自辽宁	12	18	0
从这封道歉信能看出她并没有真心认错，而是结果对自己不利的认怂行为。1.她应该说“不应该确认过大叔没有偷拍、达成和解后依旧把视频发到网上”。2.她只字未提对大叔的动机和人格恶意揣测和断论，而是偷换概念成“对长相的不当描述”，意思“我只是用词不严谨，不是造谣”。	6-11 23:30 来自湖北	11	23	0
从这个报道看，她道歉不是意识到自己做错了，而是因为学校准备开除她，觉得自己的利益要受损了。	6-11 23:14 来自河北	11	23	0
错别字哈	6-12 09:04 来自四川	12	09	0
错别字拍→怕	6-12 08:04 来自安徽	12	08	0
错就是错，道德伦理上没有男女这种说法。	6-12 00:43 来自重庆	12	00	0
错在美方//@zhtttyzhttty:哦，我懂了！！！！ 是不是这两者都不重要，而是看做错事的是男是女更重要？？？？	6-12 00:31 来自上海	12	00	0
打码是我做人的底线。我真的跟楠的讲不通	6-13 17:05 来自重庆	13	17	1
大把人在地铁上面拍照，概念上其实都算偷拍（因为没经过被拍到的人的同意），但是我们一般是指图谋不轨地拍照才算偷拍。 谁要是怀疑我偷拍，我肯定不给他看相册，大声地让他报警，我让警察来看	6-12 00:10 来自广东	12	00	0
大部分网友针对的是这个现象，但是有些人偏偏扯到性别上你们……	6-12 07:55 来自河北	12	07	0
大多数人的道歉都是这样的，造成对自己不良后果才会道歉，很少有人事后意识到是自己的错而主动道歉。我们的社会制度就是为这种不能自我意识到错误的人而给他们制定有后果的规章制度，让他们道歉。不然的话，你打死她都不会道歉。就像杀人如果不犯法，他们怎么会觉得这是错？	6-11 23:59 来自广东	11	23	0
大多数坐过广州3号线的 应该都拍过吧	6-12 23:31 来自河南	12	23	0
大概率是怕学校开除她	6-11 19:57 来自山东	11	19	0
大概率是自编的，博人同情	6-12 10:40 来自广东	12	10	0
大喊男女平等，这时候又要区别对待了	6-12 02:18 来自吉林	12	02	0
大家把手机照片发出来	6-12 07:41 来自四川	12	07	0
大家别放过她	6-12 08:05 来自广西	12	08	0
大家还是不同意噢//@剿灭乌贼人人有责:她自己在那条下面回复可不是这态度哦	6-12 00:24 来自海南	12	00	0
大家好，我先SGM	6-12 07:59 来自内蒙古	12	07	0
大家伙以后都不要乱拍照了，但凡拍到人都是偷拍都自拍吧，自拍都要当心点	6-12 07:49 来自浙江	12	07	0
大家记住，这女的不是因为认识到自己错了而道歉，她是因为学校要开除她才出来道歉的！！	6-11 23:54 来自江苏	11	23	0
大家看看，还有为了趁热度在造谣的	6-12 20:41 来自广东	12	20	0
大家看看热闹就行了，少发评论，自己在内心默默评论这种事就行了，这无非也是一种网络暴力。	6-12 07:27 来自安徽	12	07	1
大家是不是忘了照片有记录拍摄时间，这都要杠	6-12 09:51 来自广东	12	09	0
大家要记住 大学里的党员，比黑社会还狠 学生会找茬和小混混有的一比。 然后某个9千万群体，差不多都那样。 之前我接触的都那样。	6-13 23:39 来自宁夏	13	23	0
大家在乎的是她是新闻专业保研党员，新闻，党员，不能容忍造黄谣抹黑的人员	6-12 11:17 来自上海	12	11	1
大佬们都转发新闻，可以鸭	6-13 21:14 来自广东	13	21	0
大神	6-11 22:54 来自辽宁	11	22	0
大叔，不要放过她啊！假如身份反转，你想想她会放过你吗！？	6-12 01:39 来自广东	12	01	0
大叔，不要放过她啊！假如身份反转，你想想她会放过你吗！？	6-12 01:17 来自广东	12	01	0
大叔，不要放过她啊！假如身份反转，你想想她会放过你吗！？	6-12 01:31 来自广东	12	01	0
大叔，不要放过她啊！假如身份反转，你想想她会放过你吗！？	6-12 01:16 来自广东	12	01	0
大叔，认我当干儿子，我去提告（费用我出）	6-11 23:09 来自广东	11	23	0
大叔，她并不会感恩你，只会怨恨你	6-12 00:04 来自北京	12	00	1
大叔，我为你点赞，只要人人都有你这般爱，世界将变得更美好。	6-12 13:19 来自江西	12	13	1
大叔本来就没走偷拍，为什么还要曝光，这是必须要追究的，她有什么目的。真的很离谱	6-12 07:58 来自上海	12	07	0
大叔本来就没走偷拍，为什么还要曝光，这是必须要追究的，她有什么目的。真的很离谱	6-12 07:58 来自上海	12	07	0
大叔本来没偷拍，你还发出来网曝大叔。差点儿冤枉死一个好人，这女孩必须得承担相应后果。	6-12 09:01 来自广东	12	09	0
大叔不用向任何人解释，公共场所可以随意拍照。怕被拍请去做私密空间强的出租车。	6-12 08:50 来自浙江	12	08	0
大叔的儿子应该起诉该女大学生	6-12 09:11 来自云南	12	09	1
大叔的相册里那几张照片更像是记录自己坐地铁的生活，确实有路人入境，但并不是所谓恶意偷拍，类似于拍风景照到路人。大叔一家选择原谅希望这个女生能醒悟吧，明明当时报警就已经发现是误会，互相谅解了的，她还是选择为了流量铤而走险，希望所有人都能学到教训，不要对流量趋之若鹜。	6-12 10:11 来自广东	12	10	0
大叔儿子看不到可能大叔都不知道自己被骂了，更别提维护自己权益了，老实人不该被欺负。	6-11 18:59 来自辽宁	11	18	0
大叔给予女孩机会，说明大叔还是很善良。希望那个女孩子真的改过自新，毕竟她是造谣在先，一个大学生（成年人）对着学历低的人去造谣而且大叔已经自证清白后遭曝光，就这点说明女孩三观不正，专挑弱势群体欺负。	6-12 01:06 来自广东	12	01	1
大叔还是很善良的。	6-11 23:49 来自福建	11	23	1
大叔还是善良	6-11 20:46 来自云南	11	20	1
大叔还这么善良，第一时间报警的时候痛哭流涕，受到了惊吓，足以看出来大叔是那种心地纯厚的人，祝福大叔身体健康一生顺遂吧 好人有好报吧	6-12 09:39 来自河南	12	09	1
大叔好可怜 以后坐地铁估计都不敢拿出手机了 他没有安全感了不知道小仙女会不会关心	6-12 20:32 来自广东	12	20	0
大叔和大叔的儿子真的太善良了，唉，老实人总是被欺负6月11日下午5点，双方达成一致，女研究生将在网上发布公开道歉信。邓男士表示，“她还是名学生，公开道歉就好，不想影响她太多。”	6-11 19:30 来自广东	11	19	0
大叔和儿子很善良，但这个女生应该得到一定的惩罚。不然引起网爆的成本降低，对社会来讲不是好事情。	6-12 07:04 来自江苏	12	07	1
大叔和社会都不该接受这个道歉，因为她道歉不是因为她知道错了，是害怕自己的前途被影响。如果四川大学不处理她，整个社会原谅了她，那这件事对整个社会风气的败坏是不可估量的。因为它告诉大家两个道理:一是作恶不会给自己带来任何不良后果，二是好人不会有好报。以后此类事件会不断出现，后患无穷。	6-12 07:24 来自新疆	12	07	1
大叔很善良，但说实在的，这种善良有点逆版本而行了。有点社会已经进入封建时代了，孔子还在推行周礼想恢复分封制的感觉。	6-12 08:30 来自黑龙江	12	08	1
大叔家属是被威胁了吗	6-12 02:29 来自四川	12	02	0
大叔家太善良了，值得称赞。不过，这女的，是不是得得到相应的惩罚才行呀，不然不痛不痒的话，以后万一进了体制内，可咋办?	6-11 21:48 来自河北	11	21	1
大叔就是看它一女生哭的厉害才原谅。它哭的是怕被开除党籍学籍，哪是愧疚的哭？	6-11 23:10 来自重庆	11	23	1
大叔可能都对地铁有阴影了	6-12 07:43 来自广东	12	07	1
大叔可以原谅，是因为善良。社会不可以原谅，是因为正义。否则，就会有更多这样的大叔被无端欺负。我希望看到这个女的付出应有的代价。	6-12 08:48 来自北京	12	08	1
大叔没毛病，我总坐地铁，人多的时候我也会拍	6-12 08:05 来自黑龙江	12	08	1
大叔没有报警，警方也不能上赶着给他搞公诉	6-11 22:02 来自上海	11	22	0
大叔没有偷拍已经是事实，并且这女的还偷拍了大叔，还把大叔发到网上造谣侮辱，就凭这一点，不仅学校应该把她开除，还应该把她拘留，因为之前男的造谣也被拘留了，男女平等，不能因为犯罪人是女性就网开一面	6-12 10:29 来自湖北	12	10	1
大叔那天明明难得有空去体验下地铁，逛逛广州，看看城市的繁华。那天遇到这样的事情，应该心情不好受吧	6-11 22:55 来自广东	11	22	1
大叔能原谅她，但我真的难以原谅。这事如果就这么过了，那以后怎么办？我害怕下一个被歪曲网暴的就是我，而我又能有多少概率靠媒体为自己发声呢？	6-11 23:56 来自广东	11	23	0
大叔拍的地铁车厢照片地板有个圆圆的玩意，只有在4，5，6号线上有，确实是在之前拍摄的	6-12 02:27 来自广东	12	02	0
大叔去了警察局说要举报她，她才屁颠屁颠过去道歉的，之前都不知道在傲娇些什么？之前发作的时候也不见她主动去道歉，一危害她利益了她就来了	6-11 23:35 来自福建	11	23	1
大叔如果真有故意拍的，就不会坦荡的让哪个女人随便检查手机了!我的手机没有啥，但是我肯定做不到随便让人检查手机。。。	6-12 10:01 来自陕西	12	10	0
大叔实在人太好了只能说，涉事女人能学到1%都没现在这下场。	6-11 23:41 来自江西	11	23	0
大叔是好人	6-12 08:14 来自山西	12	08	1
大叔是好人	6-12 08:14 来自山西	12	08	1
大叔是那个年代的老实人[捂脸]还心存善念，估计还以为自己做了件好事，点根烟在一旁“知错能改善莫大焉” 殊不知当前版本已经变了 他这完全是老沸羊羊行为助长歪风邪气[捂脸] 这就原谅了 也是怒其不争	6-12 15:01 来自四川	12	15	0
大叔是原谅她，可我们需要的是她学校对她相应的处罚措施，不能放任这种行为在社会上弥漫	6-12 12:40 来自云南	12	12	1
大叔是在蹲着玩手机，所以，有时候有些事要搞清楚事实真相才好评论。我有点不明的是，当时人明明知道冤枉大叔了，怎还有敢气发到网络上的？难道也想让别人盲目跟风骂人？	6-12 08:21 来自广东	12	08	0
大叔受完全的无妄之灾，正式道歉是应该的。当事人如果真的有诚意，当场就应该道歉，而不是迫于学校社会的压力。处罚是必须的，可以适当减轻，但必须处罚！	6-12 01:29 来自福建	12	01	0
大叔太单纯了，坚决不接受，法律武器说话，这种人哭一下就跟演戏一样，还能信？	6-11 23:12 来自福建	11	23	1
大叔太善良了	6-12 05:15 来自江西	12	05	1
大叔太善良了	6-12 07:42 来自陕西	12	07	1
大叔相册第一张是拍的大马路就够了，相册是按时间顺序排列，后续有地铁照片那肯定是以前照的	6-11 23:16 来自湖北	11	23	0
大叔选择原谅，社会选择不原谅。	6-12 06:33 来自福建	12	06	0
大叔选择原谅，也许是不想再纠缠，也怕公众舆论，但是换位思考如果我爸被人这样，我一定不会善罢甘休！	6-12 12:32 来自广东	12	12	1
大叔一家的“善良”其实是愚蠢，按理说农夫与蛇的故事应该听说过吧	6-11 23:10 来自江苏	11	23	1
大叔一家都是良善之人啊，这姑娘德行有亏啊	6-12 11:03 来自北京	12	11	0
大叔一家还是太善良了，完全可以告她，还党员呢	6-11 22:34 来自重庆	11	22	0
大叔一家还是太善良了，为什么要原谅，是学生就这样，是学生就可以冤枉人了吗？	6-12 00:28 来自江苏	12	00	1
大叔一家可真善良。学生身份也不是她扭曲事实的挡箭牌	6-11 19:37 来自北京	11	19	1
大叔一家谅解是人家善良，我想问问党谅不谅解？	6-12 00:31 来自陕西	12	00	0
大叔一家没报警的时候你不是很强硬，网友骂你也没见你羞愧啊，还不是怕被开除才出来假惺惺道歉	6-12 11:37 来自河南	12	11	0
大叔一家人宅心仁厚，并不是愚笨，而是真的善良。干嘛说人家活该。太多人看热闹不嫌事大，一个普通农民工家庭如果还要卷入一个热度这么高的名誉诉讼，要付出多大的精力时间？收到道歉就赶紧想回归正常生活了。那个女生反正模样身份已经曝光了，她的惩罚才刚刚开始。	6-12 00:04 来自河北	12	00	1
大叔一家善良，你应该感激他们的善良你要是碰到我我都不给你道歉的机会直接起诉哪里给你来一套不道歉就起诉凡事换位思考一下自己又不是长成天仙被害妄想症啊	6-12 15:28 来自浙江	12	15	1
大叔一家善良好骗接受了你的道歉，网友可不接受，人必须为自己的行为负责	6-11 22:32 来自河北	11	22	0
大叔一家善良好骗接受了你的道歉网友可不接受人必须为自己的行为负责	6-11 18:50 来自澳大利亚	11	18	0
大叔一家太善良了！还怕影响女孩太多，她还是个学生！就冲这点，女孩真孩真心悔过！道歉了，大叔也接受了！接下来该怎么处理就怎么处理！	6-11 20:47 来自广东	11	20	1
大叔一家太善良了，看评论还一堆给小仙女洗白的。小仙女已经犯法了，造谣，诽谤，侵犯他人肖像权。人没拍她，她可是怼脸拍大叔，还是视频。只让她公开道歉真是对她太宽容了。	6-12 00:08 来自山东	12	00	1
大叔一家太善良了，看着她哭就替她求情，发小作文的时候那种咄咄逼人劲儿哪去了？这个小仙女骨子里就有一种瞧不起别人的劲儿，她道歉她哭并不是认识到自己的错误，而是意识到局势对自己不利才会哭的这么梨花带雨。不管怎么样，希望她都要受到一点惩罚，不然以后出入社会了还指不定欺负别人呢	6-12 00:24 来自浙江	12	00	1
大叔一家要是不报警的话猜猜她会不会道歉	6-11 23:53 来自四川	11	23	0
大叔一家一看就是好人	6-11 22:20 来自河南	11	22	1
大叔一家真的善良，别人想你死（至少是完全社死，大叔啊你想过没有？如果这个人血馒头被牠吃到了，大叔你一家还怎么做人？为了牠一己之私毁掉你家庭未来，其心可诛）。今天看到新闻了，您儿子发声了，不道歉就告牠，牠怂了，害怕了，才假惺惺过来逢场作戏，然后微博道歉，大家都看到牠怎么道歉了。	6-12 01:13 来自重庆	12	01	1
大叔以后可别拍那种照片了吧，这闹的	6-12 00:23 来自安徽	12	00	0
大叔原谅了，不代表社会可以原谅，应该抓个典型，开除。玉玉就玉玉呗，网暴别人时候不担心别人玉玉？这种选手啊，趁早************	6-12 11:05 来自辽宁	12	11	1
大叔在地铁上是带着耳机的	6-12 09:45 来自山东	12	09	0
大叔这个地铁照明显不是偷拍的角度，遇到节假日人挤人也会拍个视频发好友吐槽一下。	6-12 09:44 来自浙江	12	09	1
大叔证明了没有偷拍女生 但是女生发出来的东西证明偷拍了大叔	6-12 09:09 来自浙江	12	09	1
大同？？？？？	6-14 05:50 来自山西	14	05	0
大同的诶@阅读李解准鑫	6-13 21:45 来自山西	13	21	0
大同附中	6-14 00:42 来自山西	14	00	0
大同人？	6-13 21:45 来自山西	13	21	0
大同人？	6-13 21:45 来自山西	13	21	0
大象新闻呢 快来吃瓜	6-12 08:47 来自吉林	12	08	1
大小号轮换？？？	6-12 05:04 来自安徽	12	05	0
大学的校纪校规能不能现在拿出来用用，严肃一点，感觉大学校纪校规就和玩似的，还是985	6-12 00:37 来自四川	12	00	1
大学教育出来这样的党员？谁的悲哀	6-12 13:11 来自广西	12	13	1
大学生pc都被开除了，这个难道不被开除吗？	6-12 11:11 来自辽宁	12	11	0
大学生不学好学别人网暴造谣…现在的社会真不是你道歉了就能草草了事的	6-12 11:09 来自江苏	12	11	0
大学生也是成年人了，成年人意味着什么？要为自己的行为负责。价值观，道德，法律。。越来越多震碎三观的事情。	6-12 08:10 来自浙江	12	08	1
大学生已满十八已成年	6-12 00:24 来自福建	12	00	1
大学同学的 也是霸凌	6-13 21:13 来自河北	13	21	1
大学有个专业就是教写小作文的，张渣正好学了那个。川大的荣耀啊！我现在是寻思川大培养了多少这样会写小作文的呢……	6-12 03:10 来自浙江	12	03	1
代价就是尾号2191的山西大同移动用户会收到大量验证码短信	6-12 09:00 来自江苏	12	09	0
代入一下如果是自己的家人被这样误解和攻击 真的会很难过！	6-12 13:45 来自四川	12	13	1
带节奏骂大叔的文字比你致歉的文字多很多呢	6-12 08:44 来自陕西	12	08	0
单纯	6-14 03:37 来自江西	14	03	0
单法律上看的话，嫖娼是违法，诽谤可能构成犯罪。不过具体严重程度肯定还得就具体事件而言	6-11 22:54 来自上海	11	22	0
但凡大叔让这女的陪钱，不一定让她长记性，好赖大叔能得点物质赔偿啊	6-11 23:43 来自河北	11	23	0
但凡这个女的或者大叔有辆电车，都不会坐地铁，就不会发生这样的事	6-12 00:19 来自云南	12	00	1
但凡这女的有一辆纯电车，这事就不会发生	6-11 23:57 来自湖南	11	23	1
但如果他买的是电车......	6-12 10:45 来自浙江	12	10	1
但是地铁偷拍这个事件肯定得解决啊	6-12 13:17 来自江苏	12	13	0
但是对大叔造成的伤害已经发生了，道歉也是无可挽回	6-12 02:11 来自广东	12	02	0
但是难道我的权益没有受到侵害就不用去维权了吗？就很搞笑	6-11 23:51 来自四川	11	23	0
但是如果有人拍你，质疑下是可以的吧。后续不知道，到这一步是能接受的	6-12 10:01 来自山东	12	10	0
但是是小仙女的事情严重了，小仙女全世界第一，她们的权利高于任何东西，包括国家	6-11 22:04 来自湖北	11	22	0
但是她霸凌同学	6-13 17:37 来自陕西	13	17	1
但是这件事情确实也反应了现在的社会现象，正是有这种“偷拍”事件的存在，才导致女性在这方面的敏感和戒备心...	6-12 00:13 来自云南	12	00	1
当初的嚣张呢？？？道歉有用要法律要警察要军队干什么	6-11 20:27 来自广东	11	20	0
当初要网暴大叔的嚣张气焰呢	6-12 08:01 来自浙江	12	08	0
当代文人最无耻的典范胡锡进	6-11 22:57 来自湖南	11	22	0
当代小仙女太可怕了，要是男的估计已经被开除了吧	6-12 09:04 来自湖南	12	09	0
当地铁人挤人的时候，晒个朋友圈说我不用动，有人再抬我进去不行？	6-12 16:06 来自广东	12	16	0
当看也是一种罪。。	6-12 08:54 来自江苏	12	08	0
当面一套，背后一套是真的吗？如果是真的，这个女生真应该受到惩罚。误会当时就解释清楚了还曝光人家，这种人坏到骨子里了吧，这次是遇到了善良的人放过她，总有她吃亏的一天。	6-12 00:12 来自辽宁	12	00	1
当面一套背后一套罢了	6-12 01:27 来自江苏	12	01	0
当年学校的各打五十大板和稀泥，才导致现在的扩大化	6-14 08:59 来自山东	14	08	1
当全国人民的面造谣网爆更严重	6-12 09:18 来自广东	12	09	0
当然pc更严重，是犯法。她这个取得谅解后基本可以高枕无忧了	6-11 23:11 来自海南	11	23	0
当善良和同情成为消费品	6-12 07:53 来自浙江	12	07	1
当时大学生把生殖器p别人脸上的时候怎么没激起全民共愤	6-12 08:50 来自江苏	12	08	0
当时的处理方式就很不妥，各打五十大板，和稀泥的方式，根本无法解决问题，也杜绝不了霸凌。	6-13 22:22 来自北京	13	22	0
当时的处理方式就很不妥，各打五十大板，和稀泥的方式，根本无法解决问题，也杜绝不了霸凌。	6-13 22:22 来自北京	13	22	0
当时第一次坐南通地铁还拍了视频，辛亏人少啊	6-12 12:25 来自江苏	12	12	1
当时就知道没有偷拍，还发在网上挑事，这种就很恶劣了	6-12 10:33 来自广东	12	10	0
当时没有当场检查清楚吗 检查清楚就没有问题啦 最近删除也去看的话 就大家处理检查清楚就没有现在的问题了	6-12 23:39 来自广东	12	23	0
当时你狂妄的叫嚣，语气狂妄，逼人打开手机，查看图片，诬陷好人，这时你哭，那是鳄鱼眼泪，没人同情你！	6-12 00:08 来自辽宁	12	00	1
当时她已经知道了大叔确实没有偷拍，且态度很好直接让她看图片！可是她气不过，她觉得明明我觉得你偷拍了，为何你没有，然后就发出来，故意引导，让别人以为大叔偷拍了。如果她的文字是没有偷拍就是一个误会，那网友没那么生气！这是诬陷，主观上是故意的，客观上想达到什么效果，就是引导别人网暴大叔	6-12 08:27 来自广东	12	08	0
当事人不追究法律责任 可以不判刑 但是党籍必须开除 如果每次造谣诽谤污蔑道个歉就行的话 那其他人也请一视同仁	6-12 12:46 来自浙江	12	12	0
当事人不准备追究了，希望大家别在带节奏了	6-12 07:38 来自新疆	12	07	0
当事人都和解了，网友不服，想再逼死一个	6-12 07:47 来自上海	12	07	0
当事人都谅解了，网民还在不依不饶说个锤子？	6-12 00:00 来自重庆	12	00	0
当事人都没有说啥了，大家也散了吧	6-12 08:47 来自四川	12	08	0
当事人都已经和解了，还报道什么，还评论什么，投票什么。这个时候让事情悄悄过去才是对双方最大的尊重。之后的每一个报道都是对当事人的伤害。	6-11 20:41 来自重庆	11	20	1
当事人都已原谅，某些网友就是得逼死人才满意	6-11 20:34 来自广东	11	20	0
当事人都原谅了，在气奋有啥用，散了吧	6-12 13:51 来自浙江	12	13	0
当事人儿子没发声前，这位女士还觉得自己并没错，如果当事人的儿子没看到他父亲被网暴，那这位大叔就坐实了这个罪名。	6-12 02:27 来自广东	12	02	1
当事人没有说霸凌，新闻媒体不要擅自定义！！	6-13 22:02 来自浙江	13	22	0
当事人评判结束，可接下来她就要接受社会惩罚了	6-12 09:19 来自河北	12	09	1
当事人说要报警，今天才出来道歉！说明认识还不够！停止网爆，但学校应该要给处分！	6-11 22:57 来自四川	11	22	0
当事人原谅你，不等于学校不处理，知法犯法，罪加一等	6-12 05:52 来自北京	12	05	0
当事人原谅已经说不过去了，这事情可以提起公诉了	6-12 16:08 来自广东	12	16	0
当她没证据，依然自以为是站在法理道德高点指责他人时，可有想过谅解…	6-12 00:39 来自广东	12	00	0
当一个个真实的人，经由帐号和官方算法变成没有生命和知觉的流量时，所有的生产行为都不必遵循用来约束人的任何道德与法律，而进入利益先导的循环轨道。在这个生产系统中，法律和道德没有制约力，只有切断电源和卸载相关app才有制约	6-12 03:00 来自浙江	12	03	1
党籍必须开除！！！	6-14 01:04 来自云南	14	01	0
党籍必须开除先	6-12 14:03 来自浙江	12	14	0
党籍学籍必须开除	6-12 10:22 来自四川	12	10	0
党旗不能褪色	6-12 00:06 来自广东	12	00	0
党员，新闻专业，莫须有的罪名，岳飞怎么死来着？	6-12 05:41 来自浙江	12	05	1
党员，这不开除？	6-11 23:47 来自广东	11	23	0
党员？入党前好好考察吧	6-13 21:31 来自天津	13	21	0
党员？入党前好好考察吧	6-13 21:31 来自天津	13	21	0
党员+新闻专业…… 很难理解，包括所谓的道歉文案和说着接受批评又关闭评论！究竟是为了什么才愿意道歉呢？	6-12 01:00 来自斯里兰卡	12	01	0
党员的要求这是又降低了	6-11 22:22 来自河北	11	22	0
党员的优秀课代表	6-12 11:48 来自广西	12	11	1
党员都得政审啊	6-14 06:51 来自山东	14	06	0
党员就是这样对待老百姓的？	6-12 00:40 来自天津	12	00	1
党员里有害群之马不可怕，可怕的是我们不能等他们自己暴露出来，我们应当坚决维护党的纯洁性	6-14 10:34 来自重庆	14	10	0
党员张薇以网络大字报等形式，污蔑、迫害劳动群众。	6-13 23:04 来自广东	13	23	0
党员真牛	6-12 00:32 来自四川	12	00	0
党员真正肩负的责任和义务，其实很多人并不在乎，在乎的只是这个身份表面上的虚荣和实际上能够带来的私利。	6-11 22:45 来自浙江	11	22	0
党组织不出来说句话？	6-11 23:45 来自福建	11	23	0
党组织纯净不清理下？	6-11 22:35 来自广西	11	22	0
刀架脖子上了知道后悔了，早干嘛去了？道歉有用要警察干什么，要法律干什么	6-12 00:07 来自河南	12	00	0
导演系的吧，自导自演的挺6啊	6-11 23:41 来自广东	11	23	0
到底是不是偷拍啊，我今天在另外一个博主下面又刷到有那个大叔手机照片那样子，里面有地铁里面的照片，但是没有拍到这个女生好像。我现在都蒙了，到底是不是啊，看晕了。（网友不要来骂我我就是问问	6-12 10:10 来自北京	12	10	0
到现在为止@四川大学还没公布对该校违法犯罪分子的处理方案。看来是要摆明了纵容违法犯罪了。	6-12 08:53 来自广东	12	08	0
倒是想实名一下道歉	6-12 00:48 来自广东	12	00	0
道德败坏，社会渣滓，	6-14 22:58 来自河北	14	22	1
道德绑架：学校要开除我，你不原谅我就是要害我被开除。	6-12 00:04 来自江西	12	00	1
道德绑架啊，你是学生就得可怜你？成年人了，为自己的错误买单，后悔没用啊	6-12 00:17 来自山东	12	00	0
道德绑架而已。顶多辅导员之类的找她谈了次话。甚至完全是编的也不是不可能。这是标准的中国新闻传播媒体的话术。她可以直博了[机智][机智][机智]	6-11 23:43 来自江苏	11	23	1
道个歉就完事的话这造谣成本也太低了吧	6-12 08:30 来自陕西	12	08	0
道个歉看把她委屈得🥺	6-12 00:46 来自广东	12	00	0
道谦应真心真意地道谦，真的认为自己错了去道谦才有力量。	6-12 10:42 来自北京	12	10	1
道歉	6-12 00:33 来自广东	12	00	0
道歉	6-12 00:04 来自福建	12	00	0
道歉！你在害怕什么？	6-12 02:28 来自云南	12	02	0
道歉，估计都不是她自己写的吧	6-11 20:47 来自云南	11	20	0
道歉，没有署名，她把所有人都耍了	6-12 09:37 来自浙江	12	09	0
道歉，微博搜不到她的账号，能看到的账号的不能评论。这真诚吗，真诚为啥要隐藏IP，关闭评论	6-12 14:35 来自河南	12	14	0
道歉？ 她这是在及时止损，一切为了自己考虑	6-11 23:54 来自福建	11	23	0
道歉?没做错为什么道歉，如果不是网友跳脚都不需要花这几分钟写这道歉声明	6-12 09:28 来自广东	12	09	0
道歉？她只是给自己的前途道歉，也就是遇到了这对善良朴实的父子，说实话，这要是我爸，我必告死她	6-11 23:52 来自湖北	11	23	1
道歉不过是做做样子，一个争取和解、避免留下不良记录的策略	6-11 23:52 来自黑龙江	11	23	1
道歉不接受 必须让他不能毕业	6-11 20:05 来自福建	11	20	0
道歉不是反省做错了事，而是学校要处理她了。	6-12 11:24 来自四川	12	11	0
道歉不是结束。我们要做的是趁热打铁。搜集证据，用正规渠道举报这个女的。让她付出应有的代价。	6-12 00:34 来自浙江	12	00	0
道歉不是覺得錯了	6-12 22:35 来自中国香港	12	22	0
道歉不是她知道错了，而是怕影响前途	6-12 00:33 来自江苏	12	00	0
道歉不是她知道错了，而是怕影响前途	6-12 00:32 来自江苏	12	00	0
道歉不是因为知道错了，而是怕影响前程	6-11 22:07 来自山东	11	22	0
道歉不行，必须付出实质性代价	6-12 10:46 来自山东	12	10	0
道歉不用公开么，不应该全社交账号公开置顶么。怎么造谣能发到网上，道歉不能？	6-12 07:01 来自黑龙江	12	07	0
道歉的帖子是不是删除了？看她微博没看到这个帖子了。是设置有可见权限了吗？	6-12 01:12 来自广东	12	01	0
道歉的姿态高的嘞看都看不到	6-11 23:00 来自四川	11	23	0
道歉的字数甚至还没有小作文多	6-12 06:43 来自广东	12	06	0
道歉个鬼，明明就是看舆论对自己不利了，采取的危机公关措施。前面煽动性别对立，以拳手自居的时候，那个嚣张劲儿哪去了	6-12 08:46 来自陕西	12	08	1
道歉估计也是怕影响自己的前程。怕以后混不下去。	6-11 23:54 来自河南	11	23	0
道歉管什么用	6-11 20:40 来自北京	11	20	0
道歉管用要警察干嘛	6-12 11:15 来自河北	12	11	0
道歉还要法律干嘛	6-11 20:43 来自广东	11	20	0
道歉和处理并不冲突	6-11 23:54 来自吉林	11	23	0
道歉很不深刻！！！她为什么这样做？并没有自我反省！！！	6-12 05:10 来自辽宁	12	05	0
道歉后精选小号评论，用标准女拳话语和挑衅的头像来做内心真实的回应。 我是不相信她道歉是真心的	6-12 01:32 来自重庆	12	01	1
道歉解不了伤害其实，已经知道未偷拍，当场就该道歉，也不要发到网上啊，让无辜人糟网爆真的是小事吗	6-12 09:00 来自天津	12	09	0
道歉精选这么一条评论是吧@注册不了张z	6-12 01:33 来自河北	12	01	0
道歉就不追究责任，违法成本太低了。在数以万计的网民愤怒下，她不情愿的道歉，她要为自己的行为负责到底	6-12 01:49 来自吉林	12	01	0
道歉就能抹去违法的事实？那还要法律干嘛，不接受道歉，让法律介入，让法律维持公序良俗	6-12 00:43 来自浙江	12	00	0
道歉就完了？	6-11 23:55 来自山东	11	23	0
道歉就完了吗？道歉并不觉得有用啊	6-11 20:12 来自浙江	11	20	0
道歉就完事？假惺惺的，好歹发个视频真心认错	6-12 02:15 来自广东	12	02	1
道歉就完事？假惺惺的，好歹发个视频真心认错	6-12 02:15 来自广东	12	02	1
道歉就完事？难怪张口就来的人越来越多	6-11 21:55 来自广东	11	21	0
道歉就完事了，造谣没一点处罚？	6-12 09:13 来自江苏	12	09	0
道歉就完事了？	6-12 08:22 来自辽宁	12	08	0
道歉就完事了？	6-12 08:22 来自辽宁	12	08	0
道歉就行了？	6-11 20:28 来自广西	11	20	0
道歉就行了吗？	6-11 22:02 来自广东	11	22	0
道歉就这么潦草？	6-11 23:13 来自陕西	11	23	0
道歉可不是认识到错误，只是害怕被处罚大家千万别上当!	6-12 07:59 来自安徽	12	07	0
道歉可以，但是挑起男女对立，诽谤他人，该拘留拘留。	6-11 22:26 来自福建	11	22	0
道歉了然后精选评论用嘲讽头像的小号指责网友是吧	6-12 00:06 来自浙江	12	00	1
道歉里绝口不提造谣污蔑他人，她的这份道歉一点诚意都没有。。。应该让这种人得到教训	6-12 02:08 来自湖北	12	02	0
道歉连自己的名字都没提及……	6-12 09:07 来自福建	12	09	0
道歉没用 让学校领处分吧研究生还这种xxn思想	6-11 23:04 来自西藏	11	23	1
道歉没用！	6-12 05:03 来自山东	12	05	0
道歉全文也没表达说是自己冤枉大叔。还在派出所哭，哭什么？怕被开除党籍、学籍！哪是对大叔一家抱有歉意！根本没有思想上改正	6-11 23:08 来自重庆	11	23	1
道歉如果都有用，为什么还需要警察。	6-12 15:41 来自北京	12	15	0
道歉是假，为求自保	6-13 08:39 来自甘肃	13	08	0
道歉是假的！搜索微博注册不了张z已经清空，根本没看到道歉信息！	6-12 09:31 来自福建	12	09	0
道歉是因为学校准备开除她，而不是真心想道歉。	6-12 08:15 来自宁夏	12	08	0
道歉是因为学校准备开除她，而不是真心想道歉。	6-12 08:15 来自宁夏	12	08	0
道歉是因为要被开除所以道歉，不是认识到错误。	6-12 08:37 来自山东	12	08	0
道歉是应该的，但是如果以后让这种爱搅乱的人成为媒体人，那真是不敢想象会有什么后果	6-12 01:16 来自辽宁	12	01	0
道歉它个狗头，小号在那里乱跳。根本没有认识到错误，希望它能有跳楼的羞耻心	6-12 04:54 来自上海	12	04	0
道歉太简单了 害怕吃承担后果肯定道歉 但是成年人必须为自己而行为付出代价 不付出代价不会长记性的 别人也会效仿的 好了伤疤还忘了疼呢 更何况都没有疤	6-12 09:43 来自河南	12	09	0
道歉太简单了，她也不是真心认为自己错了才道歉，而是这件事情的发展已经影响到她的前途，不得已她才道歉的。就这种人还从事新闻行业。	6-12 10:54 来自江西	12	10	0
道歉为什么可以有用？涉嫌诽谤，寻衅滋事，可以道歉就了结吗？忽然想起那个捅鸟窝被判了几年的娃，为什么如此不公平？	6-11 23:51 来自陕西	11	23	0
道歉言辞中都满是狡辩这家伙油滑滴狠啦	6-11 19:31 来自广东	11	19	0
道歉要有用，要法律干什么。	6-12 00:47 来自山西	12	00	0
道歉也不是真心道歉，是因为学校要开除她了才出来道歉的，看之前她发的那些嘴比鸭子还硬	6-12 07:57 来自浙江	12	07	0
道歉也可以	6-12 07:05 来自湖北	12	07	0
道歉也是假的，死不悔改	6-13 08:17 来自江苏	13	08	0
道歉一是怕网暴，二是怕影响自己前程，又不是真心的	6-11 23:57 来自上海	11	23	0
道歉有屁用	6-12 01:39 来自广东	12	01	0
道歉有啥用呢，那我侮辱你一下我也道个歉是不是就结束了	6-12 14:46 来自江苏	12	14	0
道歉有什么用 人品差 还搬弄是非诬陷他人 不给点教训不长记性	6-12 09:37 来自广西	12	09	0
道歉有什么用，发的时候也没见你想后果	6-12 01:13 来自广东	12	01	0
道歉有什么用，请学校开除她	6-12 08:12 来自江苏	12	08	0
道歉有什么用？	6-12 00:20 来自安徽	12	00	0
道歉有用 要法律干嘛 哦 我忘了 法律也没什么用	6-11 23:56 来自云南	11	23	1
道歉有用 要警察干嘛？	6-12 12:03 来自上海	12	12	0
道歉有用，党纪国法拿来干什么？	6-12 08:35 来自贵州	12	08	0
道歉有用，还要法律干啥	6-12 08:37 来自广东	12	08	0
道歉有用，还要法律干什么	6-11 23:44 来自河北	11	23	0
道歉有用，还要法律干什么？？？不应该抓那个女吗？	6-12 00:59 来自广东	12	00	0
道歉有用，还要警察干嘛	6-11 23:51 来自江苏	11	23	0
道歉有用，还要警察干嘛。 有时候就是要一刀切	6-12 00:17 来自上海	12	00	0
道歉有用，还要警察干嘛？	6-12 12:49 来自广东	12	12	0
道歉有用，就不需要法律了	6-12 02:23 来自山东	12	02	0
道歉有用，就不需要法律了	6-12 02:23 来自山东	12	02	0
道歉有用，要法律干嘛？	6-12 12:28 来自河南	12	12	0
道歉有用，要法律干啥	6-12 15:24 来自江苏	12	15	0
道歉有用，要法律干什么	6-12 00:11 来自浙江	12	00	0
道歉有用，要法律干什么？是不是只要对方原谅杀人都可以原谅！！	6-12 08:53 来自陕西	12	08	0
道歉有用，要法律干什么？依法依规处理吧	6-12 00:29 来自湖南	12	00	0
道歉有用，要法律干什么？造黄谣的都被开了，她凭什么例外？	6-12 11:41 来自江苏	12	11	0
道歉有用，要警察干嘛？	6-12 08:46 来自江苏	12	08	0
道歉有用的话 要法律干啥	6-12 00:26 来自山东	12	00	0
道歉有用的话 要警察干嘛	6-12 08:06 来自浙江	12	08	0
道歉有用的话 要警察干嘛	6-12 08:06 来自浙江	12	08	0
道歉有用的话，还要警察干啥？	6-12 09:51 来自江苏	12	09	0
道歉有用的话，还要警察做什么？	6-11 21:40 来自甘肃	11	21	0
道歉有用的话，那要法律干什么？	6-12 07:22 来自重庆	12	07	0
道歉有用的话，上一个造黄谣的为什么会自诉转公诉？	6-12 13:08 来自甘肃	12	13	0
道歉有用的话，先学会做人	6-13 12:13 来自四川	13	12	0
道歉有用的话，要法律干嘛？	6-12 16:57 来自北京	12	16	0
道歉有用的话，要警察干嘛	6-12 08:27 来自安徽	12	08	0
道歉有用的话，要警察干嘛	6-12 08:27 来自安徽	12	08	0
道歉有用的话，要警察干嘛？——道明寺	6-12 07:24 来自广东	12	07	0
道歉有用的话，要警察干嘛？——道明寺	6-11 23:43 来自北京	11	23	0
道歉有用的话，要警察做什么	6-12 14:25 来自上海	12	14	0
道歉有用的话还要法律干嘛	6-12 02:46 来自北京	12	02	0
道歉有用的话还要法律干什么？	6-11 23:54 来自广东	11	23	0
道歉有用的话还要警察干什么	6-12 00:05 来自广东	12	00	0
道歉有用的话还要警察干什么，开除学籍，终身禁止进入媒体领域	6-12 10:14 来自山东	12	10	0
道歉有用的话还要警察做什么？	6-11 18:52 来自山东	11	18	0
道歉有用的话还要警察做什么？	6-12 12:06 来自广东	12	12	0
道歉有用的话那还要警察做什么？	6-12 11:30 来自福建	12	11	0
道歉有用的话要警察干嘛	6-11 21:38 来自贵州	11	21	0
道歉有用的话要警察干嘛	6-12 20:58 来自福建	12	20	0
道歉有用的话要警察干什么	6-12 07:48 来自福建	12	07	0
道歉有用法律干嘛	6-12 07:00 来自上海	12	07	0
道歉有用还算什么法治社会 人人造谣了	6-12 12:28 来自上海	12	12	0
道歉有用还要jc干什么？	6-12 00:59 来自广东	12	00	0
道歉有用还要法律做什么	6-12 08:54 来自山东	12	08	0
道歉有用还要警察干嘛	6-11 23:47 来自广西	11	23	0
道歉有用还要警察干嘛	6-12 06:30 来自辽宁	12	06	0
道歉有用还要警察干嘛！	6-12 02:14 来自广东	12	02	0
道歉有用还要警察干嘛！必须严惩，只许你恶意诽谤在先，就随便道歉几句就了事的	6-11 23:50 来自广东	11	23	0
道歉有用还要警察干嘛，还要法律干嘛	6-12 00:08 来自江苏	12	00	0
道歉有用还要警察干嘛，一句道歉就能弥补大叔被网暴的心里阴影？	6-12 04:55 来自山东	12	04	0
道歉有用还要警察干嘛？	6-11 20:11 来自四川	11	20	0
道歉有用还要警察干啥？	6-12 00:07 来自山东	12	00	0
道歉有用还要警察干啥呢	6-12 11:30 来自广东	12	11	0
道歉有用还要警察干什么？	6-13 21:20 来自浙江	13	21	0
道歉有用吗	6-12 20:34 来自贵州	12	20	0
道歉有用吗，人家没拍你，反而吧人家挂网上了，恶人先告状，	6-12 00:46 来自北京	12	00	0
道歉有用吗？都已经构成违法了！必须坐牢，民法典已经有规定！不是一个道歉就可以过 男女都一样！	6-12 00:29 来自广东	12	00	0
道歉有用我也骂	6-11 23:51 来自内蒙古	11	23	0
道歉有用要👮干什么	6-12 11:30 来自浙江	12	11	0
道歉有用要法律干嘛，如果坐实了这男的接受法律审判，没坐实，还造谣这女的不应该接受法律制裁吗	6-12 12:37 来自山东	12	12	1
道歉有用要法律干什么	6-12 10:54 来自广西	12	10	0
道歉有用要法律做什么	6-12 11:38 来自浙江	12	11	0
道歉有用要警察干嘛，要法律干嘛，法治社会，必须按法行事，开除拘留一个都不能少@四川大学，这也是为广大被诬陷的陷入万劫不复的男性的一次安慰	6-12 09:23 来自广东	12	09	1
道歉有用要警察干嘛？	6-12 01:06 来自吉林	12	01	0
道歉有用要警察干嘛？付出成本过低，之后只会越来越纵容这种行为的发生。	6-12 15:41 来自北京	12	15	0
道歉有用要警察干嘛@四川大学 学校需表态	6-11 19:00 来自浙江	11	19	0
道歉有用要警察干嘛呀，成年人不该为你的行为负责吗？	6-11 20:43 来自吉林	11	20	0
道歉有用要警察做什么	6-12 08:04 来自河南	12	08	0
道歉有用要警察做什么？你女孩你就可以为所欲为吗？	6-11 22:32 来自浙江	11	22	0
道歉有用早干啥去了	6-12 00:45 来自云南	12	00	0
道歉原文有个疑问，她是怕网暴她阿叔才道歉的吗？总感觉好像她才是这件事的受害者似的，这样的道歉诚恳吗？不理解。	6-12 02:45 来自江苏	12	02	0
道歉怎么不敢开评论呢 笑死	6-12 00:10 来自北京	12	00	0
道歉值钱吗，女生都说她自己不是真心道歉了	6-12 09:46 来自广东	12	09	0
道歉自证了你还把视频放出来，要道歉干什么啊，自以为是，真的觉得自己有多么引人注目似的	6-11 23:54 来自甘肃	11	23	0
道完歉了，媒体开始又往大叔身上引导了？	6-12 08:31 来自河北	12	08	1
得，不管真假，已经开始卖惨了，大概率也就这样不了了之了	6-11 23:50 来自山西	11	23	0
得到什么教训了？是记过还是开除？（不了解后续只是单纯问一下，所谓的教训指的不会是网友骂她吧	6-16 17:05 来自河北	16	17	0
得过且过吧	6-14 06:54 来自山东	14	06	0
得了吧 逆风成这样也想翻？ 这不都是合理猜测吗	6-14 14:23 来自吉林	14	14	0
得赔钱吧 道个歉就完了？	6-12 13:53 来自北京	12	13	0
得饶人处且饶人，不要揪着不放。每个人的言行处事都不是完美无缺的。	6-12 11:37 来自四川	12	11	1
得饶人处且饶人，公开道歉大叔原谅她了就好，没多大点事吧？	6-12 09:38 来自湖北	12	09	0
得饶人处且饶人吧，她也不一定就是恶意的，只是当下觉得自己被拍了 在网上公开发布了 言论 就像在朋友圈吐槽一样，其实我觉得网爆真的太可怕了，归根结底 我们并不清楚事实的全部过程。	6-12 01:55 来自辽宁	12	01	0
得饶人处且饶人吧，现在社会上的戾气怎么这么重	6-12 00:05 来自浙江	12	00	0
得瑟起来了	6-12 22:57 来自福建	12	22	0
得知报警，怕被网暴，所以道歉？	6-12 08:29 来自云南	12	08	0
得知报警后才哭着道歉	6-11 18:50 来自江苏	11	18	0
地铁车厢不让拍照啊……	6-12 18:48 来自山东	12	18	0
地铁车厢拍的还是一个 女士穿裙子的。 怎么舆论压倒性说女生怎么样 实际上 他就是在地铁上拍了。	6-12 03:35 来自广东	12	03	1
地铁车厢照太正常了。我爸都拍过好多次，发给家庭群，说今天去哪里了，今天好多人之类的。	6-12 08:01 来自广东	12	08	0
地铁车厢照也有问题？那地铁迷要团灭了？	6-12 08:13 来自浙江	12	08	1
地铁车厢照也有问题？那地铁迷要团灭了？	6-12 08:13 来自浙江	12	08	1
地铁里不能拍照？？？	6-12 07:57 来自江苏	12	07	0
地铁你家的？拍不得？	6-13 07:50 来自安徽	13	07	0
地铁女应该是是个坏种	6-14 11:34 来自浙江	14	11	0
地铁排队我也拍个，但发布内容不是污蔑别人，而是吐槽人太多了	6-12 11:04 来自广东	12	11	0
地铁人多我也拍呀	6-12 07:58 来自陕西	12	07	0
地铁人很多的时候 我也爱拍照发给朋友吐槽	6-12 09:17 来自福建	12	09	0
地铁偷拍的有开除的前例吗？	6-12 09:15 来自江苏	12	09	1
地铁照片都不能有了吗，我现在在地铁随便拍张照片还违法了？	6-12 07:57 来自江苏	12	07	0
地铁照片我也拍过，拍给朋友看地铁人很多，或者地铁人很少	6-12 08:18 来自广东	12	08	1
地铁照片我也有啊，要看吗	6-12 12:51 来自广东	12	12	0
地铁照怎么了 偷拍别人什么隐私了吗 大部分人坐地铁也拍过照片吧	6-12 14:14 来自安徽	12	14	0
地图的事呢	6-11 23:48 来自上海	11	23	0
地狱空荡荡，魔鬼在人间。	6-14 23:39 来自北京	14	23	0
的确骨子里就不善良，精致利己主义者，应该让她狠狠跌一跤才能长记性	6-11 23:06 来自广东	11	23	1
等待一个后续，希望她开除党员跟研究生	6-11 23:16 来自四川	11	23	0
等到人家报警了再出来道歉？这么多天早干嘛了？迫于形势才道歉的吧	6-12 07:11 来自浙江	12	07	0
等到事情落定才出来恰老胡是被骂多学聪明了还是怕日后不小心骑错墙被统一清算	6-11 22:28 来自广东	11	22	0
等等结果	6-12 14:12 来自山西	12	14	0
等后续吧，	6-14 08:13 来自河北	14	08	0
等续集。	6-13 22:02 来自广东	13	22	0
等一个后续	6-12 21:57 来自重庆	12	21	0
等一个后续	6-14 06:44 来自上海	14	06	0
等一个结果	6-14 00:50 来自四川	14	00	0
邓大叔啊。你看你原谅的是个什么玩意啊。	6-14 00:51 来自内蒙古	14	00	0
邓先生的儿子还是太年轻了，太善良了。	6-12 12:18 来自重庆	12	12	1
邓先生还是善良	6-11 20:14 来自陕西	11	20	1
邓先生能不能告她诽谤啊	6-12 00:28 来自广东	12	00	0
低成本的违规就是变相的纵容！就和教育孩子是一样的，你如果不给他长长教训，他就不知道什么叫做严重！	6-12 09:25 来自河南	12	09	0
低风险，高收益…好分析	6-12 06:58 来自浙江	12	06	1
弟兄们，不能让热度降下来，要让违法者得到应有的惩罚，让大地迎来光明，冲啊	6-12 08:26 来自广东	12	08	0
第2条可以删掉了	6-12 07:31 来自北京	12	07	0
第二图的第一张头像笑死我了 这么沙雕的吗	6-12 10:20 来自广东	12	10	0
第三张才是地铁照片 说明真的是以前坐地铁拍下来分享的	6-12 07:42 来自贵州	12	07	0
第三张才是地铁照片 说明真的是以前坐地铁拍下来分享的	6-12 07:42 来自贵州	12	07	0
第一次带我爸坐地铁的时候我爸也在地铁里拍个没完，拍完人流拍站点，老人们不都这样吗。。。。	6-12 11:05 来自山东	12	11	0
第一次检查手机，她没道歉！ 第二次警察调节，她没道歉！ 第三次发文网暴，网友劝她删掉，她没道歉！ 第四次全网发酵，她还是没道歉！ 第五次家属报警，她道歉了！ 求四川大学开除她，学历高，又是新闻研究生，这样的人知道舆论的力量，还嘲讽大叔为什么不为自己发声，她就是纯坏！	6-11 23:33 来自江苏	11	23	0
第一次检查手机，她没道歉！ 第二次警察调节，她没道歉！ 第三次发文网暴，网友劝她删掉，她没道歉！ 第四次全网发酵，她还是没道歉！ 第五次家属报警，她道歉了[尬笑]！ 求四川大学开除她，学历高，又是新闻研究生，这样的人知道舆论的力量，还嘲讽大叔为什么不为自己发声，她就是纯坏！	6-12 00:10 来自新疆	12	00	0
第一次检查手机，她没道歉！ 第二次警察调节，她没道歉！ 第三次发文网暴，网友劝她删掉，她没道歉！ 第四次全网发酵，她还是没道歉！ 第五次家属报警，她怕被开除了假惺惺道歉了 谁不饶过谁？	6-14 09:12 来自江西	14	09	0
第一次觉的你说的有点偏了，关于第二点后半段。如果看两眼就觉的不舒服，那到底是谁的问题？当看两眼都成了错的时候，我觉的这个社会就已经病了。	6-12 08:29 来自河南	12	08	0
第一次看见道歉信可以打赏	6-12 08:38 来自河北	12	08	0
第一次在派出所和解，第二次在派出所道歉，问题来了，派出所到底是干嘛的？	6-11 22:59 来自山东	11	22	0
第一次坐地铁拍照不是很正常吗？我第一次进一个新的地方，我肯定也会拍照留念的。再说了，蹲着怎么了？没位置你站不了，只能蹲着	6-12 09:19 来自上海	12	09	0
第一次坐飞机时恨不得把飞机每个角落都拍一下照，每机会拍完，等第二次第三次坐时接着拍，法律和哪里条款说不能拍地铁照吗？	6-12 10:00 来自广东	12	10	1
第一眼就知道这女的不是啥善茬	6-14 08:13 来自河南	14	08	0
典型的 还是个孩子	6-12 00:48 来自山西	12	00	0
典型的 无罪被逼自证无罪，要是我当时忙根本不会把手机给她看….你说有就是有 有病吧。当然，结果是 我被更加认定有罪。	6-12 02:29 来自湖南	12	02	0
点进去一看，原来是她自己的小号，这让人怎么原谅？人家根本没有怕	6-11 23:05 来自广东	11	23	0
点了评论中的陌生链接，然后立马退出来了，有事嘛？要怎么办呀	6-11 23:58 来自广东	11	23	0
电车油车吃嘛嘛香	6-12 14:05 来自湖南	12	14	1
电信诈骗还会被抓呢	6-13 09:09 来自山东	13	09	0
叼飞盘的永远不会缺席，各种轻描淡写和稀泥，一丘之貉的新闻媒体人	6-11 22:16 来自浙江	11	22	0
叼盘骑墙胡大狗	6-11 22:14 来自浙江	11	22	0
调查个屁啊，学校那点破事，好像谁不知道一样，人家被霸凌的学生都被打的去医院了，都几乎实名了，你们难道不清楚当时发生什么吗	6-14 00:22 来自北京	14	00	0
调查结果通告还没出来，媒体就已经迫不及待吃女人血馒头了呢	6-13 18:01 来自广西	13	18	0
调查可以，但也别添油加醋什么，也别遗漏什么，该报的事都报出来，没有的事也别多添，搞不好自己又成了她	6-13 21:32 来自山东	13	21	0
调查真相	6-13 22:07 来自上海	13	22	0
顶	6-12 08:52 来自吉林	12	08	0
顶，历史头像就是她的照片，就是小号	6-12 09:11 来自湖北	12	09	1
顶不住压力了吧，要不是大叔儿子发生要起诉估计还不当一回事吧	6-12 09:06 来自浙江	12	09	0
顶不住舆论压力了，才出来道歉@四川大学 怎么处理？	6-11 20:28 来自陕西	11	20	0
顶不住这种网站只要还存在一天，大家都会如同惊弓之鸟	6-12 09:34 来自江苏	12	09	1
顶你	6-11 22:44 来自北京	11	22	0
东莞？	6-12 07:41 来自广东	12	07	0
东莞哪里出奇葩@小小农民工201206	6-12 10:26 来自广东	12	10	1
东莞市车友驾校公司长期伪造使用三枚交通局印章与东莞市交警支队车管所勾结，制造出大量的没有经过培训考试连刹车油门都不会踩的“马路杀手”驾驶证，非法获利上千万元，东莞市交通局已经报案。但，犯罪嫌疑人在“伞”的保护下一直在逍遥法外。@央视新闻@平安东莞	6-13 21:00 来自广东	13	21	0
东郭先生与狼 农夫与蛇	6-12 06:42 来自北京	12	06	0
东郭先生与狼。农夫与蛇。没有受过同样的伤害，就别劝人宽容。	6-13 21:42 来自山东	13	21	1
董某都可以通过用铁链栓住女人获得流量直播带货，小仙女顶多诬陷一下，对比之下简直是小巫见大巫	6-12 06:59 来自广东	12	06	0
懂不懂高等性别的含金量啊？	6-12 07:39 来自四川	12	07	0
懂了楠宝在阴间上网	6-13 21:25 来自福建	13	21	0
动动手指~一键转发！	6-12 08:47 来自浙江	12	08	0
动动手指~一键转发！	6-12 08:32 来自浙江	12	08	0
都被带偏了，直播一开，捞钱就行了，管你们骂的狠不狠。	6-12 01:47 来自河北	12	01	0
都必须开除，这个网暴别人的还应该判刑	6-12 07:51 来自安徽	12	07	0
都不是好货	6-12 09:07 来自上海	12	09	0
都不重要，没有男性对它们很重要	6-12 02:04 来自福建	12	02	0
都不重要，小仙女最重要，不接受反驳	6-12 08:40 来自天津	12	08	0
都查了人家手机了，转头就在网上颠倒是非	6-11 19:48 来自江苏	11	19	0
都疯了	6-13 16:24 来自山西	13	16	0
都该开除 没一个好东西	6-12 13:10 来自山东	12	13	0
都怪🇺🇸	6-14 07:16 来自河北	14	07	0
都怪网友跳脚！讨厌厌	6-12 01:04 来自四川	12	01	0
都还没入学，谈什么开除呢，我川真的收这个孩吗全国网友都看着呢	6-12 00:19 来自四川	12	00	0
都开除	6-11 22:37 来自广东	11	22	0
都看了手机知道大叔没偷拍你还发出来 懂得都懂 因为抗不住舆论压力 被迫道歉 哈哈哈真6 造谣没成本的	6-11 20:52 来自广东	11	20	0
都去派出所了，还装作女权的样子，纵容个屁啊	6-12 06:55 来自广西	12	06	0
都是成年人，违法就要承担后果，就像收钱了天天推销车的媒体人如果出事了也要承担后果	6-12 11:58 来自安徽	12	11	0
都是出来蹭热度的，天天发没完没了啦？	6-14 01:14 来自新疆	14	01	0
都是犯错。要罚就要一起处罚。全开了…	6-12 02:02 来自云南	12	02	0
都是她自己种下的因果！她自己万万没想到 最后矛头都指向自己吧！	6-14 04:43 来自广西	14	04	0
都是违法 但是嫖娼这个是被警察抓现行了 相当于有案底了诽谤这个当事人也没提请诉讼 这个女的不算有案底在身上 所以对于学校来说前者肯定是更严重的	6-11 22:41 来自贵州	11	22	1
都是违法怎么还分男女呀	6-12 09:08 来自广西	12	09	0
都是些什么牛鬼蛇神	6-13 16:19 来自湖南	13	16	0
都是演的	6-11 22:58 来自辽宁	11	22	0
都是在校生违法犯罪了，也是联想到了复旦的处理	6-11 22:31 来自重庆	11	22	0
都说了那女的还不是川大的，只是保送生啊码川大干嘛	6-11 22:48 来自四川	11	22	0
都说造谣要立案拘留，说了那么些年了，现在网络归属地IP都有，为什么就不能实施？？	6-12 11:34 来自吉林	12	11	0
都严重	6-12 09:43 来自江苏	12	09	0
都严重，不过没必要在这种时候问出这种问题。。。。	6-12 11:26 来自广东	12	11	0
都严重，都开除，既然做错了就要受到惩罚。	6-12 00:59 来自福建	12	00	1
都严重，都应该开除	6-12 08:30 来自湖南	12	08	0
都严重，建议双双开除	6-12 00:23 来自安徽	12	00	0
都严重啊 这有啥好比的就都很严重啊	6-12 03:59 来自天津	12	03	0
都严重都开除	6-11 22:52 来自四川	11	22	0
都严重这也用比较？	6-12 00:47 来自河南	12	00	0
都已经道歉了还跳脚什么啊	6-14 15:32 来自辽宁	14	15	0
都已经和解了，还要在网上说人家是偷拍者，也不知道这个女的是怎么想的，想火🔥嘛	6-11 22:07 来自广东	11	22	0
都应该开！希望这次川大给力，学籍党籍一起撸	6-12 09:15 来自重庆	12	09	0
都应该开除 都很恶劣	6-12 00:42 来自浙江	12	00	0
都有问题，一个蹲着，一个过敏	6-12 08:22 来自上海	12	08	0
都在说这个是她小号？是不是？	6-11 23:48 来自湖南	11	23	0
都这样了，至少把她党员撤了吧，先不说动机如何，我是真接受不了这样的人污染党的血液，她以后当上领导会以什么样的标准选人，到时候她那一片全都乌烟瘴气的	6-14 07:32 来自河北	14	07	0
都这样了还是闭着嘴是吧@四川大学	6-12 00:10 来自江苏	12	00	0
都这样了还有人在评论里为她引流洗白，不知道是不是她自己的小号，真是笑死了。	6-12 02:04 来自广西	12	02	0
都这样说了学校必须开除 学校可别手下留情	6-12 04:31 来自云南	12	04	1
都周二了，事情都瓜熟蒂落了，四川大学怎么还没出惩处的结果啊。	6-13 14:55 来自辽宁	13	14	0
都自证了，还曝光有点过了	6-12 00:03 来自湖北	12	00	0
都自证清白还要发上网，过分了吧	6-11 20:40 来自广东	11	20	0
读的什么鬼书，学的都是什么玩意，人都不会做，能做事，能给社会做贡献，能给国家出力？	6-13 17:05 来自广东	13	17	1
读了那么多书，道理还不懂吗，为什么要去造谣	6-12 08:51 来自湖南	12	08	1
读了这么多年书，一个污点全完蛋。	6-12 13:30 来自浙江	12	13	0
读书读傻了	6-12 12:13 来自浙江	12	12	0
对，道歉了，不给评论	6-12 00:09 来自江苏	12	00	0
对，流量正在摧毁社会的底线和良知	6-12 06:51 来自上海	12	06	1
对啊，经常下班看到有人拍地铁的人群，那又怎么样，被拍的谁都不会少块肉	6-12 10:58 来自山东	12	10	0
对啊，一个违法，一个犯罪，只开除违法的，凭什么	6-12 06:01 来自福建	12	06	0
对比一下为了流量喝死的、摔死的	6-12 00:06 来自北京	12	00	0
对不起咯～	6-12 13:48 来自广东	12	13	0
对部分女性造谣成本是真的低，如果性别一换还没来得及道歉。就已经进去了	6-12 08:21 来自江西	12	08	0
对敌人仁慈就是对自己残忍	6-12 07:35 来自广东	12	07	1
对恶人的善，就是镀铬千万善人的恶，应该追责到底，必须给她惩戒！	6-12 10:18 来自安徽	12	10	0
对方想让你死，可你却选择了原谅	6-12 00:19 来自陕西	12	00	0
对方原谅是一码事，但是相关学校对此事没有任何表态吗？就啥事没有？这女孩也承认了，学校连个警告也没有吗？这……	6-12 04:33 来自浙江	12	04	1
对好人太坏，对坏人太好	6-12 01:50 来自广东	12	01	0
对坏人的宽容就是对好人的刻薄	6-11 22:33 来自北京	11	22	1
对两人给予警告是吧	6-13 21:54 来自广东	13	21	0
对男的我不想多说什么，无非是骚扰预备役表面装作“伸张正义”，实际上是借机打压猎巫。但对于骂当事女生的女性，我想说：	6-13 21:55 来自广东	13	21	0
对人家来说，只有大赢，小赢，和平局，无本万利	6-11 23:44 来自山东	11	23	1
对他人而言都不严重	6-11 22:01 来自北京	11	22	0
对唔嗨住下次继续	6-12 08:24 来自广东	12	08	0
对唔嗨住下次继续	6-12 08:24 来自广东	12	08	0
对于我一个喜欢拍照的人来说，见到风景就拍，以后还是少拍照，好怕遇到…	6-12 09:40 来自广东	12	09	1
对这样的恶人就应该宜将剩勇追穷寇，要用痛打落水狗的精神去惩治他们，姑息养奸，放虎归山，后患无穷。	6-12 12:48 来自辽宁	12	12	1
怼什么怼，弄不出人命来不算完。	6-14 00:34 来自山东	14	00	0
蹲~准备开	6-11 23:41 来自河南	11	23	0
蹲个后续啦，希望成立校园霸凌相关条例，而不是说因为年龄小就宽大处理。	6-14 00:37 来自河南	14	00	1
多大点事，都接触误会了，人家都和解了，你们就别掺乎了，就不要站网络了，不把别人必死你们不得劲吧，没事闲的，看个网络就这屁事	6-12 18:53 来自吉林	12	18	0
多看几年，恐怕又是农夫与蛇	6-11 23:38 来自四川	11	23	0
多善良的一家人啊，这时候还在为她考虑	6-12 01:19 来自四川	12	01	0
多实在的一对老农父子。	6-11 23:04 来自浙江	11	23	0
多为自己言行负责	6-13 21:33 来自天津	13	21	1
多行不义必自毙	6-14 12:36 来自江西	14	12	0
多行不义必自毙	6-14 01:50 来自广东	14	01	0
多行不义必自毙！！！她并不可怜！也不无辜！但凡她害人的时候良心发现，也不至于如此！只能说她运气太好了，一路霸凌，从无对手！她太嚣张了！殊不知她最爱的流量也成了埋葬她的流量！我曾经被霸凌过，如果那些人有这种报应，我真的会放鞭炮。不是不报，时辰未到！！！	6-13 21:47 来自广东	13	21	0
多行不义必自毙！！！她并不可怜！也不无辜！但凡她害人的时候良心发现，也不至于如此！只能说她运气太好了，一路霸凌，从无对手！她太嚣张了！殊不知她最爱的流量也成了埋葬她的流量！我曾经被霸凌过，如果那些人有这种报应，我真的会放鞭炮。不是不报，时辰未到！！！	6-13 21:47 来自广东	13	21	0
多行不义必自毙，不是不报，时候未到	6-14 13:17 来自江苏	14	13	0
多行不义必自毙，不是不报时候未到	6-14 08:22 来自宁夏	14	08	0
多行不义必自毙//@手掰蒜头子:该女子表面上反对偷拍，实则是内心看不起我们农民工，戴着有色眼镜和偏见看待社会主义底层劳动人民，它们觉得资产阶级是阳春白雪，高贵典雅，可是对比后看，尽管她是985高校的硕士，但大叔所展现出的格局，宽容，善良和教养，不知道甩她几条街，内心比她干净，健康多少	6-13 23:26 来自四川	13	23	1
鹅厂的公关不出来走两步？	6-12 06:52 来自江苏	12	06	0
额	6-12 16:00 来自浙江	12	16	0
额。。。我就单纯问一句，如果这个是小号，为啥IP不一样	6-11 23:41 来自浙江	11	23	0
呃，有时候我坐地铁赶上人特别多，或者遇到个有意思的事，也会拍一下。不要抓我啊，我错了！	6-12 07:41 来自辽宁	12	07	1
呃，有时候我坐地铁赶上人特别多，或者遇到个有意思的事，也会拍一下。不要抓我啊，我错了！	6-12 07:41 来自辽宁	12	07	1
呃呃	6-13 21:38 来自浙江	13	21	0
呃呃	6-13 21:38 来自浙江	13	21	0
呃呃 评论区很难评 都是hk来的吧	6-14 02:20 来自四川	14	02	0
呃这事情进展到这种程度了？	6-14 02:01 来自云南	14	02	0
恶贯满盈了//@殖人祖宗: //@iBingo:网友还爆料，河南大学本科的时候也有霸凌呢。	6-13 21:13 来自四川	13	21	1
恶贯满盈了//@殖人祖宗:回复@country铭小家:因为已经删帖了 //@iBingo:网友还爆料，河南大学本科的时候也有霸凌呢。	6-13 21:11 来自四川	13	21	0
恶魔的种子已经埋下	6-12 09:48 来自山东	12	09	1
恶魔在人间	6-14 11:13 来自河南	14	11	1
恶人不是一天练成的。和稀泥越来越成为一项罪行。	6-13 22:28 来自辽宁	13	22	0
恶人得不到惩治，不要让善良的人寒了心	6-12 07:59 来自河南	12	07	1
恶人终有恶报	6-14 00:26 来自上海	14	00	0
恶人自有恶人磨 张某就是自己磨自己	6-13 23:18 来自云南	13	23	0
恶人自有恶人磨，你只管善良，恶人只有报应。	6-14 10:48 来自湖北	14	10	0
恶人自有恶人磨，你只管善良，恶人自有报应。	6-14 10:50 来自湖北	14	10	0
恶意诽谤，诋毁他人，不能道歉了事，必须依法依规处理！	6-12 08:12 来自四川	12	08	0
恶意满满发帖的时候可没有这么柔弱啊，成年人而且又是所谓的“优秀”代表，给别人造成这样的创伤居然觉得毫无诚意道个歉就能翻篇了？	6-12 00:10 来自四川	12	00	0
恶意寻衅滋事，造成恶劣影响，这种拘留不过分吧，为啥不抓呢	6-12 10:19 来自江苏	12	10	0
恶意造谣也要承担法律责任，自己有被迫害妄想症毁了人家清白，一样要承担相应的法律责任，要为自己的言行付出代价	6-12 11:28 来自广西	12	11	1
恶意中伤	6-12 09:32 来自湖北	12	09	0
恶有恶报善有善报，	6-14 07:14 来自广东	14	07	0
恶有恶报善有善报，公平！公正！	6-12 00:03 来自北京	12	00	0
恶之不纠·善之不存·打破道德底线的破窗效应·善恶不分的助纣为虐·只会助长恶风恶气的蔓延//@包容万物恒河水:受害者有什么错？受害者没有错，不要摁着受害者的头让受害者反思。该反思的是有些人//@下个月是和白面鸮小姐的婚礼:我的评价是大叔愚昧无知，自以为很仁慈实际上就是助长恶，活该被这人造谣	6-12 19:15 来自英国	12	19	1
惡意散布謠言 隨意誣告他人 侵犯肖像權 等等等 . 當初想告別人一堆結果自己全犯了這叫道歉 ? 法律丟掉算了 .	6-12 00:54 来自中国台湾	12	00	0
鳄鱼的眼泪	6-11 20:26 来自山东	11	20	1
鳄鱼的眼泪	6-11 20:19 来自广东	11	20	1
鳄鱼的眼泪	6-12 11:19 来自江苏	12	11	1
鳄鱼的眼泪	6-12 00:01 来自江苏	12	00	1
鳄鱼的眼泪	6-11 23:53 来自山东	11	23	1
鳄鱼的眼泪	6-12 07:57 来自辽宁	12	07	1
鳄鱼的眼泪	6-12 10:04 来自湖南	12	10	1
鳄鱼的眼泪	6-12 00:21 来自广东	12	00	1
鳄鱼的眼泪！微博都不能评论了心机女	6-12 00:26 来自云南	12	00	1
鳄鱼的眼泪，发酵了这么久知道认怂了，必须严肃处理，哪个被判刑的不说自己错了？	6-11 23:55 来自贵州	11	23	1
鳄鱼的眼泪，估计她没事后要报复这一家	6-11 23:54 来自安徽	11	23	1
鳄鱼的眼泪，呵呵希望四川大学开除学籍，开除党籍@四川大学	6-12 10:34 来自福建	12	10	1
鳄鱼的眼泪，虚假的眼泪	6-11 23:43 来自山东	11	23	1
鳄鱼的眼泪。死不悔改的玩意	6-12 07:31 来自安徽	12	07	0
鳄鱼的眼泪不值得同情	6-12 01:33 来自广东	12	01	1
鳄鱼眼泪，道歉字里行间都是推脱丝毫没有诚意。	6-12 12:23 来自福建	12	12	0
诶呀	6-12 01:09 来自山西	12	01	0
而且好像拍的也不是仰拍。不是蹲地上拍的	6-12 15:34 来自江苏	12	15	0
而且会给所有但凡有一点不是骂不是攻击这女生的女性博主一个女拳打拳罪名搞笑 老娘拳的就是爱造谣爱犯罪的三厘米	6-15 10:06 来自陕西	15	10	1
而且那条精选评论还是它自己小号。	6-13 02:27 来自希腊	13	02	1
而且她是党员，开除党籍是有必要的	6-12 06:49 来自辽宁	12	06	0
而且这道歉毫无诚意，小作文写的洋洋沙沙长篇大论，道歉只有简短几句话。而且还是男方报警的情况下，才迟迟发布。如果男方不报警，她还想蒙混过关。这女的tm还是党员。党员就这态度吗，以后谁还愿意跟党走。	6-11 23:55 来自浙江	11	23	0
而且这个道歉也没有把事实说清楚啊	6-12 12:21 来自江苏	12	12	0
而且这个女的道完歉就销号了，现在根本找不到原文，所谓道歉的态度也太敷衍了，当时精选评论还有一个疑似她小号的让网友别跳脚了	6-12 09:12 来自山东	12	09	0
二十多岁的我手机里也有坐地铁拍的照片，我的城市没有地铁就很好奇	6-12 12:03	12	12	1
发个声明或者视频，正式公开道歉，尽量消除影响吧，别浪费了大叔一家的善意。	6-11 19:43 来自北京	11	19	0
发配去江西吃鸭脖	6-11 22:18 来自广东	11	22	0
发声	6-13 21:26 来自上海	13	21	0
发声	6-13 21:26 来自上海	13	21	0
发声不断	6-13 21:46 来自陕西	13	21	0
发文字道歉？应该录视频道歉	6-12 00:38 来自北京	12	00	0
发现被偷拍的当时，该女子不是已经检查了大叔的手机里面没有拍摄的照片吗，那么后续为何又在网上发起这些言论，当时都没有证据，回头又在网上网暴别人，到底是什么居心？	6-12 14:16 来自浙江	12	14	0
发现一个美狗	6-12 01:47 来自广东	12	01	0
发现冤枉了人家 走的时候还说啥不要乱拍别人完了又网上网暴人家 人家大叔你和她计较 这种人就不该放过	6-11 23:51 来自山西	11	23	0
发一篇小作文就算道歉了？	6-11 20:43 来自山东	11	20	0
法不容情，网络不是法外之地，我相信人民警察会秉公办案，营造一个良好的网络环境和社会风气。	6-12 01:06 来自广东	12	01	1
法律不惩罚她 我明天也去地铁网爆别人了	6-12 00:22 来自广西	12	00	0
法律就不应该当事人原谅就不追究，她已经侵犯大叔肖像权名誉权，为什么原谅就可以不付法律责任	6-12 07:55 来自四川	12	07	1
法律就制裁不了她了?！	6-12 09:07 来自北京	12	09	0
法律面前应该男女平等。@四川大学 开除你们犯法的女学生咯。	6-11 22:55 来自浙江	11	22	1
法律如果成为摆设那还要法律干什么？	6-11 23:54 来自广东	11	23	0
法律是这了惩前毖后，这事没有惩前也没有毖后	6-12 08:46 来自辽宁	12	08	1
法律有规定“违法必究”从轻是一回事，追究是一回事	6-12 00:09 来自河北	12	00	0
法律尊严不容侵犯	6-11 23:04 来自北京	11	23	1
法政大学 传媒大学	6-11 23:49 来自广东	11	23	0
法制社会	6-12 03:10 来自山东	12	03	0
法治社会，依法处理	6-12 09:43 来自广东	12	09	0
法治社會必須用法律手段解決，道歉那是不可能的事情。	6-11 23:51 来自北京	11	23	0
翻别人手机不违法吗？	6-12 08:29 来自广东	12	08	0
翻别人手机不违法吗？	6-12 08:29 来自广东	12	08	0
翻看别人手机是违法的。未经同意的情况下翻看他人手机是属于侵犯隐私权的行为。受害人可以依法向公安机关报案，要求立案查处。根据案情，公安机关会对行为人处五日以下拘留或者五百元以下罚款；情节较重的，处五日以上十日以下拘留，可以并处五百元以下罚款@广州公安	6-11 20:05 来自黑龙江	11	20	0
翻译一下就是：学校要组织一下语言	6-13 22:56 来自浙江	13	22	1
凡事先谈性别，再论对错。	6-11 22:01 来自江苏	11	22	0
烦死了还评论不了 到底是不是真心道歉啊	6-12 00:47 来自中国香港	12	00	0
反对煽动性别对立	6-12 09:47 来自广东	12	09	1
反对煽动性别对立。	6-12 06:18 来自中国香港	12	06	1
反思怪？	6-12 07:51 来自湖南	12	07	0
反正党籍必须开除！简直是抹黑党组织	6-11 23:49 来自四川	11	23	0
反正就是装死不处理是吧	6-18 09:51 来自湖北	18	09	0
反正她是火了，管她用什么路径，只看结果，可以出来带货了	6-12 08:41 来自广东	12	08	0
反正我感觉私自检查别人照片本身就不太好吧 可以先报个警 全程监视手机不让对方动手机 等警察来检查 自己去查本身感觉就不太好 毕竟是个人隐私	6-12 10:56 来自北京	12	10	0
反正我们不接受，成年人要为自己的错误买单	6-11 23:51 来自江苏	11	23	0
反正我们都是农民工了没必要把她搞成这样。多善良啊，希望不是农夫与蛇的故事！高贵与卑贱一目了然	6-12 10:02 来自广东	12	10	0
反正现在就是平均每周1-2个小作文能冲上热搜榜一，然后再反转，然后再等着下一次	6-12 01:44 来自湖北	12	01	0
反正要是我的相册被人翻来翻去 并且录下来发到网上 我是不会同意的 会觉得是对我的人格造成巨大侮辱	6-11 22:23 来自陕西	11	22	0
反正已经上了热搜了，反正网民们都认识了，反正已经火了，不亏是新闻学院人才，目的达到了。	6-12 06:59 来自陕西	12	06	0
犯法了道个歉就行了(这个道歉可能还是被迫的而不是真心的)那要法律干嘛？	6-12 00:05 来自广西	12	00	0
犯了法，哭一下就没事了，犯罪率低下就是这么来的	6-12 07:20 来自北京	12	07	0
犯罪的成本就是道歉，小仙女这个大学是买的吧	6-12 01:03 来自四川	12	01	0
犯罪的成本太低了	6-12 09:46 来自福建	12	09	0
饭可以乱吃，话不可乱讲。人家都没有偷拍，你还乱说。现在是新闻系，毕业更加了得。开除是早晚的事了。	6-12 01:04 来自广东	12	01	0
方向搞反了，现阶段不是需要不看女性，是要鼓励女性正视男性，看一眼能咋滴？拿出手机拍你了，又能咋滴，你也拍他呗。都不是个事，别把这些看得太重。	6-11 23:54 来自广东	11	23	1
放出照片显示的拍照时间才算自证清白。所谓的自证照片证实了确实是偷拍了，只是没有拍到隐私部位。“因为人多才拍照”，潜在偷拍惯犯借口	6-12 08:12 来自广东	12	08	0
放出照片显示的拍照时间才算自证清白。所谓的自证照片证实了确实是偷拍了，只是没有拍到隐私部位。“因为人多才拍照”，潜在偷拍惯犯借口	6-12 08:41 来自广东	12	08	0
放出照片显示的拍照时间才算自证清白。所谓的自证照片证实了确实是偷拍了，只是没有拍到隐私部位。“因为人多才拍照”，潜在偷拍惯犯借口	6-12 08:08 来自广东	12	08	0
放心她是不会改的！和狗一样	6-11 23:55 来自河北	11	23	0
非法偷拍怎么判刑 处五日以下拘留或者五百元以下罚款；情节较重的，处五日以上十日以下拘留，可以并处五百元以下罚款。@中国广州发布 @广州公安 @最高人民法院 @最高人民检察院	6-11 19:33 来自黑龙江	11	19	0
非要保送一个垃圾人来我四川，退退退	6-13 22:17 来自四川	13	22	0
诽谤大叔就不算诽谤了？	6-12 01:03 来自四川	12	01	0
诽谤更严重，pc是治安管，诽谤可是入刑的，这要不处理点什么，那只能说女拳赢了，以后这种事会越来越多	6-12 06:52 来自河北	12	06	0
诽谤他人点击量数万或者转发超过500条，属于情节严重可判刑。但是如果当事人不起诉，就不构成案件。除非严重扰乱社会秩序，比如当事人自杀，就会变成公诉罪。这件事情只要大叔一家不起诉，对小仙女就没什么特别大的影响，川大的回应应该也是想保仙女	6-12 12:46 来自浙江	12	12	1
诽谤造谣应该严惩！	6-12 08:11 来自海南	12	08	0
诽谤造谣真的没有成本啊	6-12 02:07 来自江苏	12	02	0
诽谤罪，告诉的才处理，但是严重危害社会秩序和国家利益的除外。实践中，诽谤罪属于轻罪。对于轻罪，女性是酌情轻判或不追诉的，更何况还是研究生，两相叠加就算引起一定的社会影响也判不了诽谤。法条是法条，实践是实践，法官的倾向也很重要。	6-12 10:27 来自广东	12	10	1
诽谤罪道歉就行了？	6-11 20:28 来自广西	11	20	0
诽谤罪告它	6-11 20:12 来自上海	11	20	0
沸羊羊	6-12 07:35 来自美国	12	07	0
分开吧 做错了 道歉 大叔原谅。学校的处罚 自己和学校沟通	6-12 07:37 来自上海	12	07	1
分享图片	6-12 11:09 来自山东	12	11	0
愤怒的不是她维权，相反，如果大叔真的在偷拍，我一万个同意她维权。但是既然已经证实是她冤枉了大叔，而且当天已经和解了，后面又写小作文是什么意思啊？啊？？第一时间，第二时间，第三时间都不道歉，结果要受到惩罚了知道“道歉”了	6-13 11:46	13	11	0
愤怒的是她是新闻专业的！	6-11 23:54 来自辽宁	11	23	0
讽刺的是，四川大学的校训是：海纳百川 有容乃大。然后开启了评论精选	6-11 23:59 来自甘肃	11	23	1
敷衍 录视频出来道歉吧。至少有点诚意	6-11 23:27 来自北京	11	23	0
父母不教，社会会教她做人，多行不义必自毙	6-13 21:42 来自广东	13	21	1
父母大同，她上北师大附中，河南大学入党，保研川大，经历丰富	6-13 22:45 来自江苏	13	22	0
妇联呢？咋不出来管管？不会只讲权利不讲义务吧？	6-12 10:02 来自河南	12	10	0
妇人之仁	6-12 07:11 来自安徽	12	07	0
复旦？当年复旦十八驴复旦给出过任何说法吗	6-12 03:10 来自湖北	12	03	1
复旦大学那嫖娼的不是校规本来就有那一条款的校规才开除呐	6-11 22:40 来自广东	11	22	1
复旦大学研究生嫖娼开除，四川大学看着办吧	6-12 01:29 来自浙江	12	01	1
复旦好像是两个研究生一个博士吧，我记得都开除了	6-12 09:24 来自湖南	12	09	1
复旦开了三个嫖娼的 俩研究生一博士生	6-11 22:33 来自北京	11	22	1
复旦是怎么回事	6-11 22:52 来自河南	11	22	0
复旦研究生嫖娼是违法行为，情节处5000罚款10-15天拘留。可张女士这个可构成诽谤罪了吧？我可不信她发的视频没有5000浏览500转发，果然性别互换，立马立案哦	6-12 07:00 来自浙江	12	07	1
复制的其他网友的：她无比期望大叔的相册里有自己，既满足了虚荣心，又可以站在道德制高点，但大叔不屑的语气和没有的事实又让她恼羞成怒。	6-12 08:32 来自广东	12	08	1
复制的其他网友的：她无比期望大叔的相册里有自己，既满足了虚荣心，又可以站在道德制高点，但大叔不屑的语气和没有的事实又让她恼羞成怒。	6-11 23:19 来自上海	11	23	1
复制的其他网友的：她无比期望大叔的相册里有自己，既满足了虚荣心，又可以站在道德制高点，但大叔不屑的语气和没有的事实又让她恼羞成怒。	6-12 09:02 来自北京	12	09	1
该道歉，道歉！该处罚，处罚！这是两码事，不能混为一谈	6-12 07:15 来自广东	12	07	0
该开除开除，造谣的该拘留拘留	6-14 13:11 来自北京	14	13	0
该女生心理扭曲且何来权利查别人手机?	6-12 08:03 来自浙江	12	08	0
该女生心理扭曲且何来权利查别人手机?	6-12 08:03 来自浙江	12	08	0
该女子表面上反对偷拍，实则是内心看不起我们农民工，戴着有色眼镜和偏见看待社会主义底层劳动人民，它们觉得资产阶级是阳春白雪，高贵典雅，可是对比后看，尽管她是985高校的硕士，但大叔所展现出的格局，宽容，善良和教养，不知道甩她几条街，内心比她干净，健康多少	6-13 19:38 来自北京	13	19	1
该女子不可原谅	6-12 04:41 来自北京	12	04	0
该女子看似反对偷拍，实则看不起我们农民工，看不起劳苦大众，它们觉得资产阶级是阳春白雪，高贵典雅，可是对比后看，大叔的格局和宽容，不知道甩她几条街，内心比她干净健康多少	6-12 08:23 来自山东	12	08	1
该女子看似反对偷拍，实则看不起我们农民工，看不起劳苦大众，它们觉得资产阶级是阳春白雪，高贵典雅，可是对比后看，大叔的格局和宽容，不知道甩她几条街，内心比她干净健康多少	6-12 07:27 来自广西	12	07	1
该女子看似反对偷拍，实则是看不起我们农民工，看不起劳苦大众，戴着有色眼镜和偏见看待社会主义劳苦大众，它们觉得资产阶级是阳春白雪，高贵典雅，可是对比后看，尽管她是985高校的硕士，但大叔所展现出的格局，宽容，善良和教养，不知道甩她几条街，内心比她干净，健康多少	6-11 22:10 来自北京	11	22	1
该女子可以入职红星新闻	6-12 16:44 来自江苏	12	16	1
该女子哭着说学校里准备开除她这是求饶筹码吗？开除还要提前说？	6-12 00:26 来自浙江	12	00	1
该女子是否构成寻衅滋事罪？	6-12 13:01 来自湖南	12	13	0
该女子信息是不是也得公开一下，才能显得公平点	6-12 07:58 来自北京	12	07	0
该配合你演出的我却视而不见	6-12 15:59 来自福建	12	15	0
该施暴女子背后有英国大使馆和胡锡进等强大势力支持，可能对受害者进行了大量经济补偿，此事舆论再怎么发酵也无法真正伤到她	6-12 10:33 来自广东	12	10	0
该维权就维权，干嘛放过她，	6-12 03:20 来自广东	12	03	0
该怎么处理就怎么处理吧，该起诉就起诉，研究生已经不小了，已经步入社会了	6-11 23:59 来自重庆	11	23	1
该怎么样就怎样 当下没有道歉就算了 没有拍你还发出来 ？？？	6-12 02:29 来自福建	12	02	0
改，怎么改？罚，怎么罚？过还是不过，不是以自己的主观观点来看的。陟罚臧否，不宜异同，若有作奸犯科及为忠善者，宜付有司论其行赏。很明显，给大叔带来的负面影响难以消除。但是论其刑赏应当由官方来，不应该主观唯心主义	6-12 15:12 来自四川	12	15	0
盖子揭开，扑鼻的恶臭！	6-14 06:51 来自河南	14	06	0
赶紧查吧 不知道有多少受害者呢	6-13 19:49 来自黑龙江	13	19	0
赶紧处理吧！身为秀芬的我最讨厌小作文和微博升堂了！	6-13 22:17 来自广东	13	22	1
赶紧开除吧。	6-11 23:52 来自安徽	11	23	0
赶快有个结果吧不想看她了	6-13 23:04 来自河南	13	23	0
敢穿怕看？	6-12 09:10 来自江苏	12	09	0
敢问问那些挤地铁上班人士，有那位没有为了定位或者证明没拍过地铁人头车厢照的？	6-12 08:16 来自广西	12	08	0
敢问问那些挤地铁上班人士，有那位没有为了定位或者证明没拍过地铁人头车厢照的？	6-12 08:16 来自广西	12	08	0
敢做不敢当了，不懂法么！？	6-12 08:25 来自甘肃	12	08	0
感觉吧，这个事引出的另一个事就是网络的戾气越来越重了。个人感觉，不喜勿喷	6-12 02:28 来自江苏	12	02	0
感觉不是第一次作案现在都凭感觉断案了	6-12 09:12 来自浙江	12	09	0
感觉不是真心的	6-12 00:03 来自四川	12	00	0
感觉不是真心的	6-12 00:03 来自四川	12	00	0
感觉大家跟进表达立场太快了（指事件本身，不是这里的名词乌龙）。现在警方通告什么的都没有，就几个记者在当传话筒，然后双方当事人互有表达。现在肯定都是指向这个女的打拳魔怔入脑了，但是整件事最后还是需要落到法律和党纪上，这些就需要官方来发声了。稳妥点的话应该把行为抽象出来再表立场。	6-12 12:40 来自广东	12	12	1
感觉当时和稀泥的老师也要被拔出来。	6-13 23:05 来自四川	13	23	0
感觉现在人做事都那么极端呢？也没多大事啊。退一万步讲，拍了，删了，道歉也过去了。再退一万步讲，没拍，道歉，也过去了。感觉都为啥揪着这种小矛盾不放呢？又不是啥大事。不理解。	6-12 09:43 来自福建	12	09	0
感觉越来越魔幻了	6-13 17:56 来自吉林	13	17	1
感觉这个妹子幸运在大爷家人心眼儿好，没追究她的法律责任，不然确定判了就可以开了。	6-12 04:12 来自广东	12	04	1
感觉这种人就不配得到原谅	6-13 21:54 来自河北	13	21	0
感叹这个网络世界太撕裂了	6-11 23:54 来自浙江	11	23	1
感谢党员起到的模范带头作用	6-12 07:37 来自辽宁	12	07	0
感谢和稀泥	6-12 00:19 来自广东	12	00	0
干脆以后限制公共场所不许拍照算了	6-12 13:41 来自四川	12	13	0
干坏事的能力强，已经不知道正常人的思维模式了	6-11 23:07 来自北京	11	23	0
干了那么多坏事，看来真是自作孽不可活了	6-13 20:46 来自广东	13	20	0
冈本六君子怎么看？	6-14 11:50 来自江苏	14	11	0
刚才进去看的时候一条都没有！	6-12 07:29 来自河北	12	07	0
刚刚看到她保研程序也有问题，举报者已经叫记者联系她了，举报者有证据，还看到说她旷课已经达到开除要求了，叫大家去举报她旷课	6-13 21:02 来自江西	13	21	1
刚刚看到网友评论讲这个精选是自己的小号，里面有自己的头像照片，并且最新的头像是有文字“呵呵”的韩剧影人头像；从始至终并没有真诚的为自己的错误道歉。	6-11 23:34 来自北京	11	23	0
刚给我推送了一条这个	6-12 09:10 来自河北	12	09	0
刚好最近还有一个霸凌后秒转哭哭的，也算是梦幻联动了，还是说哭是这种人的必备技能？	6-11 23:42 来自湖北	11	23	1
刚看到有人在洗了，说只会抓着这事不放，釹生是因为之前被人偷拍过，才这么敏感，才有这个“误会”，说以后男的又有例子可以抓着不放了	6-12 06:22 来自江苏	12	06	0
高等性别可不是我们能惹得起的	6-12 00:18 来自河南	12	00	0
高峰期排队的时候经常一分钟能看到几个人在拍人，如果这算偷拍那派出所都挤不下咯	6-12 07:59 来自广东	12	07	0
高高挂起的优越感吗？网暴的始作俑者！	6-12 12:51 来自广西	12	12	0
高校录取 需要群众监督举报，政审这个职位可以优化了，虽然也不能怪他们 毕竟曾经的几张纸 保证不了基本的三观品质	6-12 15:07 来自广东	12	15	0
高学历和你的新闻专业 不是你伤害一名普通老百姓的权利！！！！你应该去保护！！！！！！！	6-11 23:25 来自广东	11	23	1
高中霸凌 也爆了	6-13 21:50 来自北京	13	21	0
高中霸凌 也爆了	6-13 21:50 来自北京	13	21	0
高中霸凌同学，本科学术造假，研究生造谣。她竟然是党员？当时的党支部咋把的关？	6-14 07:20 来自北京	14	07	1
高中霸凌我的那个男生，他要是出现在公众场合，我也会第一个时间网络曝光他，现实世界如此龌龊,在社会公众上他也别想混的好	6-14 07:33 来自江西	14	07	1
高中就开始霸凌同学，大学开始诽谤路人，太可憎，谁能举例说说这该怎么处理	6-13 21:34 来自陕西	13	21	1
高中就开始霸凌同学，大学开始诽谤路人，太可憎，谁能举例说说这该怎么处理	6-13 21:34 来自陕西	13	21	1
高种性犯法不需要担责的，道歉已经很让步了好吗	6-12 04:47 来自浙江	12	04	0
高种姓就是牛，造成这么大的影响只需要道歉就屁事没有了，换成男的早就进去了吧	6-12 04:44 来自浙江	12	04	0
高种姓又赢咯	6-12 00:33 来自广东	12	00	0
搞不明白现在才道歉？早干嘛去了	6-11 23:04 来自陕西	11	23	0
搞笑	6-11 23:41 来自江苏	11	23	0
搞笑 还哭着道歉没有证据就指责别人的傲慢态度哪里去了🦚	6-11 22:58 来自云南	11	22	0
搞笑的是，他在道歉视频下面精选了自己小号的评论，怼那些还在评论她的人...说差不多就得了	6-12 11:04 来自江苏	12	11	0
告吧，不打痛不知悔改	6-12 05:44 来自山东	12	05	0
告诽谤吧，谁也别惯着谁	6-12 07:59 来自北京	12	07	0
告死她 让他长长记性	6-12 08:03 来自陕西	12	08	0
告死她 杀鸡儆猴//@往前一小步总有推开的门:刑法第246条规定：侮辱、诽谤行为严重危害社会秩序和国家利益的，可以作为公诉案件论处。她这个事已经严重影响了社会秩序，被诬陷诽谤并且不付出代价，就算受害者原谅了，我也希望她被提起公诉。//@下一站在东塘下-:如果是我爸被造谣 我一定不会放过她	6-13 04:09 来自美国	13	04	1
告她	6-12 07:35 来自北京	12	07	0
告她	6-12 07:21 来自陕西	12	07	0
告她	6-12 10:05 来自广东	12	10	0
告她诽谤 恶劣影响 气死我了	6-12 15:08 来自浙江	12	15	0
哥们儿 你们要是谅解大伙就该笑话你们了	6-12 05:56 来自山东	12	05	0
个个都想成为正义的侠士 难道不会间接成为网暴的帮凶吗 难道又想带节奏让悲剧发生？	6-12 01:08 来自浙江	12	01	1
个人相册属于个人隐私，无关人员无权翻看	6-12 09:15 来自辽宁	12	09	0
各打五十大板，和谐社会没事找事	6-12 11:49 来自河南	12	11	0
各个平台随意切换话术，只看环境需要，标准精致的利己主义者，党员的为人民服务这5个字她一个都做不到，权利在手只会成为她为自己服务的武器，大叔很好，吸收这样的人入党党还好吗//@奈奈洛科威:就这种人都能入党的话，党的纯洁性真的要被玷污了	6-12 05:22 来自江苏	12	05	1
各位去景區都不準拍照啊！不然就是猥褻大叔大媽了	6-12 01:01 来自中国台湾	12	01	0
给大家讲个鬼故事，这表字学的新闻专业！哈哈哈哈哈哈，你要是能从业你们每个人都有责任	6-12 08:52 来自陕西	12	08	1
给大家讲个鬼故事，这表字学的新闻专业！哈哈哈哈哈哈，你要是能从业你们每个人都有责任	6-12 08:52 来自陕西	12	08	1
给家人朋友录小段视频能怎么了？要是这么说，我已经“犯法”无数次了	6-12 21:55 来自河北	12	21	0
给两人警告处分？怎么？被霸凌学校也要和稀泥警告是吧？	6-14 00:38 来自北京	14	00	1
给他人造成全国性的负面影响，如果就这么简单的道歉就结束了事，那这个案例只会纵容鼓励更多的人继续这么干，成本太低了	6-11 21:49 来自浙江	11	21	0
给她家里人上一课了	6-14 00:12 来自广东	14	00	0
给我个面子，别挖了，这样大家都好看。	6-14 16:44 来自江苏	14	16	0
给我继续深扒小仙女	6-11 20:19 来自湖北	11	20	0
给我加速	6-14 16:09 来自江苏	14	16	0
根本不是真心实意道歉	6-12 01:00 来自浙江	12	01	0
根本就不是诚心道歉，看看她这一系列操作，继续起诉吧！	6-11 23:51 来自河北	11	23	0
根据《关于办理利用信息网络实施诽谤等刑事案件适用法律若干问题的解释》第二条的规定，假如针对同一被害人的诽谤信息实际被点击、浏览次数达到五千次以上，或者被转发次数达到五百次以上的，即构成犯罪，应当予以刑事处罚。	6-11 22:48 来自江苏	11	22	1
根据《中华人民共和国刑法》第二百四十六条第二款规定，诽谤罪，是指故意捏造并散布虚构的事实，足以贬损他人人格，破坏他人名誉，情节严重的行为。由受害人提起诉讼。 其中， “严重危害社会秩序和国家利益的”，例如，引起当地群众公愤的等等，如果受害人不告诉或不能告诉，人民检察院应提起公诉。	6-12 11:05 来自辽宁	12	11	0
根据刑法第二百四十六条规定，公然侮辱他人或者捏造事实诽谤他人，情节严重的，处三年以下有期徒刑、拘役、管制或者剥夺政治权利。但这得刑事自诉，受害者怕是担不起维权成本。这事与造谣司机尾随等事件一样，没什么好的处理结果。顶天了也就是行政拘留几天。	6-12 00:44 来自四川	12	00	0
根据中华人民共和国刑法 二百四十六条规定 《 侮辱罪 》 辱骂他人 或 随意捏造事实侮辱他人名誉 造成影响巨大 或对他人名誉造成极其大的社会影响，前款罪名，不告不理。如果造成严重后果则判处三年以下有期徒刑、拘役、管制或者剥夺政治权利。	6-12 09:05 来自山东	12	09	0
根上就是坏的	6-13 21:18 来自北京	13	21	0
跟家人朋友分享自己所在的地点，会把旁人带进去的不是很正常的吗？怼着拍和随拍性质不同，大部分有手机的人哪一个没拍到过路人的	6-12 08:37 来自上海	12	08	0
跟空气香甜的留美女生是一类人。底层架构就出了问题，根子上就坏透了	6-12 00:27 来自广西	12	00	0
跟我老公说的一样 厉害人总有更厉害的人来收拾 我当时还反驳 那为什么我们不能做那个更厉害的人 而要坐等 享人家的果实 随后我想想我自己 好像没钱没本事没权 好像没资本成为那个更厉害的人😂	6-14 00:05 来自陕西	14	00	0
跟性别没关系，造谣中伤讨人厌。以前也有个快递小哥造谣收快递的姑娘是干那行的，闹很大，最后被刑了。这次也同样标准刑起来	6-13 08:46 来自江西	13	08	1
跟性别无关，就是欺软怕硬而已！	6-13 21:33 来自广东	13	21	0
跟性别有关女的可是高贵性别	6-12 12:35 来自四川	12	12	1
跟学术妲己一类人，贵校群英荟萃啊	6-13 22:52 来自陕西	13	22	0
跟之前的插队事件一样，对人不对事，性质早变了，男的插队，进厕所偷拍都掀不起这么大的风浪，妹子能润就润吧	6-13 18:15 来自河南	13	18	0
更是因为学的新闻专业就更加不能接受她所谓的道歉了，学新闻专业不是应该比别人个更清楚哪些是可以发到网络上哪些是不可以发上网的吗？更何况还是没有证据并且警察都确认过的情况下。	6-12 08:03 来自广东	12	08	0
更证实了现实中，校园霸凌发生后，学校为了规避责任，会极力否认霸凌的存在，成了施暴者的天然同盟军，而受害者面对这种情况很无助。不要提什么报警，作为经历过的家长，报警了，也投诉到教育局，结果还都是和稀泥。想要定性都基本不可能，更别说解决了。处理的过程无异于对被霸凌者二次伤害。@紫光阁	6-14 08:17 来自广东	14	08	1
工农群众的纯朴善良，可是小仙女心机，他们怎么懂啊？ 恐怕下次还会有李师傅、王师傅…… 从风险收益的角度来看，如果一件坏事的风险为零，或几乎为零，收益可能无限大，干嘛不做呢？干嘛无人效仿呢？ 这简直就是鼓励坏人作恶啊！	6-11 22:54 来自广西	11	22	1
工人阶级再次被拿笔杆子的小资欺骗	6-11 23:53 来自美国	11	23	0
工业香精一样流水线生产的桥段，生理性厌恶	6-12 17:59 来自上海	12	17	0
公安的结论也有了，张薇也承认违法、违纪的事实了，事实在左，党纪在右，只有四川大学还在装死。	6-13 23:58 来自河北	13	23	0
公共场合根本不存在偷拍。	6-12 00:13 来自广西	12	00	0
公共场合下有女性，男生别随意拍照好了，这会幸好人间自有真情在，自由有正义在，标签化太害人了	6-12 09:06 来自上海	12	09	1
公检法这时候不公诉了？	6-11 19:58 来自黑龙江	11	19	0
公开道歉，就一张书面道歉	6-11 23:55 来自广东	11	23	0
公开道歉？我觉得她在单机道歉啊。刻意下载了微博来吃瓜，毛都没看着。	6-11 23:47 来自浙江	11	23	0
公开道歉+名誉损失费！	6-11 22:45 来自上海	11	22	0
公开道歉的视频在哪里？我只看到了诽谤的视频	6-12 08:47 来自广东	12	08	0
公开道歉就对了。得人饶处且饶人。 至于该名女子的所作所为，无理取闹者，自食其果。	6-12 07:13 来自广东	12	07	0
公开举报齐齐哈尔市中院民二庭谷永刚联合普邦明胶黑龙江有限公司诬陷员工，为掩盖普邦诬陷员工的事实刻意隐藏当日监控视频，故意违背事实与法律，强判项目经理应急调剂六百元施工配件（有授权有抵押无损失）构成侵占公司财物，制造劳动争议枉法裁判的天花板2022黑民再501案。 请求点赞转发。	6-12 00:30 来自湖南	12	00	0
公开举报齐齐哈尔市中院民二庭谷永刚联合普邦明胶黑龙江有限公司诬陷员工，为掩盖普邦诬陷员工的事实刻意隐藏当日监控视频，故意违背事实与法律，强判项目经理应急调剂六百元施工配件（有授权有抵押无损失）构成侵占公司财物，制造劳动争议枉法裁判的天花板2022黑民再501案。 请求点赞转发。	6-13 23:02 来自湖南	13	23	0
公开视频道歉吧，其他毫无意义	6-11 20:12 来自福建	11	20	0
公平，需要的是他妈的公平	6-11 22:59 来自北京	11	22	0
公诉机关干嘛去了？这立功的机会都不要吗？	6-12 19:14 来自北京	12	19	0
公诉呢？	6-12 07:12 来自重庆	12	07	0
公允	6-12 10:37 来自北京	12	10	0
公主的魅力时刻	6-12 06:58 来自江苏	12	06	0
勾结境外敌对势力，打入党组织内部，恶意煽动群众对立，破坏社会主义核心价值观，寻衅滋事，损害他人名誉	6-12 09:55 来自黑龙江	12	09	0
狗改不了吃西它，拳匪改不了打拳 //@安若素的照相馆://@路人癸丑:Repost	6-12 12:11 来自河南	12	12	0
狗一般时刻，改不了吃饭的。	6-12 11:32 来自北京	12	11	0
够了吧	6-13 17:49 来自湖南	13	17	0
估计当初她也没想到会发展到今天这地步？	6-14 09:10 来自广东	14	09	0
估计老胡学过川剧的变脸	6-12 09:41 来自安徽	12	09	0
估计没啥后续了，造谣成本太低了	6-12 08:11 来自山东	12	08	0
估计想浑水摸鱼带一下节奏，结果没想到开了精选 就显示了自己的评论	6-11 23:47 来自浙江	11	23	0
估计造谣这次是受害人表示谅解没追究，没有案底不好开除……希望受害人坚持追究，这样才能让犯错的人付出代价。	6-13 07:01 来自上海	13	07	1
估计这事不会有下文	6-13 20:46 来自天津	13	20	0
姑娘，大叔及其家人可以原谅你，但社会意识形态不能马虎，不能让一个骨子里带着有色眼镜的人来从事新闻工作。作为新闻工作者，必须具有客观的本性，这是最起码的要求！	6-12 09:16 来自广东	12	09	1
姑娘道歉也是迫于各方压力吧，我认为是这样的！	6-12 01:01 来自北京	12	01	0
骨子里的傲慢和坏	6-12 00:11 来自陕西	12	00	0
骨子里的坏啊	6-13 22:59 来自上海	13	22	0
骨子里就是坏水一肚子的霸凌者。	6-13 21:16 来自河北	13	21	0
鼓破万人捶	6-14 07:50 来自湖北	14	07	0
故意造谣只为博眼球，可见其内心的恶。	6-12 07:57 来自四川	12	07	0
瓜田李下，君子不立危墙之下，想不被诬陷就离女的远点	6-13 10:56 来自安徽	13	10	0
怪不得，又是要求完美受害人 //@包容万物恒河水:受害者有什么错？受害者没有错，不要摁着受害者的头让受害者反思。该反思的是有些人。//@下个月是和白面鸮小姐的婚礼:我的评价是大叔愚昧无知，自以为很仁慈实际上就是助长恶，活该被这人造谣	6-12 02:53 来自江西	12	02	1
怪不得伊斯兰国家要求女性必须穿长袍，遮住脸出门呢	6-12 07:58 来自河北	12	07	0
怪不得造谣大叔也迟迟不道歉啦，原来之前犯过错也没有受到应有的惩罚。她父母是怎么叫她做人的啊	6-13 21:21 来自广东	13	21	1
关爱弱势群体不要被弱势群体自身扭曲了	6-12 07:56 来自山西	12	07	1
关闭8000条评论独独放出一条网友跳什么脚，	6-12 00:23 来自江苏	12	00	0
关闭评论区，开启打赏功能。666	6-12 08:18 来自上海	12	08	0
关键点是，给了我和她同样的处分？1，如果查校园档案，时间点同时就很容易看到另一个人是谁，所以这样说瞎话不高明，我倾向于是真的。2，既然是霸凌为什么双方受处罚？这个得好好看看，我不介意这样的事儿也不允许网暴那样的深挖一哈，是和稀泥？还是有暗箱操作？	6-14 06:23 来自天津	14	06	0
关键精选评论还是她小号，太迷幻了	6-11 23:30 来自安徽	11	23	1
关键看看她的道歉，“散播视频，不当描述，虚心接受”，也太会给自己找补了吧？这难道不是恶意的造谣，污蔑和诽谤吗？	6-12 00:22 来自内蒙古	12	00	0
关键是看性别	6-12 02:12 来自河南	12	02	1
关键是如果发现误会了当时道个歉就好了 结果自己把视频发网上让网友网曝大叔 结果反被曝	6-12 08:24 来自浙江	12	08	0
关键是她还是新闻系的呀，以后随意报道出了错道个歉就可以了嘛，不知道是怎么想的，如果不是网友的讨伐和学校的调查，估计她根本不会这样被迫道歉	6-11 23:42 来自四川	11	23	0
关键是这事情给以后真正受到侵害而苦于没有证据想要维权的女生带来了十分负面的影响，根本没人相信了	6-12 13:05 来自陕西	12	13	0
关键她还发视频，标题给人家起猥琐男。	6-12 13:07 来自黑龙江	12	13	0
关键英国驻华大使关注了她，这个问题更严重，可能已经是间谍了，她之前的一些言论也有问题	6-12 03:12 来自浙江	12	03	1
关键有法可依	6-12 17:25 来自广东	12	17	0
关键这个女的道歉开启防护.还开启了打赏	6-12 10:06 来自山东	12	10	0
关键这个女生道歉一点诚意都没有。是迫于压力才道歉，并不是认识到自己错了。	6-13 21:46 来自广东	13	21	0
关学校什么事，林子大了，什么鸟都有，为什么要学校出来解释	6-12 00:48 来自四川	12	00	1
关于造谣只字不提，直说传播，这是悔悟了？这个人现实别被我遇见，我就算被拘留也要花了她那张脸	6-12 00:10 来自天津	12	00	1
关注	6-11 23:54 来自上海	11	23	0
关注地铁客流的也都在地铁里拍照的。不是偷拍就没什么大问题。最多别人不愿意入镜需要配合删除。	6-12 12:16 来自福建	12	12	0
关注后续	6-11 23:49 来自广东	11	23	0
关注一下这个	6-13 22:40 来自湖北	13	22	0
官方的沉默和缺失，	6-14 18:27 来自山东	14	18	1
管一管不经他人同意就可以随便发照片视频的网络环境吧，但凡要付法律责任，网络麻烦事能少一半	6-12 09:31 来自广东	12	09	0
惯犯啊，，难怪这么熟练，，难怪可以当学生会会长	6-13 21:40 来自广东	13	21	0
光道歉这个造谣的成本太低了吧？ 在没证据下，诽谤他人，你有证据直接报警处理不就完了。	6-12 00:02 来自四川	12	00	0
广大的网友都是善良的心，有正义感的心还有一颗雪亮的眼睛，有些坏人就该这样被爆出来才会懂得收敛，是该被教训教训了	6-14 07:05 来自广东	14	07	1
广大网民担忧的是这件事情，处理不好会助长女拳师的嚣张跋扈，毕竟随意造谣、污蔑和网爆他人，最后草草一段道歉的话就了结了，起到的是负面效果，犯罪成本太低。	6-12 08:38 来自海南	12	08	0
广州地铁经常人多 一堆人举手机拍 不是聚焦某些人某些部位这完全是无伤大雅的	6-12 08:55 来自广东	12	08	0
贵刊老黄历胡主编又出来当乐山大佛了，没有霹雳手段，怎怀菩萨心肠，喊你们胡主编去公园打陀螺吧，时事他已经out了	6-12 00:02 来自重庆	12	00	1
郭德纲相声里面说过，这种人要捧者她	6-14 07:00 来自上海	14	07	0
郭老师说，劝我要大度一点儿的人，你知道我经历了什么？像这种人你得离他远一点，因为雷劈到他的时候可能会连累到你。胡老师又说接受。	6-11 23:52 来自江西	11	23	0
蝈服👊塔一体版本答案//@五月雪200:一个新闻传媒专业的党员女性从业者，用BBC的手法造谣一个最底层的农民工，和英国驻成都领事馆微博相互关注，获得了中央级别媒体主编的极力维护	6-12 01:09 来自江苏	12	01	1
国家不是才出台了禁止网曝的法规吗？这女的就犯了。 而且和解了还曝光别人的做法太低级，道歉也不是诚心的	6-11 23:57 来自广东	11	23	0
国家能不能管管偷拍链	6-14 09:21 来自福建	14	09	0
国内媒体整体99%就是这副鬼样子。现在很多舆论问题已经慢慢深入到年轻一辈了。。。	6-11 22:19 来自福建	11	22	1
国人曾被称愚贫弱私。屁股不端中华热土不给私能生长偏执卑下戾气私愤劣根！人民群众是团结的，正道改天换地，山河日月。柳如丝说党国才不在乎冯青波的小情绪。新大中国绝不容忍无底线德性霄小们肆意恣作私鄙！称愚穷弱私的广大农民，用小车推出了新中国，更能凝聚如一人引领世界仅垂文明奇魄弘扬光大。	6-12 08:17 来自河北	12	08	1
果不其然刑不上女，马上就会保送公派留英了哦	6-11 20:44 来自江苏	11	20	0
果然会闹事的绝对不是什么好种	6-13 21:13 来自河南	13	21	0
果然评论区前面都是男的	6-12 00:17 来自广东	12	00	0
果然是：善恶到头终有报，人间正道是沧桑！	6-14 00:41 来自河南	14	00	0
果然向来喜欢作妖，自己把自己整S。	6-14 07:52 来自浙江	14	07	0
果然性别一换，骂声都少多了，果然是微博	6-12 07:42 来自河南	12	07	0
果然在网上不愿意原谅别人的都是男的	6-13 11:35 来自重庆	13	11	0
果然这类人长的都差不多。。	6-12 04:19 来自黑龙江	12	04	0
过来人告诉你们，她并不会感激，我爸当初就是这样原谅他的侄子，避免了他拘留留案底，后来就是他妈来我家吵架骂了N次，欠我家的一万块钱直接不还了。	6-12 00:05 来自湖北	12	00	0
过两天就是直播，大家好，我是诬陷造谣大叔的川大女研究生，目前屁事儿没有，特此前来带货捞钱，欢迎采购	6-12 09:36 来自天津	12	09	0
过两天热度再不下去是不是要走抑郁症流程了	6-12 01:26 来自天津	12	01	0
过去拍摄的照片在相册前几张，他不是爱拍照吗照片那么少？还有照片可以查看日期的，可不是你想撒谎就能撒谎的	6-12 08:11 来自湖南	12	08	0
过于荒谬了，这帽子扣的，只能说人品欠佳，这造谣和她又什么区别啊	6-13 17:56 来自河南	13	17	0
哈	6-12 01:34 来自北京	12	01	0
哈、我一女的有一天在拍我女儿、旁边坐着的两婆娘觉得我在拍她们，交头接耳一番还换了个座，是不是有啥大病，被害幻想症	6-12 00:05 来自北京	12	00	1
哈哈	6-12 13:48 来自湖南	12	13	0
哈哈	6-13 21:44 来自陕西	13	21	0
哈哈	6-11 22:49 来自河北	11	22	0
哈哈	6-11 23:58 来自浙江	11	23	0
哈哈 她还把个人简介删掉了 哈哈哈哈	6-12 07:22 来自江苏	12	07	0
哈哈，继续挖继续挖，我爱看	6-14 23:20 来自广西	14	23	1
哈哈，真的死性不改啊，万人血书，让她进去	6-12 01:59 来自广东	12	01	0
哈哈哈 要是被小黑屋就叫一叫下 当初不是那么的坚定吗	6-11 20:24 来自江西	11	20	0
哈哈哈哈 大早上的xswl 不要跟女人讲道理//@皇甫斋荒:回复@ignore395:不然你以为泼妇是怎么炼成的，这在她们那叫“觉醒”，她估计自豪得不行呢//@大锦鲤:有些老人是这样的，大城市地铁人多，就喜欢拍给家人看看…	6-12 08:16 来自广东	12	08	0
哈哈哈哈哈，活该	6-12 01:37 来自广东	12	01	1
哈哈哈哈哈两人予以处分还行	6-16 00:59 来自陕西	16	00	1
哈哈这是还不服气呢	6-12 14:37 来自广东	12	14	0
还tm校园霸凌？这到底是个什么东西？	6-14 07:08 来自黑龙江	14	07	1
还霸凌呢？那快开除学籍吧	6-13 19:52 来自天津	13	19	0
还必须得供起来//@佯装出没:@四川大学 直接留校任教吧，挺合适的，毕竟明年也出不来结果	6-14 01:59 来自山东	14	01	1
还不进去啊，如果没有点什么处理，那以后这样的事只能越来越多。底下说“道歉了就算了吧”这种话的，说一条少个mu。	6-12 08:08 来自天津	12	08	0
还不开除	6-12 08:18 来自四川	12	08	0
还大叔一个公道，看人家老实就曝光人家，换个不好惹的是不是就不会曝光了。典型的看人下菜。以后还得了	6-12 09:52 来自四川	12	09	0
还得是你 持续关注	6-13 21:59 来自山东	13	21	0
还得是你 持续关注	6-13 21:59 来自山东	13	21	0
还得是新闻专业的人来编故事，就是真实	6-13 21:40 来自内蒙古	13	21	1
还的打赏？	6-12 10:37 来自山西	12	10	0
还好在地铁和女朋友自拍的时候没人过来说我是猥琐男	6-12 08:15 来自广东	12	08	0
还好这个女孩子学历不错 不然这群男的又要给自己自动解锁新学位来嘲笑人家了	6-14 12:17 来自福建	14	12	1
还记得他手下的女记者吗？她只是个孩子啊！！	6-12 00:23 来自安徽	12	00	1
还记得岳云鹏相声里的一句吗？摆平	6-12 00:06 来自广东	12	00	0
还开了赞赏，牛批	6-11 23:45 来自四川	11	23	0
还开启了打赏	6-11 23:15 来自云南	11	23	0
还开启了打赏	6-12 18:07 来自广西	12	18	0
还开启了打赏微博功能	6-11 23:16 来自上海	11	23	0
还开赞赏	6-12 09:20 来自浙江	12	09	0
还看到有女拳给她洗。妈的越来越气，那些女拳该来看看真正的受害者也是一名女性。	6-13 21:06 来自山东	13	21	0
还没听到党内处分的消息呢	6-11 23:56 来自澳大利亚	11	23	0
还没有处理结果吗@四川大学 学校里的老师得出个魔女斗篷了	6-13 21:12 来自江苏	13	21	1
还能私信，漂亮，网暴别人是吧。。我现在就网暴牠	6-11 20:13 来自江苏	11	20	1
还是保送的 原来保送水准如此拉垮	6-12 09:38 来自广东	12	09	0
还是成都七中老师们说的诚恳	6-14 01:37 来自四川	14	01	0
还是党员	6-11 22:10 来自江苏	11	22	0
还是该告她	6-12 20:56 来自河北	12	20	0
还是开除吧	6-12 16:22 来自福建	12	16	0
还是开电车别坐地铁了	6-12 00:51 来自辽宁	12	00	1
还是没有意识到自己的问题	6-12 02:15 来自四川	12	02	0
还是那句话，自私的刘鑫们不怕丢脸，只怕自己的利益受损	6-12 12:02 来自山东	12	12	0
还是那女的教育博主	6-12 08:55 来自广东	12	08	0
还是那一套，言辞上"虚心接受大家批评"，行动上精选评论控评…不愧是专业人士	6-11 23:42 来自辽宁	11	23	0
还是年轻，挨得毒打太少	6-11 23:45 来自山东	11	23	0
还是它小号	6-11 23:08 来自江苏	11	23	1
还是太善良了，这种人就该给她留案底，不然以后要是考公了，小老百姓还指望啥	6-12 08:21 来自四川	12	08	1
还是喜欢她开始桀骜不驯的样子	6-11 22:32 来自四川	11	22	0
还是需要惩戒的，给个警告或者记录征信	6-12 14:43 来自天津	12	14	0
还是需要人均孙吧老哥	6-12 09:51 来自云南	12	09	0
还说她校园霸凌别人	6-13 17:07 来自浙江	13	17	1
还特么嘴硬，地铁不能拍照了，你特么谁啊？小编以后别再公共场合拍照，否咋告你丫偷拍！	6-14 17:59 来自天津	14	17	0
还维权咧？要求查看别人手机时就已经违法了，她无权查看他人手机，要有怀疑可以找警察	6-12 12:10 来自湖北	12	12	0
还想垂死挣扎一波，最后找个顶罪的	6-11 23:44 来自河北	11	23	0
还有	6-13 21:29 来自广东	13	21	0
还有好多开小号的发一些钓鱼言论	6-13 16:27 来自北京	13	16	0
还有黑料吧	6-13 21:50 来自广东	13	21	0
还有嫖娼的严重还是组织卖的严重？或者说这俩真有存在不那么严重的那个也不应该是……吧？	6-12 09:52 来自广东	12	09	0
还有人记得那个处女身份晦气君没？	6-12 07:58 来自广东	12	07	1
还有人抓住拍地铁内部照片不放？这是什么心理	6-12 08:28 来自广东	12	08	0
还有苏州大学造谣的男生，也是开除，这个造谣的，麻烦一视同仁	6-12 00:21 来自江苏	12	00	1
还有一个，党员身份	6-12 01:43 来自湖南	12	01	0
还有一直给张薇洗地的	6-13 21:30 来自广西	13	21	0
还有这样的事？原来惯犯	6-13 21:55 来自山西	13	21	0
还在吃人血馒头，这不从重处理都不行了吧！	6-12 07:44 来自浙江	12	07	0
还在搞男女对立。都下场指导了哪个阶级能欺负了。	6-12 01:09 来自福建	12	01	0
还真是有毛病 不管是在地铁或者公交 或者一些店面排队 看着人多 随手拍一张很正常啊 难道我拍一张人多的照片 就必须大声喊出来 告知一下吗	6-12 12:25 来自陕西	12	12	0
害怕阿叔被网暴？？？	6-11 18:59 来自广东	11	18	0
害怕被网暴才不得已道歉的 早干嘛去了 支持继续暴	6-11 23:05 来自广东	11	23	0
害怕大叔被网暴那为什么在和解的状态下还放出视频，真的代入一下，如果是我自己爸爸被污蔑，认识的人都能认出来，让他怎么面对流言蜚语，如果道歉有用还要警察干嘛，必须公开道歉且赔偿，并且警察叔叔正式通告	6-12 07:07 来自江苏	12	07	0
韩剧黑暗荣耀啊 活脱脱的	6-14 12:57 来自陕西	14	12	0
喊话那么多天都没有出来，一报警立马真诚道歉了，道歉是因为报警了，自己控制不住局面了还是因为这件事情本身，如果作恶没有得到应有的惩罚，或者说微乎其微的惩罚，这是变相的在助长作恶的气焰，支持酌情减轻处罚，但不能不罚，我党之所以能推倒国民党的腐朽统治就是因为我党严明纪律，深入群众。	6-12 11:06 来自甘肃	12	11	0
沆瀣一气啊红星	6-12 23:33 来自北京	12	23	0
毫无诚意，称不上道歉，只是走个流程，用道歉的手段来欺骗老实人，流量她是玩明白了的，不愧为新闻专业人士，不过这嘴角太难看犯错成本太低，助长不良流量。希望公正严肃的处理，让社会风气重回正轨。	6-12 09:34 来自四川	12	09	0
毫无诚意，称不上道歉，只是走个流程，用道歉的手段来欺骗老实人，流量她是玩明白了的，不愧为新闻专业人士，不过这嘴角太难看犯错成本太低，助长不良流量。希望公正严肃的处理，让社会风气重回正轨。	6-12 12:36 来自四川	12	12	0
毫无诚意。“我错了，下次还敢”	6-12 12:46 来自广东	12	12	0
毫无诚意的道个歉就完了？	6-12 00:36 来自云南	12	00	0
毫无诚意的道歉	6-12 00:23 来自福建	12	00	0
毫无诚意的道歉，不能原谅！！！	6-12 03:28 来自广东	12	03	0
好	6-13 21:07 来自四川	13	21	0
好暴戾一个人，远离保平安	6-13 20:18 来自陕西	13	20	0
好不容易抓到一个女的犯错，真有你的y人	6-14 01:11 来自湖南	14	01	0
好不容易抓住一个犯错女性 不得捞到2052年	6-15 10:16 来自四川	15	10	0
好丑	6-12 08:55 来自广东	12	08	0
好党员，谁是介绍人	6-13 21:42 来自上海	13	21	0
好的	6-12 17:10 来自山东	12	17	0
好多主播为流量，都是无下限👿	6-12 08:47 来自广东	12	08	0
好恶心	6-12 09:20 来自湖南	12	09	0
好恶心🤢	6-12 01:18 来自广西	12	01	0
好个张薇，另外不得不问党组织当时是怎么考核，让这种人入党的？	6-14 10:14 来自江苏	14	10	0
好害怕这女生以后要是从事新闻工作啊	6-12 12:44 来自辽宁	12	12	0
好好	6-13 21:43 来自广西	13	21	0
好好	6-13 21:43 来自广西	13	21	0
好好查查，不能冤枉一个好人，也绝不放过一个坏人	6-13 21:34 来自天津	13	21	0
好好查查，不能冤枉一个好人，也绝不放过一个坏人	6-13 21:34 来自天津	13	21	0
好好查查吧	6-13 21:21 来自北京	13	21	0
好黑暗	6-14 01:46 来自北京	14	01	0
好会啊！！！既然当面当时澄清了事实，还要发到网上寓意何在？？？	6-12 08:02 来自甘肃	12	08	0
好家伙 这女的这么牛逼呢	6-13 21:34 来自北京	13	21	0
好家伙！按”有网友“这逻辑，我在地铁被挤成沙丁鱼的时候，还不能拍照发朋友圈抱怨了。	6-12 09:22 来自上海	12	09	0
好家伙，天生坏种啊这是	6-14 17:35 来自广东	14	17	0
好家伙，这下直博都不够了，要留校当教授了，川大赶紧接着，别放出来祸害国家	6-14 00:55 来自四川	14	00	1
好家伙我以为正常人都会拍照表示快到了的，我有很多这种照片，朋友问在哪呢，我就随手拍个照表示在路上快到了，地铁也没少拍。	6-12 23:20 来自新加坡	12	23	0
好开	6-14 10:26 来自吉林	14	10	0
好开，跟了	6-15 08:36 来自江苏	15	08	0
好可怕，现在还是学生，将来学成归来，岂不是想欺负谁就欺负谁？想污蔑谁就污蔑谁？	6-11 23:28 来自河北	11	23	0
好可怕@藤原托孩_ @穷尽史家笔	6-13 19:00 来自安徽	13	19	1
好了，等结果	6-12 11:26 来自广西	12	11	0
好嘛，大号道歉，小号骂娘，鳄鱼的眼泪都比这诚恳//@读着你对我的伤害:自导自演	6-12 07:18 来自辽宁	12	07	1
好明显确实是//@手掰蒜头子:该女子表面上反对偷拍，实则是内心看不起我们农民工，戴着有色眼镜和偏见看待社会主义底层劳动人民，它们觉得资产阶级是阳春白雪，高贵典雅，可是对比后看，尽管她是985高校的硕士，但大叔所展现出的格局，宽容，善良和教养，不知道甩她几条街，内心比她干净，健康多少	6-14 01:00 来自广东	14	01	1
好人就该让人拿枪指着？	6-12 08:38 来自山东	12	08	0
好人就活该被你拿枪指着？	6-12 07:58 来自湖南	12	07	0
好善良，希望那个女生以后别随便冤枉别人了，人在做天在看	6-12 10:42 来自辽宁	12	10	1
好社会，好风气 反正没有成本，男同胞要保护好自己	6-12 09:02 来自广东	12	09	1
好似	6-13 18:54 来自江苏	13	18	0
好无语	6-12 23:04 来自山西	12	23	0
好无语啊。。。真的有些死楠虫子别太过分了。	6-13 19:50 来自四川	13	19	0
好无语啊这女的	6-11 23:40 来自广东	11	23	0
好希望郭老师用真心话好好评判一下这位下头女	6-14 13:42 来自重庆	14	13	1
好吓人	6-13 21:36 来自四川	13	21	0
好想知道她到底长得多好看，总怀疑有人偷拍自己……像我从来就不觉得有人偷拍我，哪怕有人盯着我看我也会想是不是我脸上有啥	6-12 07:31 来自河北	12	07	0
好像还是她小号	6-16 15:58 来自河南	16	15	1
好像号也取消了，早上搜还有的，现在搜不到了	6-12 09:56 来自广东	12	09	0
好像网名也改了，她是不是当这件事从未发生过？	6-12 09:13 来自浙江	12	09	0
好心酸	6-12 09:12 来自广西	12	09	0
好样的	6-13 22:19 来自广东	13	22	0
好意思海纳百川有容乃大，评论都不敢开装死，我看今年招生要歇菜！	6-12 08:03 来自云南	12	08	0
号没了？	6-11 23:47 来自湖南	11	23	0
呵🙃	6-12 09:50 来自上海	12	09	0
呵道歉可真没用，如果被冤枉的是一个思想极端的指不定会以死明智哦	6-12 08:39 来自四川	12	08	0
呵呵	6-11 23:18 来自江西	11	23	0
呵呵	6-14 10:01 来自广东	14	10	0
呵呵	6-12 13:20 来自江苏	12	13	0
呵呵	6-13 18:14 来自辽宁	13	18	0
呵呵	6-13 22:11 来自山东	13	22	0
呵呵	6-13 21:34 来自广东	13	21	0
呵呵	6-13 21:06 来自四川	13	21	0
呵呵 下次还敢 还会说 家人们 谁懂啊 坐个地铁被虾头楠偷拍了	6-12 00:22 来自湖北	12	00	1
呵呵，狼来了，你多搞几次，看看以后这个社会到底怎么样，	6-13 08:32	13	08	0
呵呵，研究生了，算年纪也到了该承担法律责任的年纪了吧还用讲什么原谅，法律程序走呗	6-12 00:15 来自广东	12	00	1
呵呵，这时候知道怕了。她没意识到自己的错误，道歉是怕我们网暴她罢了，不然之前都知道是误会了为什么还发视频到网上，最多觉得我们大多女性会站在她这边	6-11 20:20 来自广东	11	20	0
呵呵，这事儿还蛮有趣的。网暴弱者那是义正严辞，明知你没错照样也要弄到身败名裂！怜悯？不存在的！……可一旦暴露了，我小仙女还只是个学生啊，留条生路改过自新都不行么？……她可以肆无忌惮的宣泄恶意，可你还是得保持宽厚的为人，不然你就不善良嘛！…我不禁要问，如果道歉有用，那要警察干什么？	6-12 11:14 来自广东	12	11	0
呵呵，祝愿她永无收入	6-11 22:37 来自安徽	11	22	1
呵呵呵，我们老家话说，这书读糊涂地里了	6-11 23:05 来自山东	11	23	1
合着女性犯错天生拥有豁免权？	6-11 22:49 来自广西	11	22	1
合着玩性别歧视呗 男的开除 女的原谅	6-12 12:55 来自广东	12	12	0
和北京那仨，一个德性	6-12 08:36 来自广东	12	08	0
和解了就别在网上曝光别人，真以为网友跟自己一个货色？	6-12 00:15 来自广东	12	00	0
和解了以后，再发网上我甚至不知道怎么帮她说两句	6-12 00:14 来自北京	12	00	0
和你们的胡编辑一样，一丘之貉	6-12 11:02 来自广西	12	11	0
和谐社会给它惯的	6-12 10:37 来自黑龙江	12	10	0
和英国大使馆互关的，说是什么情况	6-14 07:39 来自上海	14	07	0
河大开启了评论精选，这是心虚了嘛	6-13 21:37 来自河南	13	21	0
河南大学和四川大学合力培养的拳师人才 //@安若素的照相馆://@路人癸丑:Repost	6-12 16:45 来自河南	12	16	1
河南大学为什么帮着霸凌者给被霸凌的同学施压删帖？	6-13 21:22 来自北京	13	21	0
河南大学要不也回应下，也一并取消学历吧	6-13 21:28 来自广东	13	21	0
核心问题，是党员，被英国大使馆关注。	6-11 23:59 来自上海	11	23	1
黑暗荣耀	6-14 09:57 来自湖北	14	09	0
黑暗荣耀	6-14 04:10 来自天津	14	04	0
黑暗荣耀	6-13 22:54 来自广东	13	22	0
黑暗荣耀？妍珍？	6-14 01:13 来自辽宁	14	01	1
黑暗荣耀………	6-14 00:55 来自江苏	14	00	0
黑暗荣耀的感觉	6-13 22:05 来自北京	13	22	0
黑暗荣耀现实版	6-13 22:56 来自河北	13	22	1
黑暗荣耀现实版	6-13 22:27 来自河北	13	22	1
很多碍*国*人都是极权男权拥护者	6-13 17:20 来自山东	13	17	1
很多人都会拍地铁车厢吧，尤其人多的时候只是拍个照让别人晓得人多	6-12 11:07 来自重庆	12	11	0
很多人都拍车厢，地铁这些啊	6-12 07:37 来自浙江	12	07	1
很多人都喜欢臆想，比如货拉拉跳车的女乘客。	6-12 05:40 来自辽宁	12	05	0
很多人真的是看热闹不嫌事大……被网暴自杀的人还少吗	6-12 00:01 来自广东	12	00	1
很符合她的bbc职业规划	6-12 00:17 来自广东	12	00	0
很搞笑	6-12 09:04 来自广东	12	09	0
很好奇老胡是个什么样的人，几乎每次热点网友都有提到他，说老胡发话了	6-11 22:43 来自山西	11	22	0
很简单，把诽谤罪直接划入公诉刑事案件，来指导从公安机关的立案侦查到检察机关的批捕起诉。	6-13 00:07 来自江苏	13	00	1
很久以前拍的，翻了几下就翻到了？	6-12 08:29 来自北京	12	08	0
很明显，大叔被拿捏，大叔根本不知道这个女生的描述在网络上大肆发酵对于他来说意味着什么，所以一句还是学生就算了。妹妹你迫于大众舆论，敷衍式完成任务式的写了一段所谓道歉的话。可是如果真正意识到自己错误了，那你自己精选展示的那条评论怎么回事呢？妹妹？可不就是代表你的态度呗，可真行	6-12 00:03 来自云南	12	00	1
很明显，还是不知悔改，甚至有点不服	6-11 23:31 来自广东	11	23	0
很明显，她是个典型的精致利己主义者	6-11 22:56 来自浙江	11	22	0
很明显啊 他不就是社会的坏人吗	6-12 00:22 来自江苏	12	00	0
很明显是惯犯女生生气曝光也是对的	6-12 13:45 来自广东	12	13	0
很明显她不觉得自己错	6-15 17:16 来自浙江	15	17	0
[truncated: 4,807 more rows]

## Sheet: Number of comments (by day)
日	时		计数项:日	日
12	00		时	11	12	13	14	15	16	17	18	19	20	21	22	23	26	27	30	总计
12	10		00		619	9	80	4	2											714
12	09		01		249	5	49	6	1					1						311
12	08		02		117	6	21		3											147
12	16		03		52	1	11	3												67
12	16		04		45	3	13	1												62
12	16		05		48	1	19	1	1											70
14	06		06		115	2	42	2	2	1										164
12	09		07		389	5	84	2	3		1									484
12	09		08		749	9	73	3			1	1					2			838
16	10		09		425	13	38	4	2	2	1				1					486
11	22		10		227	5	29	6	2											269
12	16		11		200	7	18	7	2											234
12	00		12		165	5	20	3											1	194
11	22		13		104	6	14	1								1				126
11	23		14		65	5	15	2	1	1		1		1						91
12	01		15		48	3	5	2	1		1							1		61
12	08		16		42	33	12	2			1	1								91
11	23		17		40	47	4	2	1		3									97
13	21		18	12	34	16	6	2								1				71
13	22		19	34	17	65	10	2												128
16	20		20	130	28	49	3	3	4			1	1							219
12	13		21	31	28	378	3		1											441
11	22		22	392	28	146	5	3	1	1	1									577
14	14		23	747	18	89	6	2							1	1				864
14	04		总计	1346	3852	908	580	63	27	5	9	4	1	2	2	3	2	1	1	6806
12	09
12	01
12	05
14	07
12	07
13	13
11	23
12	01
12	12
12	08
13	23
12	07
12	09
11	22
14	01
12	09
15	14
12	09
12	12
13	16
12	10
13	19
12	00
12	00
12	08
12	00
12	08
14	18
12	09
11	23
15	16
16	20
12	08
11	23
14	09
14	09
18	15
12	12
12	08
12	13
11	22
12	09
11	20
15	01
13	23
13	21
12	00
11	22
11	23
13	22
14	01
14	02
13	22
13	21
11	22
13	19
14	01
14	00
19	14
15	09
13	21
12	15
12	12
12	08
13	20
14	14
15	11
15	08
14	07
14	16
12	01
12	01
12	00
11	23
13	21
12	07
11	21
14	13
12	00
12	08
14	07
12	08
12	08
13	21
12	00
11	22
12	00
11	22
12	00
14	09
11	23
13	20
11	22
13	19
14	05
13	21
13	22
13	22
14	03
14	07
12	09
12	09
12	07
14	07
13	21
13	21
13	21
12	08
13	21
14	08
13	21
14	00
13	21
13	21
13	22
13	22
12	00
11	22
12	01
12	09
12	10
13	22
14	00
13	20
11	23
11	18
12	01
12	07
13	22
13	21
11	23
14	00
12	00
12	03
12	08
12	01
12	05
11	23
13	23
12	03
11	23
12	09
11	22
14	08
13	21
11	22
11	23
14	04
11	23
11	23
12	05
12	08
12	09
12	09
14	07
12	14
14	00
11	20
13	21
13	23
13	21
13	21
11	22
11	23
14	08
13	19
13	21
12	09
13	23
11	22
11	22
12	01
11	23
12	03
12	11
13	19
11	23
12	07
13	23
12	22
14	01
12	07
14	14
14	00
12	01
13	23
12	11
13	23
12	09
12	09
12	09
26	08
26	08
13	21
14	06
13	21
12	14
12	00
12	08
12	08
13	12
12	00
12	09
13	23
12	12
12	00
11	18
12	00
14	05
16	07
16	02
12	11
11	20
13	00
12	01
11	19
12	01
12	06
15	03
12	07
12	03
12	17
11	22
11	23
11	22
12	08
14	18
12	10
12	06
12	06
12	11
12	08
11	21
12	18
11	22
11	22
11	23
12	09
12	01
11	23
12	07
11	23
11	23
18	17
12	08
14	19
12	07
14	14
12	08
13	17
12	13
12	00
11	20
12	10
15	20
12	01
12	09
12	08
11	22
22	23
13	22
12	09
11	23
12	02
11	23
13	20
12	03
12	10
12	20
12	08
11	23
12	10
12	07
12	04
12	21
12	12
12	00
12	06
14	07
12	07
13	23
11	23
11	23
11	23
12	06
14	07
12	00
13	17
12	07
13	21
11	23
15	05
12	00
13	21
12	12
12	08
16	11
13	17
11	23
11	22
11	22
12	08
12	07
12	14
11	20
12	00
12	00
13	21
12	07
12	00
12	00
11	23
12	07
13	14
12	09
12	00
12	05
11	22
12	02
12	08
11	22
11	23
13	16
13	17
12	10
12	12
13	19
12	12
13	21
11	23
12	00
13	16
14	07
12	07
12	06
11	23
12	08
12	18
12	00
12	00
11	22
11	22
12	08
11	22
12	07
13	21
13	21
12	09
15	00
11	23
13	21
12	01
12	07
11	20
11	23
12	02
12	10
14	07
12	18
11	23
14	15
14	00
12	07
12	07
11	23
14	18
12	11
11	23
11	22
11	23
13	16
14	07
14	09
12	00
12	07
12	08
11	23
12	09
12	10
11	23
11	23
12	11
13	19
14	11
12	01
13	22
13	21
12	08
11	23
11	23
12	00
13	20
13	23
11	22
11	22
12	00
12	10
12	09
12	07
11	23
12	08
11	23
13	23
12	08
14	02
12	21
13	21
12	11
13	21
13	13
12	10
13	23
11	23
12	00
12	16
11	19
12	10
13	05
11	23
13	22
15	09
14	06
13	23
15	11
14	09
12	00
14	07
14	05
13	21
12	13
12	10
14	06
12	12
12	07
11	19
12	02
13	21
13	22
13	17
13	23
14	07
11	23
12	11
14	08
13	20
13	22
14	11
14	07
13	22
14	07
12	00
14	00
12	01
12	00
13	17
11	19
12	10
12	00
11	18
14	04
12	07
12	10
11	23
12	11
12	21
12	09
12	01
14	00
12	00
12	00
12	08
12	13
11	23
13	21
12	18
14	05
12	17
12	07
11	22
12	00
12	11
13	21
12	11
12	00
14	13
12	08
12	08
12	00
12	06
13	23
13	22
12	06
13	23
13	23
13	21
12	08
12	08
12	00
12	12
12	11
13	22
12	10
12	01
12	02
12	09
12	08
13	04
11	23
12	08
12	06
12	08
14	11
12	13
12	00
12	01
11	23
12	00
12	08
12	08
11	20
12	08
12	07
12	13
12	08
12	00
12	13
13	20
12	07
14	02
12	09
12	08
12	09
13	22
13	21
13	21
12	01
13	22
12	09
11	22
12	09
12	08
11	23
12	20
12	01
12	05
12	08
12	05
13	22
11	23
11	23
12	00
12	13
12	01
12	08
12	00
12	13
11	20
12	00
11	23
12	20
12	00
11	23
13	09
11	23
12	12
12	08
12	22
11	23
12	08
12	10
12	10
13	16
13	23
15	10
12	00
13	19
11	23
12	08
12	08
14	06
14	16
12	18
11	23
12	08
12	10
12	08
12	10
12	12
13	01
12	00
12	08
12	16
11	22
14	00
12	01
12	05
14	09
14	06
11	23
12	12
12	07
11	23
14	07
12	08
12	17
12	10
12	01
11	23
14	07
12	10
12	14
12	00
12	12
14	00
13	17
12	00
12	14
14	06
12	12
12	08
12	00
12	00
11	21
12	08
12	07
12	08
12	08
12	08
11	22
12	05
12	02
11	20
12	00
12	07
12	12
12	09
12	08
11	23
11	23
12	01
11	20
11	23
12	06
12	08
12	08
12	09
11	23
12	00
12	01
12	11
13	21
12	01
12	02
12	02
12	07
13	23
12	08
12	11
14	08
11	23
12	14
11	20
11	23
12	02
12	11
12	11
11	21
11	23
11	23
11	23
12	08
12	00
12	00
12	00
12	10
11	22
12	07
11	20
13	02
12	00
12	00
12	09
11	22
11	22
13	20
12	01
12	08
12	09
12	08
12	08
12	12
12	07
11	23
12	16
11	20
12	08
12	06
12	09
12	03
12	08
12	09
12	06
12	08
12	08
11	23
11	23
11	22
12	00
14	08
12	10
12	09
11	23
12	07
12	13
12	02
11	22
12	00
12	08
12	07
12	07
12	17
12	00
12	12
13	22
14	08
11	23
13	22
13	19
14	00
12	08
12	09
13	21
11	22
16	02
11	22
12	01
12	08
12	08
13	21
13	21
13	21
12	01
12	01
12	11
14	10
12	00
14	08
11	23
12	22
13	21
12	00
12	00
14	10
12	07
12	08
12	07
11	20
11	21
12	07
11	22
12	01
12	08
12	08
15	14
12	02
12	08
12	08
12	04
11	20
11	23
12	09
12	11
12	06
12	09
12	16
12	12
12	05
12	01
11	22
12	07
12	07
11	23
12	03
11	23
12	14
12	20
11	23
12	12
13	21
13	21
13	17
11	20
12	09
12	00
12	08
12	14
11	23
12	03
13	22
12	08
12	08
14	02
14	00
13	19
13	20
12	00
11	18
12	07
12	07
12	07
14	15
12	02
12	08
14	00
12	01
12	09
12	08
12	10
13	21
11	23
12	09
13	17
11	23
13	20
12	01
12	03
12	08
12	08
12	12
13	22
12	08
12	00
12	07
12	10
12	07
14	10
11	20
11	20
12	11
12	00
13	16
14	07
12	01
11	23
11	22
14	08
11	22
12	00
15	09
12	09
11	23
11	23
14	08
12	09
13	17
12	01
11	23
11	23
12	00
14	01
14	01
12	11
12	08
12	10
11	22
12	00
13	22
13	22
11	23
11	23
12	00
14	04
11	22
12	07
12	13
14	07
11	22
11	22
13	22
13	19
14	00
11	22
13	21
11	23
14	02
12	12
12	23
12	01
13	23
12	06
12	08
14	16
14	01
12	06
13	21
13	22
13	21
11	22
13	21
13	23
14	12
12	08
12	13
11	21
11	23
12	00
12	08
12	08
11	23
12	18
11	23
12	00
14	13
12	20
12	00
18	17
11	23
12	03
12	00
11	23
12	07
12	07
11	22
12	08
13	23
13	21
14	12
13	23
14	08
12	00
12	18
11	23
11	23
12	09
12	08
12	00
12	00
13	17
12	00
12	07
11	23
12	23
11	19
12	10
12	02
12	07
12	08
12	00
12	07
12	07
11	23
12	20
12	07
12	09
13	23
12	11
13	21
11	22
12	01
12	01
12	01
12	01
11	23
12	00
12	13
12	07
12	07
12	09
12	08
12	09
12	10
11	18
12	01
11	23
11	20
12	09
12	20
11	19
12	07
12	07
12	08
12	02
11	21
11	23
12	07
12	08
12	08
11	22
12	10
11	22
11	23
12	02
11	23
12	10
11	23
12	08
12	08
12	15
12	12
12	08
12	01
11	23
12	05
12	07
11	23
12	06
12	12
11	23
12	11
11	22
12	00
11	19
12	00
12	11
12	00
12	15
11	22
11	18
11	20
12	00
12	00
11	23
11	22
12	01
12	00
12	11
12	09
12	09
12	09
14	05
13	21
14	00
13	21
13	21
12	08
12	05
12	00
12	13
12	11
12	11
12	08
12	00
13	21
12	03
12	09
12	13
12	08
14	03
11	22
11	23
12	00
11	23
12	10
12	13
12	02
11	23
12	10
11	22
13	17
12	00
11	20
12	08
11	22
12	09
12	16
12	08
12	00
12	01
14	08
12	09
11	23
12	07
12	08
13	22
13	22
12	12
12	10
12	23
12	00
12	08
12	12
12	07
12	07
12	00
12	08
11	20
11	20
12	13
12	02
13	22
12	09
11	22
12	05
12	16
12	00
12	03
14	01
12	14
12	10
12	00
12	05
11	23
13	21
13	21
12	01
11	22
12	11
14	06
12	00
14	10
13	23
12	00
11	22
11	23
11	22
12	00
11	23
12	10
12	08
12	00
14	22
12	00
12	00
11	23
12	08
12	00
12	10
12	00
12	00
12	02
11	20
12	09
12	14
11	23
12	09
11	23
11	23
11	20
12	11
12	00
12	22
12	00
12	00
11	22
12	10
12	07
12	01
11	23
12	06
12	08
11	23
11	20
12	11
11	20
11	23
12	05
12	01
12	09
12	01
12	01
12	00
11	23
11	20
12	02
12	02
11	21
12	09
12	08
12	08
11	20
11	22
11	23
12	07
11	22
12	00
12	02
12	09
11	23
12	05
11	23
12	15
13	08
12	09
12	08
12	08
12	08
12	01
12	04
12	09
12	10
11	23
11	19
12	00
12	07
12	07
13	08
11	23
12	01
12	14
12	09
12	01
12	08
12	00
11	23
12	12
12	08
12	08
11	23
12	00
11	23
12	00
12	12
12	02
12	02
12	12
12	15
12	00
12	08
12	00
12	11
12	08
12	00
12	08
12	08
12	09
11	21
12	07
12	13
13	12
12	16
12	08
12	08
12	07
11	23
12	14
12	02
11	23
12	00
12	10
11	18
12	12
12	11
11	21
12	20
12	07
12	07
12	12
12	00
12	08
11	23
12	06
12	02
11	23
12	00
12	04
11	20
12	00
12	11
13	21
12	20
12	00
12	00
11	23
12	11
12	12
12	10
12	11
12	09
12	01
12	15
11	19
11	20
12	08
11	22
12	00
12	02
12	00
12	09
11	23
12	08
11	23
16	17
14	06
14	14
12	13
12	11
12	09
12	01
12	00
12	22
12	08
11	18
12	18
12	03
12	08
12	08
12	08
12	07
13	07
14	11
12	11
12	07
12	09
12	09
12	07
12	08
12	12
12	14
11	23
14	23
11	23
11	23
12	07
11	22
12	14
14	08
13	22
12	21
14	06
14	00
14	00
12	12
11	20
12	00
12	09
12	06
12	08
12	07
12	10
12	07
12	07
12	11
11	23
12	00
14	09
12	08
12	08
11	22
12	09
12	10
14	08
12	00
12	02
11	23
11	23
12	14
13	09
11	22
11	22
14	00
13	18
13	21
13	22
12	08
12	09
12	09
11	20
12	09
11	22
12	07
12	10
13	21
12	06
13	21
12	06
12	07
13	21
12	08
12	08
12	01
12	07
12	09
12	02
12	08
11	19
13	16
12	13
14	07
12	01
12	00
11	22
11	20
12	06
12	11
14	01
12	02
14	04
11	22
12	09
13	16
11	22
11	22
11	22
12	11
12	09
12	11
12	00
12	08
12	00
12	03
11	22
12	00
14	15
11	22
12	09
12	00
12	08
11	23
14	07
12	00
12	02
12	04
13	14
12	00
11	20
13	17
12	08
12	13
12	12
12	00
12	06
12	10
12	06
12	00
12	13
12	08
12	07
12	10
12	00
12	04
12	01
11	22
13	21
13	21
11	23
11	22
12	08
12	08
12	09
12	12
14	00
11	23
14	00
12	18
11	23
12	01
11	23
13	21
14	12
14	01
13	21
13	21
14	13
14	08
13	23
12	06
12	16
11	23
12	07
12	07
13	21
13	21
14	02
14	02
13	21
13	21
12	09
14	11
13	22
12	07
14	00
13	23
14	10
14	10
12	08
12	00
12	10
12	11
12	09
14	07
12	00
12	19
12	00
11	20
11	20
12	11
12	00
11	23
12	07
12	10
12	00
12	00
11	23
11	23
12	10
11	23
12	07
12	01
12	12
12	01
12	15
15	10
13	02
12	06
11	23
12	12
12	09
12	12
11	19
11	22
13	21
13	21
13	21
12	00
12	14
12	01
11	23
11	20
12	01
12	00
12	07
12	09
11	22
11	23
12	08
12	00
11	23
11	23
12	03
12	09
11	23
12	08
12	08
11	20
13	22
11	22
12	00
12	09
12	06
12	07
11	23
18	09
12	08
12	10
11	23
12	10
12	01
11	22
12	06
12	00
12	07
12	01
12	09
12	01
11	23
12	08
12	08
12	08
11	23
11	19
13	22
12	01
12	06
12	12
12	08
12	02
12	10
11	20
11	20
12	07
12	07
12	11
13	11
11	23
11	23
11	23
13	21
13	22
12	10
12	07
12	03
11	22
12	01
12	09
11	22
11	22
12	07
12	08
11	23
12	09
12	07
14	13
12	08
12	08
13	19
12	04
12	08
12	07
11	22
12	16
12	00
12	13
12	07
12	15
12	10
12	03
11	23
12	02
12	15
14	06
13	19
13	22
11	23
13	23
12	09
12	08
12	08
12	08
12	02
12	09
12	00
12	00
12	12
13	23
12	09
13	17
12	04
13	21
11	23
12	07
12	00
12	13
11	23
13	20
14	11
12	07
13	21
11	23
12	09
11	23
12	06
12	00
12	07
12	12
12	15
11	23
13	21
13	21
14	07
14	07
13	21
13	21
12	04
12	04
12	00
11	23
11	23
11	22
12	11
12	05
12	07
12	08
13	04
12	07
12	07
12	10
12	15
12	05
12	01
12	09
12	11
12	05
12	01
12	08
12	08
12	21
14	00
11	21
14	00
14	16
11	20
14	16
12	01
11	23
11	22
12	11
12	00
12	09
13	21
12	08
12	00
14	00
13	08
13	21
12	12
13	22
13	18
12	08
14	08
11	22
11	23
12	17
13	23
12	00
12	09
11	19
11	23
11	23
11	22
12	08
12	07
12	00
13	23
11	20
11	22
12	19
12	07
12	10
12	06
12	09
12	12
12	11
13	17
14	09
12	09
12	08
11	23
13	07
13	20
12	09
12	01
12	00
13	22
13	21
14	07
12	07
13	10
12	02
12	07
13	21
12	07
12	00
12	08
14	06
11	23
12	00
12	02
12	08
11	23
12	13
12	13
12	03
12	17
12	10
13	21
12	00
12	00
11	23
12	12
11	23
13	22
14	18
12	09
13	21
12	00
14	07
12	08
12	08
12	00
14	07
11	23
12	01
11	23
14	09
11	22
12	08
11	20
13	21
12	00
14	00
14	07
12	07
13	11
12	04
12	00
12	09
12	01
12	08
13	17
12	01
12	00
12	13
13	21
11	22
11	23
12	07
14	23
12	01
11	20
12	08
12	01
16	00
12	14
14	07
13	19
14	01
12	08
12	08
12	09
13	21
13	21
13	21
12	10
12	08
14	12
12	00
12	00
11	23
11	23
12	18
11	23
12	09
13	21
11	23
13	21
11	20
12	09
14	01
11	22
12	20
12	16
12	00
12	02
12	12
12	08
11	23
11	23
11	23
12	08
11	22
12	14
12	09
13	17
14	17
12	12
11	23
13	21
13	16
13	21
12	09
12	07
12	08
12	00
12	01
13	21
13	21
12	07
12	01
12	12
11	18
11	23
12	07
14	12
12	11
12	23
12	09
12	12
12	12
12	00
12	00
12	03
13	21
13	20
14	01
15	10
12	08
13	21
12	17
12	08
12	09
12	01
14	10
12	12
13	21
13	21
13	21
13	21
13	21
14	01
12	08
13	21
12	09
14	17
14	00
12	23
14	10
15	08
11	23
13	19
12	11
12	07
14	01
12	08
12	07
12	10
12	09
13	18
12	23
13	19
11	23
14	13
13	21
12	07
16	15
12	09
12	09
12	09
13	22
12	08
11	23
12	09
12	08
11	23
14	10
12	13
13	18
13	22
13	21
13	21
12	00
13	08
12	00
11	20
12	11
11	22
11	23
11	22
12	12
12	08
12	00
12	00
12	11
12	10
14	07
13	21
12	16
13	21
13	21
11	23
14	09
14	04
13	22
14	01
14	00
13	22
13	22
13	22
13	17
12	11
12	07
12	05
12	00
12	00
12	09
11	22
13	00
12	08
12	00
11	23
11	22
12	00
12	13
15	17
[truncated: 4,807 more rows]

## Sheet: Marked emotion
日	时	Marks		Emotion code
12	00	0.181317		1
12	10	0.914465		0		求和项:情感	日
12	09	0.693298		1		时	11	12	13	14	15	16	17	18	19	20	21	22	23	26	27	30	总计
12	08	0.999933		0		00		475	3	50	3	1											532
12	16	0.526518		1		01		194	3	34	4	1					1						237
12	16	0.998155		0		02		96	3	20		1											120
12	16	0.999497		0		03		39	1	10	1												51
14	06	0.999976		0		04		30	2	11	1												44
12	09	0.998478		0		05		36	0	13	1	1											51
12	09	0.0545787		1		06		89	2	27	0	1	1										120
16	10	0.00880433		1		07		308	3	61	1	1		0									374
11	22	0.993191		0		08		566	8	51	3			1	1					2			632
12	16	0.866343		1		09		320	11	28	2	2	2	1				1					367
12	00	0.0989025		1		10		176	5	25	5	1											212
11	22	0.956852		0		11		153	6	14	4	2											179
11	23	0.337714		1		12		119	5	17	2											1	144
12	01	0.986255		0		13		89	5	11	1								1				107
12	08	0.924714		0		14		56	4	9	2	0	1		0		1						73
11	23	0.102899		1		15		34	2	4	0	0		0							0		40
13	21	0.949464		0		16		31	27	7	2			1	1								69
13	22	0.931822		0		17		33	30	3	1	1		1									69
16	20	0.519038		1		18	11	23	13	4	0								1				52
12	13	0.413522		1		19	28	12	46	7	2												95
11	22	0.074909		1		20	102	25	35	3	2	3			0	1							171
14	14	0.902124		0		21	23	22	302	3		1											351
14	04	0.999997		0		22	310	17	102	4	1	1	1	1									437
12	09	0.0252842		1		23	595	15	64	5	2							1	1				683
12	01	0.951377		0		总计	1069	2958	682	421	40	17	5	5	2	1	2	2	3	2	0	1	5210
12	05	0.880445		1
14	07	0.962487		0
12	07	1		0		平均值项:得分	日
13	13	0.976018		0		时	11	12	13	14	15	16	17	18	19	20	21	22	23	26	27	30	总计
11	23	0.07765		1		00		0.521894	0.741418	0.671474	0.52486	0.698922											0.541933
12	01	0.999997		0		01		0.531455	0.645449	0.623316	0.503307	0.526233					0.0374788						0.545612
12	12	0.840519		1		02		0.512872	0.787519	0.465756		0.751732											0.522226
12	08	0.995782		0		03		0.522787	0.622488	0.541525	0.85146												0.542068
13	23	0.999558		0		04		0.571362	0.575075	0.499886	0.291207												0.552036
12	07	0.993181		0		05		0.528909	0.965384	0.602326	0.457495	0.417773											0.552464
12	09	0.011769		1		06		0.55507	0.318041	0.623123	0.960478	0.570328	0.415941										0.573889
11	22	0.0498635		1		07		0.531003	0.688094	0.612498	0.528404	0.738574		0.99995									0.549014
14	01	0.259799		1		08		0.545587	0.348615	0.629966	0.658322			0.00410972	0.257847					0.426269			0.549952
12	09	0.0205444		1		09		0.537594	0.417863	0.636894	0.864044	0.82999	0.409436	0.0409514				0.650558					0.544729
15	14	0.690038		1		10		0.537873	0.544155	0.530007	0.674897	0.456343											0.539591
12	09	0.686215		1		11		0.570147	0.4979	0.573682	0.633641	0.267456											0.56757
12	12	0.997892		0		12		0.558226	0.758949	0.564571	0.664456											0.277682	0.56425
13	16	0.623439		1		13		0.52788	0.489867	0.536238	0.14494								0.867391				0.526654
12	10	0.193496		1		14		0.451273	0.570303	0.691774	0.377328	0.999993	0.590783		0.975355		0.5						0.509689
13	19	0.99997		0		15		0.565917	0.528861	0.379565	0.973817	0.915756		0.97639							0.943755		0.580852
12	00	0.991334		0		16		0.533134	0.549391	0.746002	0.551103			0.448894	0.382467								0.564913
12	00	0.991334		0		17		0.576135	0.631159	0.743782	0.777727	0.0230693		0.930972									0.619139
12	08	0.991334		0		18	0.377188	0.636965	0.508035	0.651608	0.971246								0.31496				0.570123
12	00	0.991334		0		19	0.410259	0.645872	0.633705	0.560426	0.225525												0.563866
12	08	0.991334		0		20	0.483128	0.429565	0.614361	0.267924	0.859171	0.675409			0.997589	0.491949							0.513747
14	18	0.802086		1		21	0.533727	0.614146	0.578501	0.486768		0.373006											0.576527
12	09	0.985737		0		22	0.530706	0.623429	0.593813	0.59161	0.655139	0.438604	0.585995	0.00931795									0.551381
11	23	0.00190712		1		23	0.49688	0.56008	0.607679	0.331576	0.384487							0.197916	0.153807				0.507459
15	16	0.277888		1		总计	0.502996	0.538851	0.588803	0.605472	0.643172	0.611595	0.482318	0.585837	0.653315	0.491949	0.268739	0.424237	0.445386	0.426269	0.943755	0.277682	0.545271
16	20	1		0
12	08	6.57406e-05		1
11	23	0.982054		0
14	09	0.998891		0
14	09	0.848817		1
18	15	0.97639		0
12	12	0.999932		0
12	08	0.999932		0
12	13	0.968927		0
11	22	0.998009		0
12	09	0.999102		0
11	20	0.0732683		1
15	01	0.999625		0
13	23	0.999942		0
13	21	0.874783		1
12	00	0.946389		0
11	22	0.783772		1
11	23	0.531248		1
13	22	0.743208		1
14	01	0.144269		1
14	02	0.501629		1
13	22	0.898541		1
13	21	0.683226		1
11	22	0.265106		1
13	19	0.0267779		1
14	01	0.726138		1
14	00	0.999635		0
19	14	0.975355		0
15	09	0.949545		0
13	21	0.91361		0
12	15	0.831336		1
12	12	0.994968		0
12	08	0.999994		0
13	20	0.970032		0
14	14	0.906238		0
15	11	0.977451		0
15	08	0.847596		1
14	07	0.999271		0
14	16	0.992874		0
12	01	0.773037		1
12	01	0.773037		1
12	00	0.974645		0
11	23	0.997531		0
13	21	0.851551		1
12	07	0.994082		0
11	21	0.853645		1
14	13	0.962717		0
12	00	0.999893		0
12	08	0.993341		0
14	07	0.478295		1
12	08	0.836115		1
12	08	0.703702		1
13	21	0.703702		1
12	00	0.684745		1
11	22	0.921012		0
12	00	0.0480949		1
11	22	0.77065		1
12	00	0.805484		1
14	09	0.589954		1
11	23	0.40087		1
13	20	0.974187		0
11	22	0.851551		1
13	19	0.590202		1
14	05	0.322322		1
13	21	0.853941		1
13	22	0.853941		1
13	22	0.551361		1
14	03	0.449624		1
14	07	0.924616		0
12	09	0.71459		1
12	09	0.951783		0
12	07	0.65209		1
14	07	0.803431		1
13	21	0.546947		1
13	21	0.546947		1
13	21	0.993492		0
12	08	0.565425		1
13	21	0.612802		1
14	08	0.612802		1
13	21	0.434909		1
14	00	0.565425		1
13	21	0.869625		1
13	21	0.749947		1
13	22	0.944157		0
13	22	0.104432		1
12	00	0.837778		1
11	22	0.837778		1
12	01	0.822993		1
12	09	0.883386		1
12	10	0.913462		0
13	22	0.970406		0
14	00	0.951666		0
13	20	0.864343		1
11	23	0.180345		1
11	18	0.851551		1
12	01	0.596557		1
12	07	0.835009		1
13	22	0.951748		0
13	21	0.795733		1
11	23	0.999629		0
14	00	0.550519		1
12	00	0.851551		1
12	03	0.851551		1
12	08	0.600936		1
12	01	0.855118		1
12	05	0.890956		1
11	23	0.966324		0
13	23	0.160971		1
12	03	0.439815		1
11	23	0.986605		0
12	09	0.772525		1
11	22	0.782727		1
14	08	0.851551		1
13	21	0.949295		0
11	22	0.631259		1
11	23	0.188472		1
14	04	0.895837		1
11	23	0.124773		1
11	23	0.837778		1
12	05	0.576495		1
12	08	0.998533		0
12	09	0.999909		0
12	09	0.976656		0
14	07	0.541645		1
12	14	0.181271		1
14	00	0.997331		0
11	20	0.970263		0
13	21	0.982202		0
13	23	0.964156		0
13	21	0.1492		1
13	21	0.1492		1
11	22	0.944711		0
11	23	0.866343		1
14	08	0.998976		0
13	19	0.999618		0
13	21	0.998683		0
12	09	0.153158		1
13	23	0.459182		1
11	22	0.565425		1
11	22	0.508024		1
12	01	0.0160399		1
11	23	0.867621		1
12	03	0.979504		0
12	11	1		0
13	19	0.99981		0
11	23	0.131728		1
12	07	0.426833		1
13	23	0.8414		1
12	22	0.945996		0
14	01	0.99972		0
12	07	0.998771		0
14	14	0.798206		1
14	00	0.859952		1
12	01	0.884839		1
13	23	0.847718		1
12	11	0.50569		1
13	23	0.999737		0
12	09	0.426269		1
12	09	0.426269		1
12	09	0.426269		1
26	08	0.426269		1
26	08	0.426269		1
13	21	0.906086		0
14	06	0.999997		0
13	21	0.985252		0
12	14	0.962765		0
12	00	0.0625477		1
12	08	0.239513		1
12	08	0.0415073		1
13	12	0.845665		1
12	00	0.107698		1
12	09	0.876985		1
13	23	0.106095		1
12	12	0.999947		0
12	00	0.53519		1
11	18	0.292404		1
12	00	1		0
14	05	0.92888		0
16	07	0.335699		1
16	02	0.335699		1
12	11	0.888797		1
11	20	8.77504e-07		1
13	00	0.0322433		1
12	01	0.93173		0
11	19	0.991857		0
12	01	0.631439		1
12	06	0.70925		1
15	03	0.997998		0
12	07	4.61103e-05		1
12	03	0.0657076		1
12	17	0.0535968		1
11	22	0.0685939		1
11	23	0.115923		1
11	22	0.600625		1
12	08	0.93715		0
14	18	1		0
12	10	0.889982		1
12	06	0.631795		1
12	06	0.631795		1
12	11	0.0722176		1
12	08	0.912248		0
11	21	0.937388		0
12	18	0.460488		1
11	22	0.237243		1
11	22	0.560597		1
11	23	0.560597		1
12	09	0.402916		1
12	01	0.894439		1
11	23	0.285714		1
12	07	0.133516		1
11	23	0.0176703		1
11	23	0.999982		0
18	17	0.999998		0
12	08	0.712675		1
14	19	0.998804		0
12	07	0.749294		1
14	14	0.999999		0
12	08	0.116491		1
13	17	0.878838		1
12	13	0.993124		0
12	00	0.999455		0
11	20	0.974486		0
12	10	0.000758782		1
15	20	0.88134		1
12	01	0.975051		0
12	09	0.995263		0
12	08	0.379982		1
11	22	0.775987		1
22	23	0.197916		1
13	22	0.0624282		1
12	09	0.951324		0
11	23	0.817017		1
12	02	0.150969		1
11	23	0.298664		1
13	20	0.153756		1
12	03	0.130495		1
12	10	0.963378		0
12	20	0.663404		1
12	08	0.990108		0
11	23	0.326898		1
12	10	0.887413		1
12	07	0.918946		0
12	04	6.82267e-05		1
12	21	0.5		1
12	12	0.269832		1
12	00	0.00225731		1
12	06	0.050451		1
14	07	0.735658		1
12	07	0.999994		0
13	23	0.330558		1
11	23	0.975303		0
11	23	0.975303		0
11	23	0.975303		0
12	06	1.59333e-05		1
14	07	0.820435		1
12	00	0.0910302		1
13	17	0.845269		1
12	07	0.983503		0
13	21	0.5		1
11	23	0.0879172		1
15	05	0.457495		1
12	00	0.265013		1
13	21	0.0880629		1
12	12	0.000675323		1
12	08	0.851038		1
16	11	0.0533328		1
13	17	0.936918		0
11	23	0.996904		0
11	22	0.981742		0
11	22	0.132819		1
12	08	0.78978		1
12	07	0.635366		1
12	14	0.575819		1
11	20	0.0536417		1
12	00	0.263158		1
12	00	0.304511		1
13	21	0.5		1
12	07	0.921349		0
12	00	0.352492		1
12	00	0.5		1
11	23	0.00255536		1
12	07	0.0049366		1
13	14	0.977761		0
12	09	0.5		1
12	00	0.928358		0
12	05	0.473767		1
11	22	0.00809865		1
12	02	0.271685		1
12	08	0.00707615		1
11	22	0.964757		0
11	23	0.988965		0
13	16	0.332399		1
13	17	0.408344		1
12	10	0.5		1
12	12	0.462185		1
13	19	0.278173		1
12	12	0.925484		0
13	21	0.697669		1
11	23	0.228707		1
12	00	0.375		1
13	16	0.0238775		1
14	07	0.594963		1
12	07	0.271354		1
12	06	0.645596		1
11	23	0.5		1
12	08	0.350725		1
12	18	0.997464		0
12	00	0.254335		1
12	00	0.254335		1
11	22	0.327016		1
11	22	0.760524		1
12	08	0.987269		0
11	22	0.457893		1
12	07	0.107448		1
13	21	0.335834		1
13	21	0.996884		0
12	09	0.5		1
15	00	0.5		1
11	23	0.5		1
13	21	0.5		1
12	01	0.5		1
12	07	0.144234		1
11	20	0.99979		0
11	23	0.733017		1
12	02	0.800656		1
12	10	0.112923		1
14	07	0.0520655		1
12	18	0.441146		1
11	23	0.999704		0
14	15	0.287849		1
14	00	0.167783		1
12	07	0.271028		1
12	07	0.526233		1
11	23	0.950112		0
14	18	0.245125		1
12	11	0.880419		1
11	23	0.0196496		1
11	22	0.659261		1
11	23	0.484352		1
13	16	0.21947		1
14	07	0.111119		1
14	09	0.25		1
12	00	0.866602		1
12	07	0.578747		1
12	08	0.310371		1
11	23	0.981979		0
12	09	0.0722854		1
12	10	0.254907		1
11	23	0.57839		1
11	23	0.700669		1
12	11	0.773328		1
13	19	0.373183		1
14	11	0.993626		0
12	01	0.999973		0
13	22	0.229626		1
13	21	0.5		1
12	08	0.496136		1
11	23	0.197686		1
11	23	0.473767		1
12	00	0.137087		1
13	20	0.5		1
13	23	0.792209		1
11	22	0.973506		0
11	22	0.5		1
12	00	0.426007		1
12	10	0.407664		1
12	09	0.11828		1
12	07	0.876762		1
11	23	0.00249527		1
12	08	0.993288		0
11	23	0.962461		0
13	23	0.82024		1
12	08	0.777876		1
14	02	0.211541		1
12	21	0.169691		1
13	21	0.757717		1
12	11	0.574678		1
13	21	0.544346		1
13	13	0.830451		1
12	10	0.489234		1
13	23	0.801274		1
11	23	0.691897		1
12	00	0.862915		1
12	16	0.763158		1
11	19	0.260464		1
12	10	0.762425		1
13	05	0.965384		0
11	23	0.792443		1
13	22	0.797522		1
15	09	0.866209		1
14	06	0.850674		1
13	23	0.803099		1
15	11	0.719035		1
14	09	0.999993		0
12	00	0.0299889		1
14	07	0.936676		0
14	05	0.268799		1
13	21	0.950495		0
12	13	0.879443		1
12	10	0.899939		1
14	06	0.947112		0
12	12	0.583325		1
12	07	0.0645668		1
11	19	0.0333227		1
12	02	0.00431653		1
13	21	0.321234		1
13	22	0.214642		1
13	17	0.981853		0
13	23	0.940171		0
14	07	0.978886		0
11	23	0.537793		1
12	11	0.978594		0
14	08	0.897348		1
13	20	0.378073		1
13	22	0.197667		1
14	11	0.748839		1
14	07	0.447678		1
13	22	0.0364052		1
14	07	0.859723		1
12	00	0.170341		1
14	00	0.906794		0
12	01	0.00730127		1
12	00	0.263354		1
13	17	0.921842		0
11	19	0.00166539		1
12	10	0.60008		1
12	00	0.574631		1
11	18	0.287876		1
14	04	0.770903		1
12	07	0.871043		1
12	10	0.625819		1
11	23	0.435084		1
12	11	0.85023		1
12	21	0.202788		1
12	09	0.0476792		1
12	01	0.417788		1
14	00	0.96247		0
12	00	0.0966656		1
12	00	0.0727558		1
12	08	0.949894		0
12	13	0.0662135		1
11	23	0.739014		1
13	21	0.90156		0
12	18	0.999983		0
14	05	0.627494		1
12	17	0.186225		1
12	07	0.615875		1
11	22	0.990627		0
12	00	0.956645		0
12	11	0.985692		0
13	21	0.777192		1
12	11	0.0059939		1
12	00	0.502995		1
14	13	0.153846		1
12	08	0.448994		1
12	08	0.0875842		1
12	00	0.241128		1
12	06	0.0293788		1
13	23	0.0790575		1
13	22	0.519724		1
12	06	0.000317029		1
13	23	0.948432		0
13	23	0.948432		0
13	21	0.989581		0
12	08	0.309589		1
12	08	0.3		1
12	00	0.682612		1
12	12	0.116599		1
12	11	0.466941		1
13	22	0.5		1
12	10	0.5		1
12	01	0.5		1
12	02	0.993345		0
12	09	0.5		1
12	08	0.999845		0
13	04	0.498101		1
11	23	0.602877		1
12	08	0.5		1
12	06	0.5		1
12	08	0.926249		0
14	11	0.128473		1
12	13	0.184368		1
12	00	0.481838		1
12	01	0.447678		1
11	23	0.138779		1
12	00	0.5		1
12	08	0.5		1
12	08	0.5		1
11	20	0.405918		1
12	08	0.5		1
12	07	0.0289755		1
12	13	0.988943		0
12	08	0.00715305		1
12	00	0.926815		0
12	13	0.498101		1
13	20	0.988683		0
12	07	0.159614		1
14	02	0.587003		1
12	09	0.980893		0
12	08	0.0764993		1
12	09	0.5		1
13	22	0.5		1
13	21	0.5		1
13	21	0.97813		0
12	01	0.938669		0
13	22	0.493361		1
12	09	0.784618		1
11	22	0.945199		0
12	09	0.427182		1
12	08	0.979766		0
11	23	0.462735		1
12	20	0.294415		1
12	01	0.281601		1
12	05	0.17479		1
12	08	0.100792		1
12	05	0.362282		1
13	22	0.932661		0
11	23	0.70376		1
11	23	0.718365		1
12	00	0.473767		1
12	13	0.345279		1
12	01	0.708592		1
12	08	0.707594		1
12	00	0.226171		1
12	13	0.473767		1
11	20	0.993899		0
12	00	0.1544		1
11	23	0.46818		1
12	20	0.00308913		1
12	00	0.0166964		1
11	23	0.306706		1
13	09	0.582452		1
11	23	0.0557117		1
12	12	0.953241		0
12	08	0.00235141		1
12	22	0.957201		0
11	23	0.824751		1
12	08	0.997436		0
12	10	0.823299		1
12	10	0.904436		0
13	16	0.16937		1
13	23	0.857575		1
15	10	0.647855		1
12	00	0.621409		1
13	19	0.833105		1
11	23	0.870845		1
12	08	0.365796		1
12	08	0.365796		1
14	06	0.0860412		1
14	16	0.473767		1
12	18	0.632484		1
11	23	0.427027		1
12	08	0.0827437		1
12	10	0.928571		0
12	08	0.950868		0
12	10	0.557167		1
12	12	0.435622		1
13	01	1		0
12	00	0.446759		1
12	08	0.757807		1
12	16	0.342242		1
11	22	0.440968		1
14	00	0.899799		1
12	01	0.266262		1
12	05	0.819075		1
14	09	0.202663		1
14	06	0.620134		1
11	23	0.25805		1
12	12	0.169412		1
12	07	0.347214		1
11	23	0.345279		1
14	07	0.0157402		1
12	08	0.646912		1
12	17	0.814352		1
12	10	0.0462547		1
12	01	0.331657		1
11	23	0.38651		1
14	07	0.526436		1
12	10	0.0119845		1
12	14	0.97605		0
12	00	0.994235		0
12	12	0.530339		1
14	00	0.218533		1
13	17	0.0614358		1
12	00	0.250736		1
12	14	0.0111506		1
14	06	0.151002		1
12	12	0.388868		1
12	08	0.388868		1
12	00	0.388868		1
12	00	0.388868		1
11	21	0.129657		1
12	08	0.367956		1
12	07	0.585324		1
12	08	0.753372		1
12	08	0.149231		1
12	08	0.149231		1
11	22	0.118458		1
12	05	0.118458		1
12	02	0.118458		1
11	20	0.0472163		1
12	00	0.0044341		1
12	07	0.107923		1
12	12	0.0366227		1
12	09	0.0326738		1
12	08	0.107923		1
11	23	0.169274		1
11	23	0.884823		1
12	01	0.58787		1
11	20	0.345279		1
11	23	0.151137		1
12	06	0.151137		1
12	08	0.270472		1
12	08	0.270472		1
12	09	0.967129		0
11	23	0.321937		1
12	00	0.336948		1
12	01	0.344522		1
12	11	0.210832		1
13	21	0.632042		1
12	01	0.738597		1
12	02	0.0800408		1
12	02	0.0565272		1
12	07	0.425231		1
13	23	0.0692429		1
12	08	0.833447		1
12	11	0.520677		1
14	08	0.866541		1
11	23	0.556703		1
12	14	0.0594982		1
11	20	0.384615		1
11	23	0.384615		1
12	02	0.979023		0
12	11	0.0119981		1
12	11	0.978268		0
11	21	0.986023		0
11	23	0.981496		0
11	23	0.0704195		1
11	23	0.893331		1
12	08	0.975919		0
12	00	0.998102		0
12	00	0.999871		0
12	00	0.999999		0
12	10	0.999963		0
11	22	0.148381		1
12	07	0.131154		1
11	20	0.171781		1
13	02	0.983018		0
12	00	0.902206		0
12	00	0.00455101		1
12	09	0.221629		1
11	22	0.0524163		1
11	22	0.72627		1
13	20	0.395224		1
12	01	0.0698163		1
12	08	0.374501		1
12	09	0.952243		0
12	08	0.180946		1
12	08	0.180946		1
12	12	0.439356		1
12	07	0.699986		1
11	23	0.967926		0
12	16	0.0612291		1
11	20	0.247897		1
12	08	0.247897		1
12	06	0.228837		1
12	09	0.820721		1
12	03	0.000922141		1
12	08	0.0036301		1
12	09	0.92257		0
12	06	0.670552		1
12	08	0.542747		1
12	08	0.542747		1
11	23	0.383421		1
11	23	0.244916		1
11	22	0.899455		1
12	00	0.0179921		1
14	08	0.994738		0
12	10	0.377888		1
12	09	0.105838		1
11	23	0.275113		1
12	07	0.248725		1
12	13	0.124813		1
12	02	0.22732		1
11	22	0.307817		1
12	00	0.359148		1
12	08	0.1003		1
12	07	0.0407282		1
12	07	0.0407282		1
12	17	0.221688		1
12	00	0.427118		1
12	12	0.00991621		1
13	22	0.086992		1
14	08	0.107714		1
11	23	0.06833		1
13	22	0.392273		1
13	19	0.180778		1
14	00	0.911717		0
12	08	0.292443		1
12	09	0.0759528		1
13	21	0.081282		1
11	22	0.929132		0
16	02	0.999756		0
11	22	0.00142111		1
12	01	0.0600337		1
12	08	0.197122		1
12	08	0.0279784		1
13	21	0.173873		1
13	21	0.173873		1
13	21	0.652873		1
12	01	0.99983		0
12	01	0.987918		0
12	11	0.974603		0
14	10	0.44649		1
12	00	0.00302745		1
14	08	0.0168217		1
11	23	0.309963		1
12	22	0.10239		1
13	21	0.247846		1
12	00	0.103877		1
12	00	0.191159		1
14	10	0.494304		1
12	07	0.901753		0
12	08	0.953089		0
12	07	0.554805		1
11	20	0.451613		1
11	21	0.451613		1
12	07	0.160513		1
11	22	0.116828		1
12	01	0.662803		1
12	08	0.98196		0
12	08	0.98196		0
15	14	0.0646178		1
12	02	0.999995		0
12	08	0.0103385		1
12	08	0.389377		1
12	04	0.974141		0
11	20	0.384615		1
11	23	0.075874		1
12	09	0.0787691		1
12	11	0.247897		1
12	06	0.873231		1
12	09	0.0463126		1
12	16	0.0394478		1
12	12	0.998964		0
12	05	0.999168		0
12	01	0.766347		1
11	22	0.000194451		1
12	07	0.397904		1
12	07	0.205698		1
11	23	0.966301		0
12	03	0.922619		0
11	23	0.178694		1
12	14	0.523756		1
12	20	0.323807		1
11	23	0.692379		1
12	12	0.474799		1
13	21	0.135065		1
13	21	0.135065		1
13	17	0.231715		1
11	20	0.997563		0
12	09	0.0482287		1
12	00	0.131631		1
12	08	0.964387		0
12	14	0.326074		1
11	23	0.264511		1
12	03	0.764706		1
13	22	0.958782		0
12	08	0.117264		1
12	08	0.117264		1
14	02	0.60008		1
14	00	0.000196797		1
13	19	0.502394		1
13	20	0.0502344		1
12	00	0.795777		1
11	18	0.0275473		1
12	07	0.256934		1
12	07	0.256934		1
12	07	0.70825		1
14	15	0.50625		1
12	02	0.165532		1
12	08	0.157105		1
14	00	0.999997		0
12	01	0.999968		0
12	09	0.999919		0
12	08	0.660577		1
12	10	0.260514		1
13	21	0.2547		1
11	23	0.999979		0
12	09	0.152943		1
13	17	0.257554		1
11	23	0.572656		1
13	20	0.868952		1
12	01	0.00553133		1
12	03	0.327167		1
12	08	0.994903		0
12	08	0.319671		1
12	12	0.679706		1
13	22	0.980526		0
12	08	0.99952		0
12	00	0.0272472		1
12	07	0.600073		1
12	10	0.679706		1
12	07	0.679706		1
14	10	0.679706		1
11	20	0.290625		1
11	20	0.925552		0
12	11	0.538572		1
12	00	0.999395		0
13	16	0.601121		1
14	07	0.810938		1
12	01	0.0211965		1
11	23	0.0322255		1
11	22	0.533088		1
14	08	0.5		1
11	22	0.0665652		1
12	00	0.0984475		1
15	09	0.99653		0
12	09	0.999958		0
11	23	0.868756		1
11	23	0.981437		0
14	08	0.899473		1
12	09	0.824196		1
13	17	0.75		1
12	01	0.5		1
11	23	0.773755		1
11	23	0.0594892		1
12	00	0.920358		0
14	01	0.972549		0
14	01	0.978556		0
12	11	0.688487		1
12	08	0.988257		0
12	10	0.974115		0
11	22	0.88887		1
12	00	0.535316		1
13	22	0.447143		1
13	22	0.0996309		1
11	23	0.432535		1
11	23	0.995249		0
12	00	0.246795		1
14	04	0.123627		1
11	22	0.379945		1
12	07	0.155295		1
12	13	0.197146		1
14	07	0.123203		1
11	22	0.965455		0
11	22	0.896136		1
13	22	0.695658		1
13	19	0.771737		1
14	00	0.534109		1
11	22	0.799686		1
13	21	0.11237		1
11	23	0.00385935		1
14	02	0.855027		1
12	12	0.988907		0
12	23	0.561311		1
12	01	0.870487		1
13	23	0.953698		0
12	06	0.863053		1
12	08	0.454385		1
14	16	0.854086		1
14	01	0.863884		1
12	06	0.98661		0
13	21	0.779892		1
13	22	0.753361		1
13	21	0.101131		1
11	22	0.930386		0
13	21	0.435199		1
13	23	0.425168		1
14	12	0.8087		1
12	08	0.91194		0
12	13	0.477906		1
11	21	0.677492		1
11	23	0.419246		1
12	00	0.00270487		1
12	08	0.517128		1
12	08	0.517128		1
11	23	0.998603		0
12	18	0.967037		0
11	23	0.39429		1
12	00	0.188921		1
14	13	0.866149		1
12	20	0.950601		0
12	00	0.90326		0
18	17	0.933458		0
11	23	0.159247		1
12	03	0.999528		0
12	00	0.729611		1
11	23	0.998334		0
12	07	0.755649		1
12	07	0.95927		0
11	22	0.19		1
12	08	0.276233		1
13	23	0.435566		1
13	21	0.505746		1
14	12	0.582019		1
13	23	0.216056		1
14	08	0.994488		0
12	00	0.779746		1
12	18	0.668155		1
11	23	0.0925899		1
11	23	0.723261		1
12	09	0.555556		1
12	08	0.355102		1
12	00	0.846767		1
12	00	0.0784182		1
13	17	0.964697		0
12	00	0.000203745		1
12	07	0.534399		1
11	23	0.000509325		1
12	23	0.221317		1
11	19	0.866982		1
12	10	0.886384		1
12	02	0.447535		1
12	07	0.295303		1
12	08	0.451613		1
12	00	0.0344312		1
12	07	0.597712		1
12	07	0.0319958		1
11	23	0.0708069		1
12	20	0.378073		1
12	07	0.9921		0
12	09	0.680816		1
13	23	0.0671841		1
12	11	0.920381		0
13	21	0.559083		1
11	22	0.5		1
12	01	0.586632		1
12	01	0.586632		1
12	01	0.586632		1
12	01	0.586632		1
11	23	0.532037		1
12	00	0.956914		0
12	13	0.999949		0
12	07	0.355526		1
12	07	0.355526		1
12	09	0.77717		1
12	08	0.550095		1
12	09	0.978989		0
12	10	0.530439		1
11	18	0.798555		1
12	01	1		0
11	23	0.990967		0
11	20	0.979845		0
12	09	0.999999		0
12	20	0.854427		1
11	19	0.63273		1
12	07	0.998309		0
12	07	0.982582		0
12	08	0.998999		0
12	02	0.618478		1
11	21	0.99306		0
11	23	0.931811		0
12	07	0.954157		0
12	08	0.999497		0
12	08	0.970219		0
11	22	0.00277248		1
12	10	0.997686		0
11	22	0.999917		0
11	23	0.0604524		1
12	02	0.895053		1
11	23	0.942782		0
12	10	0.0320567		1
11	23	0.528442		1
12	08	0.979845		0
12	08	0.979845		0
12	15	0.442607		1
12	12	0.948378		0
12	08	0.208901		1
12	01	0.668871		1
11	23	0.999433		0
12	05	0.958228		0
12	07	0.958228		0
11	23	0.439203		1
12	06	0.873629		1
12	12	0.996737		0
11	23	0.980536		0
12	11	0.773739		1
11	22	0.852255		1
12	00	0.981441		0
11	19	0.969105		0
12	00	0.615131		1
12	11	0.00119783		1
12	00	0.999978		0
12	15	0.999419		0
11	22	0.0400677		1
11	18	0.0343273		1
11	20	0.991165		0
12	00	0.92315		0
12	00	0.999113		0
11	23	0.0126526		1
11	22	0.936196		0
12	01	0.99999		0
12	00	0.86488		1
12	11	0.999248		0
12	09	0.890761		1
12	09	0.983974		0
12	09	0.980245		0
14	05	0.0430759		1
13	21	0.762571		1
14	00	0.183723		1
13	21	0.229976		1
13	21	0.229976		1
12	08	0.953019		0
12	05	0.0665341		1
12	00	0.999958		0
12	13	0.953077		0
12	11	0.388081		1
12	11	0.703416		1
12	08	0.999869		0
12	00	0.986234		0
13	21	0.982556		0
12	03	0.999996		0
12	09	0.034868		1
12	13	0.998344		0
12	08	0.894236		1
14	03	0.86		1
11	22	0.802802		1
11	23	0.359514		1
12	00	0.993501		0
11	23	0.991216		0
12	10	0.949066		0
12	13	0.535682		1
12	02	0.801833		1
11	23	0.240149		1
12	10	0.683216		1
11	22	0.854664		1
13	17	0.93262		0
12	00	0.972808		0
11	20	0.00849374		1
12	08	0.888143		1
11	22	0.649325		1
12	09	0.821545		1
12	16	0.00283364		1
12	08	0.512703		1
12	00	0.99816		0
12	01	0.841928		1
14	08	0.919062		0
12	09	0.434826		1
11	23	0.625221		1
12	07	0.988705		0
12	08	0.0677344		1
13	22	0.204499		1
13	22	0.204499		1
12	12	0.951088		0
12	10	0.04254		1
12	23	0.010952		1
12	00	0.966975		0
12	08	0.802959		1
12	12	0.00911301		1
12	07	0.581474		1
12	07	0.0800677		1
12	00	0.648031		1
12	08	0.407873		1
11	20	0.984585		0
11	20	0.46352		1
12	13	0.0284766		1
12	02	0.989529		0
13	22	0.666639		1
12	09	0.978067		0
11	22	0.014041		1
12	05	0.641528		1
12	16	0.0782015		1
12	00	0.230214		1
12	03	0.999765		0
14	01	0.174085		1
12	14	0.438077		1
12	10	0.447678		1
12	00	0.321937		1
12	05	0.926416		0
11	23	0.321937		1
13	21	0.239934		1
13	21	0.239934		1
12	01	0.187089		1
11	22	0.473767		1
12	11	0.952659		0
14	06	0.374026		1
12	00	0.970319		0
14	10	0.318367		1
13	23	0.823378		1
12	00	0.604192		1
11	22	0.350738		1
11	23	0.233681		1
11	22	0.30629		1
12	00	0.00149753		1
11	23	0.754766		1
12	10	0.000997136		1
12	08	0.016681		1
12	00	0.039278		1
14	22	0.921497		0
12	00	0.980683		0
12	00	0.501831		1
11	23	0.999596		0
12	08	0.00863967		1
12	00	0.171053		1
12	10	0.999998		0
12	00	0.19		1
12	00	0.19		1
12	02	0.131983		1
11	20	0.067181		1
12	09	0.320153		1
12	14	0.0872857		1
11	23	0.238884		1
12	09	6.62864e-05		1
11	23	0.998173		0
11	23	0.977235		0
11	20	0.13756		1
12	11	0.862197		1
12	00	0.352063		1
12	22	0.259771		1
12	00	0.13705		1
12	00	0.13705		1
11	22	0.104638		1
12	10	0.467207		1
12	07	0.00740455		1
12	01	0.00665222		1
11	23	0.778151		1
12	06	0.877374		1
12	08	0.916333		0
11	23	0.00759962		1
11	20	0.19		1
12	11	0.0298536		1
11	20	0.284831		1
11	23	0.0780363		1
12	05	0.243093		1
12	01	0.997215		0
12	09	0.000436635		1
12	01	0.299408		1
12	01	6.65875e-07		1
12	00	0.647613		1
11	23	0.293849		1
11	20	0.0442915		1
12	02	0.923399		0
12	02	0.923399		0
11	21	0.0124552		1
12	09	0.00239957		1
12	08	0.0405247		1
12	08	0.0405247		1
11	20	0.204842		1
11	22	0.204842		1
11	23	0.552737		1
12	07	0.00150576		1
11	22	0.784345		1
12	00	0.986419		0
12	02	0.000879952		1
12	09	0.155345		1
11	23	0.974978		0
12	05	0.0882497		1
11	23	0.937571		0
12	15	0.131563		1
13	08	0.129446		1
12	09	0.0061176		1
12	08	0.506358		1
12	08	0.506358		1
12	08	0.0155358		1
12	01	0.220801		1
12	04	0.831441		1
12	09	0.869416		1
12	10	0.236304		1
11	23	0.546935		1
11	19	0.000399737		1
12	00	0.159753		1
12	07	0.0257959		1
12	07	0.19		1
13	08	0.01967		1
11	23	0.0757903		1
12	01	0.17436		1
12	14	0.00380811		1
12	09	4.98718e-05		1
12	01	0.0353691		1
12	08	0.606493		1
12	00	0.19		1
11	23	0.900352		0
12	12	0.0330504		1
12	08	0.0602278		1
12	08	0.284831		1
11	23	0.0649856		1
12	00	0.00369717		1
11	23	0.0123406		1
12	00	0.010026		1
12	12	0.0123406		1
12	02	0.654373		1
12	02	0.654373		1
12	12	0.521414		1
12	15	0.521414		1
12	00	0.159753		1
12	08	0.0258511		1
12	00	0.518938		1
12	11	0.296187		1
12	08	0.0330504		1
12	00	0.755913		1
12	08	0.0885541		1
12	08	0.0885541		1
12	09	0.0342986		1
11	21	0.142307		1
12	07	0.327305		1
12	13	0.366653		1
13	12	0.811024		1
12	16	0.755913		1
12	08	0.0885541		1
12	08	0.0885541		1
12	07	0.443706		1
11	23	0.443706		1
12	14	0.312184		1
12	02	0.530978		1
11	23	0.16497		1
12	00	0.0202073		1
12	10	0.282186		1
11	18	0.35571		1
12	12	0.35571		1
12	11	0.142307		1
11	21	0.0885541		1
12	20	0.0885541		1
12	07	0.0166723		1
12	07	0.521414		1
12	12	0.784043		1
12	00	0.0645711		1
12	08	0.845726		1
11	23	0.0355079		1
12	06	0.0355079		1
12	02	0.0355079		1
11	23	0.00158914		1
12	00	0.0588307		1
12	04	0.0508522		1
11	20	0.0355079		1
12	00	0.0355079		1
12	11	0.0355079		1
13	21	0.00638358		1
12	20	0.19		1
12	00	0.066689		1
12	00	0.0170391		1
11	23	0.17436		1
12	11	0.158837		1
12	12	0.997058		0
12	10	0.146154		1
12	11	0.820858		1
12	09	0.981353		0
12	01	0.0914949		1
12	15	0.453531		1
11	19	0.896747		1
11	20	0.0921234		1
12	08	0.319944		1
11	22	0.695863		1
12	00	0.0593912		1
12	02	0.121719		1
12	00	0.0153661		1
12	09	0.00451985		1
11	23	0.000554305		1
12	08	0.972433		0
11	23	0.188843		1
16	17	0.0230693		1
14	06	0.75		1
14	14	0.581253		1
12	13	0.0955894		1
12	11	0.984283		0
12	09	0.122667		1
12	01	0.017018		1
12	00	0.514777		1
12	22	0.833333		1
12	08	0.00290035		1
11	18	0.00453847		1
12	18	0.849841		1
12	03	0.944117		0
12	08	0.858035		1
12	08	0.972177		0
12	08	0.972177		0
12	07	0.148805		1
13	07	0.768419		1
14	11	0.787017		1
12	11	0.00942962		1
12	07	0.745891		1
12	09	0.877951		1
12	09	0.944565		0
12	07	0.0442777		1
12	08	0.987098		0
12	12	0.743465		1
12	14	0.826153		1
11	23	0.654965		1
14	23	0.0796877		1
11	23	0.979044		0
11	23	0.85849		1
12	07	0.000754086		1
11	22	0.427027		1
12	14	0.526233		1
14	08	0.6		1
13	22	0.638931		1
12	21	0.579197		1
14	06	0.579197		1
14	00	0.50476		1
14	00	0.759513		1
12	12	0.991633		0
11	20	0.983371		0
12	00	0.79369		1
12	09	0.0701143		1
12	06	0.98913		0
12	08	0.228477		1
12	07	0.140183		1
12	10	0.125734		1
12	07	0.86391		1
12	07	0.86391		1
12	11	0.770944		1
11	23	7.87741e-06		1
12	00	1.34128e-05		1
14	09	5.53641e-09		1
12	08	0.384201		1
12	08	0.149832		1
11	22	0.000111371		1
12	09	0.553842		1
12	10	0.909888		0
14	08	0.186927		1
12	00	0.590479		1
12	02	0.0717529		1
11	23	0.55813		1
11	23	0.0201159		1
12	14	0.959325		0
13	09	0.0538301		1
11	22	0.769949		1
11	22	0.147189		1
14	00	0.227036		1
13	18	0.180045		1
13	21	1.6583e-07		1
13	22	0.615886		1
12	08	0.54902		1
12	09	0.947898		0
12	09	0.808625		1
11	20	0.331165		1
12	09	0.977473		0
11	22	0.54902		1
12	07	0.689655		1
12	10	0.957169		0
13	21	0.726626		1
12	06	0.876289		1
13	21	0.988986		0
12	06	0.00108964		1
12	07	0.718458		1
13	21	0.346095		1
12	08	0.499081		1
12	08	0.499081		1
12	01	0.0014781		1
12	07	0.429408		1
12	09	0.349977		1
12	02	0.669797		1
12	08	0.643059		1
11	19	0.598778		1
13	16	0.429852		1
12	13	0.464231		1
14	07	0.473767		1
12	01	0.187018		1
12	00	0.507569		1
11	22	0.525113		1
11	20	0.63087		1
12	06	0.0655972		1
12	11	0.00120392		1
14	01	0.44945		1
12	02	0.142387		1
14	04	0.304964		1
11	22	0.90177		0
12	09	0.148829		1
13	16	0.80275		1
11	22	0.623869		1
11	22	0.849135		1
11	22	0.347418		1
12	11	0.0590741		1
12	09	0.551211		1
12	11	0.231492		1
12	00	0.91029		0
12	08	0.5501		1
12	00	0.342319		1
12	03	0.694035		1
11	22	0.5501		1
12	00	0.525113		1
14	15	0.0846316		1
11	22	0.0912808		1
12	09	0.745407		1
12	00	0.0518645		1
12	08	0.231811		1
11	23	0.813821		1
14	07	0.0327874		1
12	00	0.832882		1
12	02	0.320361		1
12	04	0.994761		0
13	14	0.575567		1
12	00	0.620541		1
11	20	0.163759		1
13	17	0.994943		0
12	08	0.913764		0
12	13	0.266633		1
12	12	0.825874		1
12	00	0.0668118		1
12	06	0.980951		0
12	10	0.734032		1
12	06	0.0218618		1
12	00	0.0934387		1
12	13	0.247255		1
12	08	0.366998		1
12	07	0.997608		0
12	10	0.173016		1
12	00	0.265432		1
12	04	0.986995		0
12	01	0.299166		1
11	22	0.990105		0
13	21	0.65536		1
13	21	0.00338444		1
11	23	0.983838		0
11	22	0.393102		1
12	08	0.681528		1
12	08	0.681528		1
12	09	0.977343		0
12	12	0.999948		0
14	00	0.524668		1
11	23	0.481196		1
14	00	0.999343		0
12	18	0.499977		1
11	23	0.474442		1
12	01	0.610127		1
11	23	0.780381		1
13	21	0.902536		0
14	12	0.63		1
14	01	0.63		1
13	21	0.000301665		1
13	21	0.000301665		1
14	13	0.156155		1
14	08	0.156155		1
13	23	1		0
12	06	0.755644		1
12	16	0.583333		1
11	23	0.126592		1
12	07	0.979008		0
12	07	0.979008		0
13	21	0.526233		1
13	21	0.526233		1
14	02	0.422035		1
14	02	0.579267		1
13	21	0.934785		0
13	21	0.761242		1
12	09	0.998579		0
14	11	0.958929		0
13	22	0.136257		1
12	07	0.970352		0
14	00	0.862169		1
13	23	0.29426		1
14	10	0.692801		1
14	10	0.653308		1
12	08	0.298419		1
12	00	0.0892483		1
12	10	0.000467336		1
12	11	0.999885		0
12	09	0.75886		1
14	07	0.773672		1
12	00	0.427805		1
12	19	0.999991		0
12	00	0.835266		1
11	20	0.938669		0
11	20	0.938669		0
12	11	0.938669		0
12	00	0.938669		0
11	23	0.938669		0
12	07	0.938669		0
12	10	0.938669		0
12	00	0.938669		0
12	00	0.969095		0
11	23	0.93288		0
11	23	0.907864		0
12	10	0.993779		0
11	23	0.933596		0
12	07	0.164143		1
12	01	0.995836		0
12	12	0.828257		1
12	01	0.333333		1
12	15	0.109322		1
15	10	0.986946		0
13	02	0.982978		0
12	06	0.447678		1
11	23	9.86981e-06		1
12	12	0.128264		1
12	09	0.0316999		1
12	12	0.984261		0
11	19	0.0551921		1
11	22	0.429071		1
13	21	0.5		1
13	21	0.5		1
13	21	0.330558		1
12	00	0.0360119		1
12	14	0.644996		1
12	01	0.815346		1
11	23	0.737797		1
11	20	0.40841		1
12	01	0.956204		0
12	00	0.855527		1
12	07	0.996057		0
12	09	0.879033		1
11	22	0.996849		0
11	23	0.67028		1
12	08	0.90751		0
12	00	0.863172		1
11	23	0.999614		0
11	23	0.788457		1
12	03	0.769693		1
12	09	0.500734		1
11	23	0.408504		1
12	08	0.045517		1
12	08	0.045517		1
11	20	3.13599e-09		1
13	22	0.993535		0
11	22	0.504197		1
12	00	0.00923103		1
12	09	0.982896		0
12	06	0.982896		0
12	07	0.718698		1
11	23	0.0126296		1
18	09	0.0409514		1
12	08	0.297604		1
12	10	0.000266889		1
11	23	0.135347		1
12	10	0.458049		1
12	01	0.0161047		1
11	22	0.0475247		1
12	06	0.199566		1
12	00	0.417001		1
12	07	0.682851		1
12	01	0.655434		1
12	09	0.428005		1
12	01	0.00923165		1
11	23	0.955567		0
12	08	0.87859		1
12	08	0.87859		1
12	08	0.87859		1
11	23	0.544619		1
11	19	0.0336385		1
13	22	0.000569688		1
12	01	0.876149		1
12	06	0.384947		1
12	12	0.99944		0
12	08	0.842175		1
12	02	0.729644		1
12	10	1		0
11	20	0.462746		1
11	20	0.588971		1
12	07	0.723401		1
12	07	0.968643		0
12	11	0.842811		1
13	11	0.208452		1
11	23	0.776299		1
11	23	0.989716		0
11	23	0.00764379		1
13	21	0.959881		0
13	22	0.885434		1
12	10	0.085198		1
12	07	0.183723		1
12	03	0.99969		0
11	22	0.999953		0
12	01	0.987498		0
12	09	0.997905		0
11	22	0.976606		0
11	22	0.689376		1
12	07	0.993504		0
12	08	0.982903		0
11	23	0.982903		0
12	09	0.982903		0
12	07	0.00223873		1
14	13	0.39649		1
12	08	0.307244		1
12	08	0.307244		1
13	19	1		0
12	04	0.609102		1
12	08	1		0
12	07	1		0
11	22	1		0
12	16	0.900451		0
12	00	0.951483		0
12	13	0.89514		1
12	07	0.0604299		1
12	15	0.811967		1
12	10	0.733554		1
12	03	0.197416		1
11	23	0.98793		0
12	02	0.0473355		1
12	15	0.301577		1
14	06	0.0195133		1
13	19	0.159268		1
13	22	0.981893		0
11	23	0.272793		1
13	23	0.492169		1
12	09	0.384122		1
12	08	0.41289		1
12	08	0.41289		1
12	08	0.148638		1
12	02	0.135597		1
12	09	0.357956		1
12	00	0.564608		1
12	00	0.564608		1
12	12	0.999963		0
13	23	0.828205		1
12	09	0.00798147		1
13	17	0.989791		0
12	04	0.993701		0
13	21	0.279242		1
11	23	0.985061		0
12	07	0.160558		1
12	00	0.334991		1
12	13	0.247981		1
11	23	0.861995		1
13	20	0.15673		1
14	11	0.442501		1
12	07	0.255525		1
13	21	0.950716		0
11	23	0.824165		1
12	09	0.488165		1
11	23	0.999901		0
12	06	0.0213909		1
12	00	0.694215		1
12	07	0.00959148		1
12	12	0.422468		1
12	15	0.0211685		1
11	23	0.94622		0
13	21	0.838941		1
13	21	0.838941		1
14	07	0.997681		0
14	07	0.993217		0
13	21	0.959452		0
13	21	0.959452		0
12	04	0.116599		1
12	04	0.00213997		1
12	00	0.233671		1
11	23	0.00730759		1
11	23	0.395349		1
11	22	0.0426877		1
12	11	0.758148		1
12	05	0.0813415		1
12	07	0.0134675		1
12	08	0.0600806		1
13	04	0.99811		0
12	07	0.3		1
12	07	0.3		1
12	10	0.3		1
12	15	0.00417956		1
12	05	0.214854		1
12	01	0.967313		0
12	09	0.257397		1
12	11	0.754514		1
12	05	0.998509		0
12	01	0.356891		1
12	08	0.99891		0
12	08	0.99891		0
12	21	0.85896		1
14	00	0.919729		0
11	21	0.526518		1
14	00	0.82903		1
14	16	0.80985		1
11	20	0.769833		1
14	16	0.428571		1
12	01	0.0270883		1
11	23	0.0383578		1
11	22	0.997612		0
12	11	0.616729		1
12	00	0.00242714		1
12	09	0.029148		1
13	21	0.311289		1
12	08	0.305854		1
12	00	0.877321		1
14	00	0.676821		1
13	08	0.976505		0
13	21	0.203099		1
12	12	0.989671		0
13	22	0.588263		1
13	18	0.051631		1
12	08	0.0236392		1
14	08	0.996338		0
11	22	0.992165		0
11	23	0.0618395		1
12	17	0.884811		1
13	23	0.000105797		1
12	00	0.811076		1
12	09	0.999973		0
11	19	0.0968788		1
11	23	0.00156946		1
11	23	0.0275034		1
11	22	0.0344327		1
12	08	0.112412		1
12	07	0.473046		1
12	00	7.98214e-05		1
13	23	7.98214e-05		1
11	20	0.024614		1
11	22	0.0148657		1
12	19	0.690271		1
12	07	0.5		1
12	10	0.75		1
12	06	0.89397		1
12	09	0.661233		1
12	12	0.044946		1
12	11	0.377183		1
13	17	0.691358		1
14	09	0.626048		1
12	09	0.134881		1
12	08	0.0622326		1
11	23	0.716666		1
13	07	0.900812		0
13	20	0.185867		1
12	09	0.998655		0
12	01	0.841246		1
12	00	0.159569		1
13	22	0.407652		1
13	21	0.156481		1
14	07	0.674286		1
12	07	0.751391		1
13	10	0.0441276		1
12	02	0.999901		0
12	07	0.652849		1
13	21	0.97573		0
12	07	0.957874		0
12	00	0.0489021		1
12	08	0.220701		1
14	06	0.096981		1
11	23	0.982021		0
12	00	0.00578218		1
12	02	0.945975		0
12	08	0.396527		1
11	23	0.455023		1
12	13	0.782636		1
12	13	0.197975		1
12	03	0.996816		0
12	17	0.661092		1
12	10	0.735357		1
13	21	0.101321		1
12	00	0.997273		0
12	00	0.961342		0
11	23	0.812081		1
12	12	0.417953		1
11	23	0.853713		1
13	22	0.812081		1
14	18	0.906279		0
12	09	0.00620589		1
13	21	0.224057		1
12	00	0.00169944		1
14	07	0.984399		0
12	08	0.114225		1
12	08	0.814204		1
12	00	0.929429		0
14	07	0.795463		1
11	23	0.390293		1
12	01	0.999999		0
11	23	0.000456416		1
14	09	0.527654		1
11	22	0.982775		0
12	08	1		0
11	20	0.192987		1
13	21	0.713109		1
12	00	0.341983		1
14	00	0.898207		1
14	07	0.581364		1
12	07	0.106506		1
13	11	0.222839		1
12	04	0.800075		1
12	00	0.0291452		1
12	09	0.301666		1
12	01	0.261804		1
12	08	0.567382		1
13	17	0.00439789		1
12	01	0.526233		1
12	00	0.966445		0
12	13	0.526233		1
13	21	0.526233		1
11	22	0.526233		1
11	23	0.526233		1
12	07	0.770599		1
14	23	0.914222		0
12	01	0.180677		1
11	20	0.877007		1
12	08	0.674559		1
12	01	0.924002		0
16	00	0.934		0
12	14	0.658058		1
14	07	0.972905		0
13	19	0.777593		1
14	01	0.999596		0
12	08	0.00113044		1
12	08	0.390797		1
12	09	0.194004		1
13	21	0.833206		1
13	21	0.833206		1
13	21	0.985516		0
12	10	0.548818		1
12	08	0.315542		1
14	12	0.993614		0
12	00	0.959999		0
12	00	0.241671		1
11	23	0.876179		1
11	23	0.461513		1
12	18	0.461513		1
11	23	0.798562		1
12	09	0.833731		1
13	21	0.730794		1
11	23	0.130759		1
13	21	0.999953		0
11	20	0.97666		0
12	09	0.166766		1
14	01	0.881895		1
11	22	0.548818		1
12	20	0.5		1
12	16	0.5		1
12	00	0.982769		0
12	02	0.42029		1
12	12	0.147495		1
12	08	0.806025		1
11	23	0.844306		1
11	23	0.509098		1
11	23	0.928571		0
12	08	0.999135		0
11	22	0.819947		1
12	14	0.615333		1
12	09	0.362314		1
13	17	0.964921		0
14	17	0.584282		1
12	12	0.000484107		1
11	23	0.849051		1
13	21	0.526233		1
13	16	0.512264		1
13	21	0.548818		1
12	09	0.0316483		1
12	07	0.911933		0
12	08	0.287748		1
12	00	0.933691		0
12	01	0.411427		1
13	21	0.473767		1
13	21	0.517181		1
12	07	0.0217718		1
12	01	0.657516		1
12	12	0.0190361		1
11	18	0.444639		1
11	23	0.0368867		1
12	07	0.396017		1
14	12	0.826176		1
12	11	4.69593e-05		1
12	23	0.159091		1
12	09	0.000893513		1
12	12	0.000893513		1
12	12	0.146424		1
12	00	0.01522		1
12	00	0.0200198		1
12	03	0.00141725		1
13	21	0.655863		1
13	20	0.336424		1
14	01	0.458941		1
15	10	0.836242		1
12	08	0.473339		1
13	21	0.737675		1
12	17	0.655863		1
12	08	0.165881		1
12	09	0.195615		1
12	01	0.179615		1
14	10	0.399084		1
12	12	0.835372		1
13	21	0.568376		1
13	21	0.568376		1
13	21	0.131464		1
13	21	0.131464		1
13	21	0.118296		1
14	01	0.876202		1
12	08	0.0238739		1
13	21	0.75788		1
12	09	0.818925		1
14	17	0.791491		1
14	00	0.996884		0
12	23	0.864565		1
14	10	0.495469		1
15	08	0.495469		1
11	23	0.00381937		1
13	19	0.997708		0
12	11	0.655863		1
12	07	0.997128		0
14	01	1		0
12	08	0.603441		1
12	07	0.722709		1
12	10	0.92302		0
12	09	0.938388		0
13	18	0.833333		1
12	23	0.497602		1
13	19	0.0360794		1
11	23	0.471377		1
14	13	0.998281		0
13	21	0.208842		1
12	07	0.180806		1
16	15	0.915756		0
12	09	0.0114553		1
12	09	0.0379238		1
12	09	0.851176		1
13	22	0.5		1
12	08	0.190379		1
11	23	0.225196		1
12	09	0.5		1
12	08	0.143256		1
11	23	0.675541		1
14	10	0.675541		1
12	13	0.675541		1
13	18	0.675541		1
13	22	0.675541		1
13	21	0.675541		1
13	21	0.675541		1
12	00	0.944896		0
13	08	0.574963		1
12	00	0.998698		0
11	20	0.103157		1
12	11	0.196416		1
11	22	0.992415		0
11	23	0.928611		0
11	22	0.995091		0
12	12	0.759385		1
12	08	0.463009		1
12	00	0.736549		1
12	00	0.161707		1
12	11	0.458464		1
12	10	0.811261		1
14	07	0.229062		1
13	21	0.397973		1
12	16	0.973262		0
13	21	0.810861		1
13	21	0.313197		1
11	23	0.995132		0
14	09	0.88134		1
14	04	0.88134		1
13	22	0.88134		1
14	01	0.923316		0
14	00	0.869909		1
13	22	0.890319		1
13	22	0.943755		0
13	22	0.943755		0
13	17	0.990783		0
12	11	0.763981		1
12	07	0.908749		0
12	05	0.298235		1
12	00	0.989493		0
12	00	0.826909		1
12	09	0.548124		1
11	22	0.741489		1
13	00	0.909806		0
12	08	0.50851		1
12	00	0.999462		0
11	23	0.0927028		1
11	22	0.745901		1
12	00	0.867363		1
12	13	0.802423		1
15	17	0.559161		1
[truncated: 4,807 more rows]

## Sheet: Data from Zhiwei
11		0	1	2	3	4	5	6	7	8	9	10	11	12	13	14	15	16	17	18	19	20	21	22	23
	Number of posts																				1			3
	Number of comments																				34	131	31	401	801
	Weibo Heat (similar to the Trend of Twitter)
12											1	3	1			1	3	3		5	2		3	4	5
		655	257	123	54	45	51	121	407	773	438	240	208	170	109	65	49	43	44	34	18	28	30	29	21
13		9	5	6	1	4	1	2	6	9	14	5	7	5	6	5	3	34	47	18	66	53	526	155	93
14		83	50	22	15	14	19	43	85	77	40	30	23	21	14	16	5	13	4	6	10	3	3	5	7
Time of comments		0	1	2	3	4	5	6	7	8	9	10	11	12	13	14	15	16	17	18	19	20	21	22	23
	11																				34	130	31	392	747
	12	619	249	117	52	45	48	115	389	749	425	227	200	165	104	65	48	42	40	34	17	28	28	28	18
	13	9	5	6	1	3	1	2	5	9	13	5	7	5	6	5	3	33	47	16	65	49	378	146	89
	14	80	49	21	11	13	19	42	84	73	38	29	18	20	14	15	5	12	4	6	10	3	3	5	6
Trends of communication (by Zhiwei)		0	1	2	3	4	5	6	7	8	9	10	11	12	13	14	15	16	17	18	19	20	21	22	23
	11																				391	111	842	695	608
	12	257	134	107	71	87	93	186	310	315	463	392	371	324	346	308	332	304	181	140	114	123	96	100	100
	13	58	38	17	18	28	39	42	98	153	133	153	173	179	113	119	112	83	48	52	50	27	41	30	30
	14	10	12	11	0	4	8	14	53	88	140	115	269	173	107	97	62	58	43	38	35	35	11	16	26

## Sheet: Matrix
时序（11日19时为第一时序）	统计（微博）	热度（微见）	消极评论数	积极与中性评论数	情感取向（表示程度）	情感得分	加权分
1	34	391	28	6	-22	0.410259	0.155685
2	130	111	102	28	-74	0.483128	0.161409
3	31	842	23	8	-15	0.533727	0.292045
4	392	695	310	82	-228	0.530706	0.601726
5	747	608	595	152	-443	0.49688	0.925886
6	619	257	475	144	-331	0.521894	0.679315
7	249	134	194	55	-139	0.531455	0.284261
8	117	107	96	21	-75	0.512872	0.149933
9	52	71	39	13	-26	0.522787	0.071494
10	45	87	30	15	-15	0.571362	0.0675527
11	48	93	36	12	-24	0.528909	0.0745327
12	115	186	89	26	-63	0.55507	0.16942
13	389	310	308	81	-227	0.531003	0.478744
14	749	315	566	183	-383	0.545587	0.818137
15	425	463	320	105	-215	0.537594	0.552107
16	227	392	176	51	-125	0.537873	0.342874
17	200	371	153	47	-106	0.570147	0.308805
18	165	324	119	46	-73	0.558226	0.255975
19	104	346	89	15	-74	0.52788	0.213764
20	65	308	56	9	-47	0.451273	0.162292
21	48	332	34	14	-20	0.565917	0.147995
22	42	304	31	11	-20	0.533134	0.134392
23	40	181	33	7	-26	0.576135	0.0961385
24	34	140	23	11	-12	0.636965	0.0743103
25	17	114	12	5	-7	0.645872	0.0509401
26	28	123	25	3	-22	0.429565	0.0671181
27	28	96	22	6	-16	0.614146	0.0568997
28	28	100	17	11	-6	0.623429	0.0551743
29	18	100	15	3	-12	0.56008	0.0488641
30	9	58	3	6	0	0.741418	0.0239975
31	5	38	3	2	-1	0.645449	0.0157024
32	6	17	3	3	0	0.787519	0.00965501
33	1	18	1	0	-1	0.622488	0.00621729
34	3	28	2	1	-1	0.575075	0.0109598
35	1	39	0	1	0	0.965384	0.0121817
36	2	42	2	0	-2	0.318041	0.0148207
37	5	98	3	2	-1	0.688094	0.0344435
38	9	153	8	1	-7	0.348615	0.0566457
39	13	133	11	2	-9	0.417863	0.0542317
40	5	153	5	0	-5	0.544155	0.0528127
41	7	173	6	1	-5	0.4979	0.0606788
42	5	179	5	0	-5	0.758949	0.0609338
43	6	113	5	1	-4	0.489867	0.0408307
44	5	119	4	1	-3	0.570303	0.0415978
45	3	112	2	1	-1	0.528861	0.0371974
46	33	83	27	6	-21	0.549391	0.0583741
47	47	48	30	17	-13	0.631159	0.0563951
48	16	52	13	3	-10	0.508035	0.0316572
49	65	50	46	19	-27	0.633705	0.0757557
50	49	27	35	14	-21	0.614361	0.0538346
51	378	41	302	76	-226	0.578501	0.38552
52	146	30	102	44	-58	0.593813	0.144301
53	89	30	64	25	-39	0.607679	0.0925067
54	80	10	50	30	-20	0.671474	0.0733219
55	49	12	34	15	-19	0.623316	0.0485543
56	21	11	20	1	-19	0.465756	0.0255757
57	11	0	10	1	-9	0.541525	0.0110699
58	13	4	11	2	-9	0.499886	0.0139383
59	19	8	13	6	-7	0.602326	0.0194498
60	42	14	27	15	-12	0.623123	0.0414301
61	84	53	61	23	-38	0.612498	0.0953457
62	73	88	51	22	-29	0.629966	0.0946961
63	38	140	28	10	-18	0.636894	0.0793332
64	29	115	25	4	-21	0.530007	0.0651313
65	18	269	14	4	-10	0.573682	0.101057
66	20	173	17	3	-14	0.564571	0.0738797
67	14	107	11	3	-8	0.536238	0.0466226
68	15	97	9	6	-3	0.691774	0.0428212
69	5	62	4	1	-3	0.379565	0.0237938
70	12	58	7	5	-2	0.746002	0.0279134
71	4	43	3	1	-2	0.743782	0.0167521
72	6	38	4	2	-2	0.651608	0.0168094
73	10	35	7	3	-4	0.560426	0.0197053
74	3	35	3	0	-3	0.267924	0.0137412
75	3	11	3	0	-3	0.486768	0.00624481
76	5	16	4	1	-3	0.59161	0.00942558
77	6	26	5	1	-4	0.331576	0.0136561
