# Supplementary material for: Research on the evolution of college online public opinion risk based on improved Grey Wolf Optimizer combined with LSTM model
Source: PLoS One. 2025 Jan 24;20(1):e0311749. doi: 10.1371/journal.pone.0311749 (PMC11761667; doi:10.1371/journal.pone.0311749)
Supplement: S2 Data — (XLSX) [file pone.0311749.s002.xlsx]

## Sheet: Original comments
Comments (in Chinese)	Time	Likes
留党察看？你确定？	6-21 16:32 来自陕西	77000
首先这个事件本身的命名就存在严重误导 “地铁偷拍”？压根就没有偷拍	6-21 16:35 来自河北	45000
拖了这么久，才有一个轻飘飘的处理，现在压力来到河南大学这里	6-21 16:31 来自广东	47000
以后网暴会更严重的，被你开头了，成本太低了	6-21 16:34 来自四川	40000
就这？	6-21 16:30 来自广东	26000
地铁诬陷事件成地铁偷拍事件了？	6-21 16:42 来自美国	24000
意思就是：没事了	6-21 16:36 来自云南	18000
首先我敬佩新华社开放评论区的开明，其次，川大这处罚真的轻到离谱	6-21 16:40 来自河北	14000
就这就完事了？	6-21 16:32 来自河南	10000
好宽容有爱的学校[好棒]	6-21 16:31 来自广西	7174
这位如果回头跑BBC了，看看最后谁负责	6-21 16:41 来自江苏	6933
地铁偷拍事件是默认大叔偷拍的意思吗	6-21 16:34 来自广东	6549
人都以实际行动分裂社会了，党内处分给了个留党察看	6-21 16:31 来自内蒙古	11000
留党察看一年或者两年，过了风头就好了。期间无不良表现会自动撤销，根本无伤大雅。她才研一刚结束，按正常研究生三年时间算，还没毕业处分就撤销了。呵呵，这处分和挠痒痒没用差别	6-21 16:46 来自上海	4208
她已经背离了初心使命，偏离群众路线，必须开除党籍	6-21 16:42 来自广西	3554
四川大学就是厉害，再过一年大家都忘记了，又是一个国家栋梁的研究生了	6-21 16:40 来自浙江	3602
看来低调做人就可以顺利毕业，这就是息事宁人吧	6-21 16:31 来自山东	5188
那么久了，大伙也知道川大保护她	6-21 16:30 来自广东	2878
党的宗旨是全心全意为人民服务。她做了什么？诬陷诽谤人民。	6-21 16:45 来自广东	2610
好一个立德树人	6-21 16:35 来自江苏	2823
成本真低，笑死个人	6-21 16:37 来自江苏	2709
哪里来的地铁偷拍事件？明明是川大女造谣污蔑事件	6-21 16:46 来自陕西	2485
四川大学这样搞，不怪有的公司暗地里拒绝招聘川大的人了吧	6-21 16:40 来自江西	2399
省流：既没有开除她的学籍，也未开除党籍。	6-21 16:42 来自四川	2089
双一留大学：留校察看，留党察看	6-21 16:45 来自福建	1387
铁了心要保，群众怎么可能有能力介入呢？	6-21 16:41 来自湖南	1387
就这？川大屁股真歪	6-21 16:45 来自广东	1348
对于这种处理方式您认同吗？川大招生今年必有影响！真是给党组织抹黑，对了，她还80别的同学	6-21 16:42 来自北京	1264
这个处理结果，简直就是招生减章	6-21 16:51 来自山东	1124
依据规章处理，就事论事，结合当事人双方的诉求，个人认为这样就可以	6-21 17:25 来自江苏	300
惩前毖后，治病救人	6-21 16:30 来自山东	910
不开除党籍天理难容，这种人还有资格做党员吗	6-21 16:59 来自广东	831
她偷拍了大叔，故意诬陷别人公开发到网上，发动网暴，传播超过500人了。	6-21 17:09 来自浙江	751
就是啥毛病没有大家都散了吧 我就说网友不行 胳膊拧不过大腿	6-21 16:33 来自江苏	806
高中期间霸凌同学，本科期间学术不端，研究生旷课这都不提了？就这么轻飘飘叫处罚？	6-21 17:03 来自湖北	680
老胡先见之明	6-21 16:34 来自广东	635
好好好，扣饭赔三百，造谣能留校	6-21 16:33 来自重庆	766
留党察看仅次于开除党籍，是非常重的处罚，背一辈子的大污点，前途肯定完了。	6-21 16:37 来自天津	566
就这处罚怎么能服众	6-21 16:35 来自北京	557
不要求惩罚有多严重，只需要你公正这你也做不到？	6-21 16:36 来自陕西	568
事实证明，学历跟人品无关	6-21 17:02 来自广东	343
这就去报考四川大学，贵校如此包容的胸怀，立志做一个大杀四方的网暴小仙女	6-21 16:48 来自新加坡	424
相当于鼓励了，仙女再接再励啊	6-21 16:34 来自江苏	456
热搜这个标题就是和稀泥了，什么叫“涉事学生”？不应该是“诬陷事件”吗？	6-21 16:54 来自广东	380
留党察看留校察看	6-21 16:35 来自山东	312
她自己主动道歉的吗？	6-21 16:45 来自浙江	300
定性是“严重不良社会影响”，惩处是	6-21 16:32 来自河南	313
轻描淡写的一笔带过	6-21 16:36 来自山东	304
川大毕业生瞬间掉价两个档！	6-21 16:49 来自江苏	305
吼吼，有想法的同学可以报考川大咯！有了这个事件的处理情况兜底，心可宽行可松了！	6-21 16:51 来自福建	291
造谣零成本，以后又是国家栋梁，人民日报争着抢着要…	6-21 16:57 来自湖北	231
牛啊，你们会惹众怒的	6-21 16:33 来自山东	273
也是蛮经典的一个事件。我印象比较深的就是这女孩子要被她污蔑的那个农民工大叔和解时，骗人家说四川大学要准备开除她。结果就是警察和大叔一起受骗。这女孩子就是真的完全不靠家里，从普通本科一路弄到985保送。然后进了985直接不上课去腾讯“积累经验”。实在是厉害。	6-21 18:23 来自德国	243
鼠鼠我呀，去了川大就真变成鸭脖了	6-21 16:52 来自湖北	234
事实证明只要入进去，全国网友讨伐也不能把她咋的，风头一过什么事也没有了	6-21 16:37 来自辽宁	180
如果不懂党内处分办法的，建议不要太过质疑。这次的党内处分没有什么问题。因为这已经是开除党籍之下的最严重处分了。我党不是那种不给犯错的人改正机会的政党，如果你不改，那就是开除党籍，改正了，还能是同志	6-21 16:40 来自山东	173
主要还是大叔没起诉她，起诉她了，川大也保不住她，感恩吧	6-21 16:49 来自河南	139
毕业了之后，BBC免试直接入职	6-21 16:38 来自广东	158
自罚三杯，下次还犯~	6-21 16:40 来自内蒙古	135
就这还立得树人，川大现在都是些什么牛马	6-21 16:39 来自四川	164
海纳百川 有容乃大	6-21 16:36 来自上海	173
才留党查看也好意思发出来啊？	6-21 16:44 来自江苏	124
四川大学是双一留大学，校训：海纳百川，藏污纳垢	6-21 17:26 来自江苏	136
不能接受	6-21 16:35 来自浙江	122
苏大男生造黄谣，直接被开除	6-21 17:20 来自江苏	107
全部按胡锡进意见执行的啊，难为川大党委了	6-21 16:35 来自北京	116
党籍都没开，这是所有党员的污点	6-21 16:59 来自江苏	101
法抗点满了？	6-21 16:39 来自北京	106
你猜你们这样处理，是刹车还是油门	6-21 16:37 来自山东	123
哈哈哈哈不开除党籍怎么服众?	6-21 16:50 来自湖北	83
笑死，中学校园霸凌别人呢	6-21 17:17	78
四川大学真的硬气，硬是要的。	6-21 16:41 来自山东	93
啊这。。。还不如自罚三杯，川大别闹了行吗？	6-21 16:39 来自四川	102
滑天下之大稽	6-21 16:37 来自四川	98
怪不得胡某某昨天发了那条微博呢	6-21 16:39 来自江苏	61
怪不得事发不道歉，后面道歉原来是学校出的主意啊	6-21 16:54 来自山西	105
四川大学还是不行，欢迎大家报考武汉大学。	6-21 16:55 来自湖北	105
一个新闻工作者还没投入为人民服务的工作，就先网暴一个普通的为人民服务了半辈子的大叔。	6-21 17:55 来自浙江	77
叔叔还是起诉告她吧	6-21 16:55 来自湖南	90
就这？！轻飘飘的一笔带过。这是犯罪！这是纵容恶势力！	6-21 16:50 来自天津	81
果然，老胡是提前吹风的	6-21 16:37 来自安徽	63
？？？？不然呢？还要怎么样？打死她？依据在哪里哇？	6-21 16:44 来自山西	65
捏造事实、侵犯他人肖像权、造谣生事、诋毁辱骂、引爆网络。—新时代媒体人	6-21 17:30 来自辽宁	50
民不举官不究	6-21 16:49 来自河北	57
虽然我考不上川大，但是我也看不起川大！	6-21 17:25 来自北京	67
不再喜欢川大	6-21 16:44 来自山东	63
海纳百川，有容乃大！	6-21 17:03 来自河南	38
党员 校园霸凌 网爆诬陷无辜路人	6-21 17:27 来自浙江	35
川大微博下面一开始评论精选，现在直接不给评论了。怎么了，敢做不敢让人说了	6-21 17:02 来自上海	64
讲个笑话，99年四川大学万余名师生在美国驻成都使馆示威，现在...啧啧啧，四川大学，无一男儿。	6-21 17:30 来自湖南	67
不是……这还留党察看？？？你看看她有党性嘛？？？	6-21 18:53 来自山东	56
我比较关心这位张同学毕业以后去哪个媒体工作，当心了	6-21 17:40 来自美国	53
四川大学不能失去张某就如同西方不能失去耶路撒冷	6-21 18:35 来自山西	40
那就还是自己人呗	6-21 16:34 来自北京	34
这就是双一留大学	6-21 16:58 来自江西	53
你学校保她直博都行。留党察看不能接受	6-21 18:22 来自广西	28
根据《纪律处分条例》第137条规定，张某的造谣诽谤，网暴某大叔的行为，造成的负面社会影响非常严重-热搜高居不下，讨论声经久不衰，加剧社会群体割裂。再加上张某作为准新闻工作者，利用专业能力从事网暴违法行为。因此，张某行为属于137条规定的“情节严重”，开除党籍的处分可能才是合理、准确的。	6-21 16:52 来自北京	57
我觉得留校察看勉强可以，留党察看?这不开除党籍???	6-21 18:13 来自吉林	27
留党察看？？别太离谱！这种人留在党员队伍里面川大你确定合适吗？	6-21 16:57 来自新疆	40
好了，这么长时间就这结果。	6-21 16:35 来自河南	45
川大的双一流 是留党和留校 @四川大学	6-21 17:00 来自辽宁	38
川大处理的结果还是让人信服和认可的。犯错不可怕，关键要认识到自身错误，已经确定当事人谅解。川大在处分该涉事女生时给予留党留校察看，也是可以理解的。	6-21 16:45 来自浙江	30
不是在校学生吗？长期旷课，在外工作，这不违反川大校规吗？没达到开除标准吗？请川大回答一下！	6-21 19:34 来自陕西	34
查一查这个校长，腐败	6-21 18:52 来自江西	26
@四川大学 治学严谨，你们是没人培养了？	6-21 16:43 来自四川	26
双一留大学的成就，达成！	6-21 18:10 来自上海	20
请各位考生注意，谨慎报考四川大学	6-21 17:56 来自山西	26
四川大学“双一留”	6-21 17:06 来自四川	35
好的明白了，以后地铁和扣饭都可以这样干	6-21 16:41 来自广东	43
这女的是又撒谎，又造谣，结果就是这？，等这个女生毕业了，川大留着任教吧。	6-21 19:35 来自浙江	37
这个和没处理有啥区别，哪位大佬解释一下	6-21 16:58 来自河北	28
真好 从轻从宽 毕竟是自己人是吧	6-21 16:41 来自广东	26
主观上明知会对他人名誉人格造成不良影响，客观上在公权力机关见证下澄清和解后，仍实施捏造散布不实消息，掀起舆论狂潮，对被害人及其家庭造成严重影响，完全符合诽谤罪构成要件，成立诽谤罪！和解可以减轻处罚，但绝不能当民事案件调解结案。法院可以判无罪，但公检绝不能不起诉！	6-21 17:09 来自山西	24
学校很缺这样的人啊，党也很缺这样的人吗	6-21 17:56 来自河南	34
学法守法	6-21 17:18	17
后台真厉害	6-21 16:55 来自广东	35
罚酒三杯	6-21 16:39 来自浙江	21
尊重学校处罚决定	6-21 16:32 来自广东	50
留党察看最长不超过2年…等到张某快毕业了，就可以撤销了是吧……	6-21 16:51 来自湖北	26
由于对方的设置，需要先关注四川大学微博 才能评论，评论还要经过四川大学筛选才能显示🙃	6-21 16:40 来自浙江	31
1. 首先，“地铁偷拍”这个词用错了，因为不存在偷拍，而应该是“地铁诬陷”事件。2.川大处罚力度还算比较重，留党察看对于党员来说很重了，重点还要“看”，所以该女生要深刻自省，建议尽快向公众诚恳检讨，不仅仅是向她的诬陷对象。3.川大的通告太笼统了，调查细节、违反具体哪些条款应向公众交待。	6-22 08:46 来自广东	19
憋了这么多天，终于憋了个寂寞出来了	6-21 16:46 来自浙江	24
通篇谅解解决一切，尽管已经对社会造成严重的影响，并且处分后面表现正常都是可以撤除并不留记录的，这个惩戒力度等于0，张某毕业后又是一条好汉了	6-21 17:43 来自广西	8
党内纪律处分：警告，严重警告，撤销党内职务，留党察看，开除党籍 学校纪律处分：警告，严重警告，记过，留校察看，开除学籍	6-21 16:38 来自河南	30
怎么会是偷拍事件，受害人民工大叔根本没有偷拍呀@半月谈 @求是 @新华社 @长安街知事 @最高人民检察院 @正义网 @中国长安网 @紫光阁 @共青团中央 @国是直通车 @国务院公报	6-21 17:12 来自广东	25
对党员的宽容就是纵容	6-21 16:46 来自陕西	21
成年人要为自己的行为负责，这已经触犯法律了	6-21 17:29 来自广东	26
性别一换	6-21 16:49 来自广东	20
没有工作小组到河南大学和川大上上下下查一查，我不大认可。	6-21 19:17 来自广东	12
双一留大学，真是实至名归	6-21 17:06 来自上海	15
就像家暴只有0和无数次一样，张薇品行低劣，我觉得以后是不可能改正了	6-21 18:39 来自江苏	17
这种人往后进入新闻传媒界，想想都可怕。。。	6-21 18:05 来自中国	14
“自罚三杯”	6-21 16:59 来自河南	9
造成如此恶劣的群众影响，至少也要开除党籍啊	6-21 16:42 来自山东	27
坐实了党员身份。我党内部出了这货色，真是。看来川大的主题教育还要再加把劲	6-21 17:15 来自江苏	17
不痛不痒怎能以儆效尤。	6-21 16:49 来自云南	12
省流:罚酒一杯	6-21 16:34 来自上海	25
我强烈反对，这样的人留在党内！	6-21 17:39 来自江苏	14
轻描淡写	6-21 16:54 来自广东	9
应该自动退党！	6-21 19:18 来自四川	12
#川大地铁事件涉事学生被留校留党察看#【四川大学依规依纪处理“地铁偷拍”事件涉事学生】#川大通报地铁事件涉事学生处理结果#	6-21 16:58	2
轻描淡写一笔带过！	6-21 16:53 来自辽宁	6
这个处罚严重吗？看不懂	6-21 16:40 来自河南	7
四川大学将始终坚持立德树人，进一步严肃校风校纪，切实加强学生教育和管理工作，促进学生全面健康成长。	6-21 16:36 来自四川	12
犯罪成本低	6-21 16:52 来自云南	18
明显不作为啊，为什么保这种人	6-21 16:38 来自山东	15
是造谣污蔑农民工地铁偷拍事件	6-21 20:19 来自江苏	7
中纪委介入吧	6-21 22:40 来自天津	11
《四川大学学生纪律处分暂行条例》第14条第9项：威胁、恐吓、侮辱、诽谤他人者，视其情节给予严重警告直至开除学籍处分。 我想问一下，什么才叫情节严重？	6-21 21:44 来自广西	9
可不能让评论区的这帮人当法官，不然都是死刑起步。	6-21 18:34 来自江苏	7
压根没影响，它的方向是BBC	6-21 17:23 来自湖北	11
个人观点:开除我觉得还没达到那个地步，留校察看不至于毁了一个人，希望以后能收敛吧！	6-21 17:22 来自福建	7
这种大学，我坚决不让儿子报	6-21 16:42 来自浙江	11
“双一留”	6-22 01:11 来自天津	13
凭她的本性根本不会什么吸取教训，估计会研究生毕业出国，然后变本加厉地攻击，各方面的攻击。	6-21 19:09 来自浙江	11
假如河南大学发现她的保研资格不够，取消保研会怎样？	6-21 18:57 来自浙江	7
竟然没开除出党？？	6-21 16:47 来自上海	12
如果道歉有用的话，还要警察干什么？	6-21 18:11 来自天津	11
这留党察看？	6-21 18:03 来自上海	4
是地铁诬告诬告诬告诬告	6-21 16:59 来自河南	5
@Me_chinyee：鼠鼠我呀，去了川大就真变成鸭脖了	6-21 17:50 来自广东	7
“这可真是最好的招生减章了”	6-21 17:20 来自吉林	9
转发微博	6-21 16:57 来自浙江	9
川大还屏蔽了所有反对声音的评论。留下的都是支持的好可惜，没几条，	6-21 17:53 来自天津	18
法律存在的意义，就是什么样的罪受什么样的罚，而不是只要犯罪，就全都死刑。	6-21 17:31 来自山东	5
支持四川大学！不因舆论的过激而影响处理结果的公正。犯多大的错误，给与相应的处罚。那些动不动声称开除的人，才是模糊处理边界度的始作俑者。	6-21 17:27 来自甘肃	12
以后再有网暴事件，可以参考这个处理标准。	6-21 17:06 来自浙江	15
四川大学只是说了未发现接收过程出现违规。但资料的真实性以及网传的霸凌、混分等等情况都是发生在河南大学	6-21 18:34 来自广东	5
桂枝香·凭栏怀古 目极千里。引今古折腰，逐鹿争玺。下里阳春竞换，舫栏频易。尔曹恩怨如川逝，论兴亡、庶黎噎泣。厦楼鳞起，秦人何去，阿房无觅。 念曾有、书生意气。教星火燎原，试手天隙。却是朝夕，业就倦躯孤涕。西风漫卷遮尘雾，慨慷峥嵘俱休矣。再凭谁问，六朝门户，几多私计？	6-21 17:51 来自吉林	5
留党察看？呵呵	6-21 17:50 来自江苏	7
过段时间照样是党员	6-21 17:47 来自浙江	3
我的看法是 布林肯都没这么大排面 让这么多人关注	6-21 17:30 来自山西	7
就这么轻轻松松划过，跟闹着玩似的	6-22 08:06 来自浙江	4
南京徐老太事件还有记忆吗？社会风气怎么变坏的还有记忆吗？	6-21 22:21 来自江苏	5
没保博？	6-21 20:35 来自广西	3
川大完了	6-21 17:56 来自辽宁	6
它犯的这个事确实够不上开除，但人民群众心里早就把它开除了，或者说它们。	6-21 17:33 来自山东	5
再说我要精选评论了了啊！	6-21 17:21 来自湖北	9
为啥现在公开道歉都是微博发条信息就过去了？难道不是在原单位（或原学校）公示栏张贴亲笔道歉信吗？或者登报吧？	6-21 17:19 来自湖南	5
哪个媒体敢要这种张口就来的新闻人我笑话它一辈子，开除换个学校换个专业重造得了	6-21 17:12 来自浙江	7
独立的大学 不受舆论影响	6-21 16:56 来自湖北	5
呸！	6-22 18:54 来自天津	1
就怕这事带来的影响不可估量。如果原因是取得了对方出于善意的原谅不进行民事起诉，那就意味着今后再有类似的擦边球事件，无论是什么身份，都得出现同样的先决条件和处理结果。实际上，从网络舆情来看，不再宽容的人群，不会是少数。对真正的女权来说，并不算是好事。尊重是相互的，平等也是。	6-22 17:53 来自上海	2
好手段，她用“会被学校开除”的博同情说法取得了当事人谅解，川大又根据“公开道歉后取得了当事人谅解”一说来减轻处分，鸡生蛋还是蛋生鸡的哲学问题被川大玩明白了	6-22 16:03 来自浙江	4
标题不是很严谨 应该是川大地铁污蔑事件才对	6-22 14:48 来自湖北	4
《四川大学学生纪律处分暂行条例》第14条第9项：威胁、恐吓、侮辱、诽谤他人者，视其情节给予严重警告直至开除学籍处分。 学校直接无视自己的学校条	6-22 08:31 来自山东	4
这处罚结果。。。。不如校长自罚三杯	6-21 21:09 来自河北	5
其实算是顶格处理了	6-21 20:05 来自广西	1
川大这个通报有自己的逻辑和道理，不过明显主题教育没有走深走实呀	6-21 18:55 来自重庆	1
什么东西？？？？？？？	6-21 18:47 来自江苏	10
错也认了，罚也受了，这事也该结了，不但当事人要吸取教训，广大网民也要吸取教训	6-21 18:28 来自广东	2
不痛不痒不了了之	6-21 18:16 来自江苏	1
双一留大学，果然有水平	6-21 18:08 来自北京	2
此话怎讲	6-21 18:04	1
这种人都不开除？还留党？	6-21 17:26 来自山东	4
好一个“双一留”	6-21 17:08 来自浙江	8
意料之中	6-21 17:04 来自河南	3
猜对了…	6-21 16:50 来自广东	1
就她还是党员啊	6-21 16:49 来自四川	11
这种影响这么大，居然不是开除党籍？	6-21 16:48 来自广东	10
全网都在等@四川大学 通报，川大的通报还是挺有智慧的 #川大地铁事件涉事学生被留校留党察看#	6-21 16:44 来自广东	3
人家偷拍了吗？	6-21 16:42 来自陕西	3
能爱惜自己的羽毛吗？	6-21 16:41 来自贵州	6
留党查看？	6-21 16:40 来自河南	1
呼吁将与民意为敌的保护伞一并查实处理/ /@夏维毅588:觉得人民拿你们没办法是不是。	6-21 16:40 来自山东	6
这种人还能留党，四川大学你真棒	6-21 16:38 来自重庆	9
这将成为川大历史的一笔，处理结果难以服众，保护伞6	6-21 16:45 来自上海	4
留校察看还ok 留党察看你确定？有资格吗？	6-21 16:38 来自山东	3
原来党员是可以随意诬陷人民群众的。	6-21 18:45 来自北京	7
转发微博	6-21 16:31 来自北京	3
就在，避重就轻，留党察看多少年闭口不谈，到时候张同学继续蹦跶	6-21 18:13 来自江西	5
普通招工单位都要求品行端正。	6-21 17:14 来自河北	7
立德树人？？。	6-21 17:04 来自上海	5
四川大学这次出名了	6-21 21:35 来自山东	2
处分太轻了，这种人以后好不了	6-21 18:12 来自江苏	8
党员原来可以自罚三杯，可以的	6-21 18:01 来自陕西	3
学校给予学生的处分等级分为七个级别，从轻到重依次为通报批评、警告处分、严重警告处分、记过处分、记大过处分、留校察看处分和开除学籍处分。 党的五种纪律处分分别是警告,严重警告,撤销党内职务,留党察看,开除党籍。 很严重了，教育惩治。	6-21 17:54 来自北京	4
这辈子来这个国家算我倒霉	6-21 17:53 来自北京	5
抛开这件事不谈，保研内幕怎么处理？	6-21 17:30 来自广东	3
本人不懂，以为得报警处理了呢	6-21 17:28 来自河北	2
好一个立德树人	6-21 17:18 来自陕西	2
就这？？？	6-21 17:04 来自河南	6
合理吗？合情吗？与情与理这个结果都不合适	6-21 17:01 来自天津	8
吸毒才开除党籍公职都没开，留党察看看起来也很合适了。不过恐怕又要掀起新一轮入党热了。	6-21 17:00 来自山东	7
笑死人。对男学生重拳出击直接开除，对女学生蜻蜓点水，意思意思？？？甚至保研都还能继续。	6-21 16:48 来自江西	20
哈哈，我就知道是这样😄要是男的造谣，早就开除了	6-21 16:46 来自广东	15
等热度过了，就从轻包庇	6-21 16:44 来自广东	5
不是天天喊网络不是法外之地吗？怎么这次事件就成了？	6-22 22:35 来自山东	2
今日欢呼孙大圣，只缘妖雾又重来	6-22 21:50 来自贵州	2
这都能留党？？思想品质是如何过关的？？？	6-22 19:24 来自安徽	1
我们党和国家历经沉浮沧桑，这样的党员还请党组织和国家慎重考虑要不要继续留着。	6-22 10:30 来自浙江	2
很明显一个人如果其经历之中无品行不端之缘由，又怎会一石激起千层浪？为名利道歉和为错误道歉是两码事两种概念。	6-21 21:54 来自浙江	2
没说留党察看几年	6-21 21:18 来自甘肃	1
就这？处罚太轻了，	6-21 20:59 来自广东	3
双留啊，以后她从四川出行咋好意思去双流机场	6-21 19:52 来自新疆	1
就这？？？	6-21 19:35 来自福建	2
如此败坏社会的行为，怎能轻描淡写，息事宁人？	6-21 19:22 来自山东	3
川大不愧是双一留大学	6-21 19:15 来自广东	1
她是怎么考上研究生的	6-21 19:15 来自上海	1
凭什么留党察看？？？	6-21 19:15 来自江苏	4
省流:屁事没有	6-21 19:08 来自广东	1
造谣的人，不用付出任何代价，这就是四川大学，校长	6-21 18:58 来自江西	2
留校查看，留党查看，所以是二留大学？还是二留学生呢	6-21 18:56 来自北京	2
呵呵 我最爱的党 有这种人	6-21 18:53 来自广西	1
留校查看，开除党籍	6-21 18:45 来自上海	3
蒸馍，你们不扶器？	6-21 18:43 来自广东	1
有觉悟的她应该主动辞去党员，以后表现好可以给予入党机会。	6-21 18:41 来自山东	5
	6-21 18:41 来自吉林	1
心理承受更大压力，但是组织还是本着治病救人的原则，如果她能改好	6-21 18:36 来自北京	1
就这？？？tm就这？？？！这女的后台挺硬啊 可真的是没点东西不敢闹事啊 可以告学校包庇嘛 不给她开除了之后又得多少可怜人被冤枉啊	6-21 18:35 来自湖北	3
6	6-21 18:34 来自上海	1
原来造谣不违法法律和校规啊	6-21 18:33 来自河北	2
算了吧！这就是@四川大学 的决心？还本着教育与惩戒相结合？呵呵😒换作普通人就不是这力度了！	6-21 18:31 来自广东	1
这这这您是认真的吗？？？	6-21 18:29 来自广东	2
省流:无事发生，处分日后可消除	6-21 18:24 来自广东	1
不依法也不依规，是该好好查一查四川大学这尊大神了	6-21 18:22 来自浙江	2
真 双一留大学	6-21 18:21 来自广东	1
随便吧	6-21 18:18 来自浙江	1
啧啧啧！	6-21 18:17 来自河北	1
时间拖久的一般都是罚酒三杯	6-21 18:16 来自浙江	2
真是给四川大学做了一个好的宣传，网爆成本低，处罚成本低，真棒👍	6-21 18:15 来自河南	4
留校察看会记入档案。 留校察看属于重大违纪事件的处理办法，仅次于退学，比警告严重，这个是永远记入档案，不会撤销的。	6-21 18:11 来自黑龙江	3
不愧是双一留高校	6-21 18:05 来自福建	1
学校这样做也能理解，如果真把那女生开除，那女生还指不定干出什么极端的事来影响学校声誉	6-21 18:02 来自山东	1
地铁-手机摄像头体系 是继黑暗森林体系后又一伟大的威慑体系 既在公共场所若将手机摄像头对准他人，他人将获得有权诬告你并且不会付出实质处罚的能力。	6-21 18:01 来自湖北	1
呼吁抵制四川大学，这样的大学这样包庇错误，就因为对方是农民工，原谅了，就这么简单处罚吗？	6-21 17:54 来自北京	2
插眼看看这微博啥时候开精选	6-21 17:54 来自河南	2
真有你的，后台够硬，还是床太软	6-21 17:50 来自广西	1
@sunwear 怎么看	6-21 17:50 来自山西	1
欢迎报考四川大学	6-21 17:49 来自四川	2
北有山东大学，南有四川大学，真不错	6-21 17:47 来自山东	2
川大微博好多ip四川的发表评论支持，不知道是不是又是一群被学校裹挟的大学生…..	6-21 17:45 来自上海	3
就这？	6-21 17:43 来自广东	1
留个🐔	6-21 17:41 来自广东	1
20万党员时，布尔什维克建立了苏联，200万党员时，打赢了伟大的卫国战争，2000万党员时，来到了我们现在的时代	6-21 17:39 来自上海	7
川大，张大，留大	6-21 17:38 来自贵州	3
难以服众	6-21 17:27 来自福建	2
以后造谣、诽谤、重伤、污蔑的更肆无忌惮了。尤其是有些人……！	6-21 17:26 来自黑龙江	1
为什么四点半发呢，因为大概率高贵的党员们五点要下班呀，明天放假了，下班，电脑一关，开开心心去休假，农民工们继续干活，做好它们的服务工作	6-21 17:24 来自江苏	6
恶心到我了…	6-21 17:24 来自湖北	1
	6-25 20:37 来自福建
结果出来了	6-21 17:13 来自江苏
感觉还是比较恰当的。这样的舆情裹挟下，不处理肯定过不去；处理重了，似乎也没有足够站的住脚理由。	6-21 17:06 来自安徽	1
还是上面派人下来处理。听说她男朋友是川大校长的儿子	昨天 13:01 来自江西
留校就算了，学校有自己的规则。留党这个，真不觉得这样的品行是	7-8 22:06 来自广东
新闻学女研究生地铁污蔑事件，而非地铁偷拍事件。严谨点，OK？别让我骂人!//@灵魂之力量:首先这个事件本身的命名就存在严重误导 “地铁偷拍”？压根就没有偷拍	7-7 21:42 来自河南
还是因为和解吧，以后男的受女的委屈千万别和解	7-16 11:02 来自广东
。	7-8 16:02 来自广东
@言残雪泪 如此轰动小月就不说点啥么	7-8 10:14 来自辽宁
就这？	7-5 10:57 来自河北
和剧透的一样，避重就轻	7-2 10:06 来自浙江
是否长期旷课，四川大学没回应啊？	7-2 07:53 来自河北
我懂了，读过书的道德怎样低下都没事	7-1 19:00 来自安徽
这学校真尼玛双标	6-28 10:10 来自湖北	2
双留意料之中，避免扩大对立。对利用权利保研，跨学科项目居然能没有问题。哇奥全方位人才还是“权利人才”。可得考虑的是曝光她这些的人会被弄死吗？想起一句话“我爸是李刚”	6-28 09:49 来自浙江
毫无公信力的处罚，以后有更多诬蔑偷拍的事都有人会想起zw，想起你们学校	6-27 08:34 来自广东	1
网暴真可怕	6-26 14:18 来自福建
我是个粗人，只会直来直往，不会拐弯	6-26 13:20 来自江苏	1
	6-26 13:09 来自湖南
什么情况	6-26 12:39 来自广东
不痛不痒	6-26 10:15 来自山西
就这啊~~	6-26 08:28 来自北京
自罚三杯罢了	6-26 08:24 来自黑龙江
留党察看处分，分为留党察看一年、留党察看二年。对受到留党察看处分一年的党员，期满后仍不符合恢复党员权利的，应当延长一年留党察看期限。留党察看期限最长不得超过两年。她怕个锤子啊，她现在又不是内部人员。	6-26 08:24 来自广东
川大不愧双一留	6-26 00:30 来自甘肃
	6-25 22:52 来自河南
	6-25 21:59 来自广东
受害人原谅的太过容易，川大处理的有点草率。	6-25 21:55 来自山东
厉害	6-25 20:45 来自湖北
她当时有一句话真的笑死人了 难道我的权益没有收到侵犯我就不能维权了吗？如此霸道，我终于知道为何会有莫须有了。	6-25 19:24 来自上海
《川大党员女研究生张薇诬陷案》	6-25 17:20 来自陕西	1
这是偷拍吗？这是诬陷啊。刻意制造性别的歧视啊。	6-25 17:13 来自河南
英国大使馆表示，火速给川大点个赞	6-25 16:53 来自北京
不如罚酒三杯	6-25 16:27 来自云南
轻飘飘一个公告，完了马上删掉，再天天发点岁月静好的荷花图，评论开个精选，川大好手段啊。	6-25 16:08 来自湖南
这一看就是上头有人啊，我爸是XX系列	6-25 15:04 来自北京	1
你就是个笑话	6-25 15:03 来自广东
什么叫地铁偷拍？根本就没有偷拍，就是诬陷	6-25 14:30 来自加拿大	1
诬告网暴别人，成本这么低吗？	6-25 13:44 来自湖南	1
川大不过如此	6-25 13:42 来自山东
海纳百川，藏污纳垢	6-25 13:36 来自湖北
诬陷事件变偷拍事件现在又是地铁事件	6-25 13:27 来自广东	1
双方达成和解……当时公告里张薇和大叔也达成了和解，谁能想到张薇一到家就开始敲键盘发小作文网暴所以，咱们是不是还有二次惩戒啊？	6-25 13:08 来自内蒙古
我在想如果换成男的，是不是查都不查，直接开除？！	6-25 12:19 来自江苏	1
不查=没发现。	6-25 11:55 来自广西
只要被害人追究，这个人是有刑事责任的，是要蹲监狱的，你不能以被害人的宽容去处理这件事，她这事不能因为被害人的宽容，而降低这件事的严重性。	6-25 11:06 来自江西
我对报告署名的事存有疑问	6-25 11:06 来自四川
对这次招生有影响吗？	6-25 10:58 来自四川
中华人民共和国刑法， 第二百四十六条 以暴力或者其他方法公然侮辱他人或者捏造事实诽谤他人，情节严重的，处三年以下有期徒刑、拘役、管制或者剥夺政治权利。	6-25 10:49 来自重庆
霸凌的事为啥不说	6-25 10:00 来自北京
她霸凌别人忘了吗	6-25 09:57 来自北京
翻译一下：没有处罚	6-25 09:53 来自广东
“地铁偷拍”？？？？，谁偷拍谁了？？？就这水平，三流报刊水平有没有，不入流吧	6-25 09:52 来自四川
讽刺啊！！！真是丢人现眼！！	6-25 09:43 来自北京
我是女生，可以保送四川大学然后玉玉症保研嘛	6-25 09:37 来自四川
那她为什么可以把名字加到其他组？	6-25 09:01 来自河南
因为这问题不具备敏感度，所以开评论无所谓。//@酸奶太行了:首先我敬佩新华社开放评论区的开明，其次，川大这处罚真的轻到离谱	6-25 08:37 来自澳大利亚
虽然我个人觉得还可以加重，但是不得不说，人家取得了当事人得讲解，这样的结果已经算是很重了唉，农民工叔叔还是心地善良呀	6-25 08:00 来自四川
地铁造谣事件吧，哪儿有偷拍	6-25 07:38 来自四川
教书育人呐教书育人。	6-25 07:24 来自广东
希望母校不要助长 这种社会负能量	6-24 22:35 来自四川
去年有一句话“我是党员，我要什么奖！”让我振聋发聩，让我每听一次都心潮澎湃。。。今天，张薇的所作所为，一个新闻专业的党员，高高在上，肆意诬陷一个无辜的农民工，胆大妄为至极，践踏党的宗旨实事求是，不能脱离群众，害群之马究竟让谁蒙羞？？？@新华社 @四川大学 @中国新闻周刊 @人民日报评论	6-24 22:31 来自广东
学校退不退学我不是很关心，她以后会不会飞黄腾达我也不关心，但这种道德败坏的人能保留党籍我是真的愤愤不平	6-24 21:44 来自山东
这处理是不是，有点重拿轻放的意思	6-24 21:17 来自湖南
罚酒三杯而已。	6-24 21:14 来自江苏
留党察看？你确定？	6-24 21:04 来自山东
不愧是双一流大学	6-24 20:55 来自广东
无语了	6-24 20:49 来自四川
她的毕业论文致谢上会不会把大叔写上	6-24 20:48 来自四川	1
“偷拍事件？”你再说一遍？	6-24 20:37 来自四川
是女孩，就报考四川大学传媒学院。	6-24 19:14 来自广西
处罚力度不够	6-24 19:00 来自四川
第一，她不是主动道歉，当事人报警了她才被迫道歉。第二，取得谅解，她用学校要开除她欺骗当事人，博取同情。	6-24 18:55 来自山东	1
	6-24 17:31 来自重庆
这个结果我们不服	6-24 17:23 来自山东
严惩不贷	6-24 17:09 来自四川
为什么要用“地铁偷拍”呢难道不是地铁诬陷事件吗	6-24 16:52 来自广东
重男轻女 新解	6-24 15:43 来自山东
诽谤罪的构成要件是什么	6-24 15:36 来自安徽
留校察看，给你两年时间好好休息，到时间了给你撤了	6-24 15:25 来自四川
到底是上她的人牛逼？还是上她妈的人牛逼？纯好奇	6-24 14:57 来自河北
看来你校今年是不想招生了	6-24 14:55 来自辽宁	1
四川大学 2023.3.21日，南华大学造谣男生何某被开除学籍，后中科大取消其推免资格 2023.3.19日，苏州大学大四男生造谣并侮辱女生赵某被开除学籍 2023.3.16日，桂林理工大学一男生偷拍后排女生，目前已退学离校 2021.6.17日，中山大学赵某晨在朋友圈捏造事实诽谤他人，开除学籍	6-24 14:10 来自河北
联系说服大叔，众筹个代理律师起诉	6-24 13:48 来自广东
非常明显的故意诬陷，被证明清白之后还要配图小作文。	6-24 13:38 来自山西	1
阳光也有找不到的地方 希望这种事情不要落在自己身上	6-24 13:16 来自山东
那是四川大学学生诬陷农民工大叔事件	6-24 13:01 来自四川
就这就这？该报哪个学校，不该报哪个学校大家都明白了吧	6-24 12:42 来自河南
河南大学给保研资格合格吗？项目挂名问题呢？霸凌问题呢？河南大学别装死	6-24 12:36 来自江苏
四川大学养反贼呢这是	6-24 12:33 来自山西
吐了🤮🤮🤮🤮🤮🤮🤮🤮🤮	6-24 12:16 来自云南
“编造虚假信息或者明知是编造的虚假信息，在信息网络上散布，起哄闹事，造成公共秩序严重混乱的，依照刑法第293条第4项的规定，以寻衅滋事罪论处。”不知张某是否符合该项情形，注意寻衅滋事罪是公诉案件。	6-24 12:03 来自重庆
立德树人，可笑，可笑	6-24 12:03 来自江苏
川大再好都不考	6-24 12:01 来自江苏
	6-24 11:58 来自内蒙古
怎么核查，如何核查的，作为一所双一流学校，这回应	6-24 11:47 来自河南
就这啊	6-24 11:33 来自河南
至少得开除党籍吧	6-24 10:47 来自广东
取得当事人谅解，这可是一个最可怕的理由	6-24 10:40 来自甘肃
卑鄙是卑鄙者的通行证	6-24 10:26 来自北京
谁偷拍了？	6-24 09:00 来自加拿大
还行吧，留党查看也算很严重了，至少进大公司和体制内基本无缘了	6-24 08:13 来自贵州
双留	6-24 07:49 来自安徽
呵呵	6-24 07:16 来自山东
所以处分有文书吗？就这微博干巴巴的几句话吗？我在川大的学校网站找了找也没用找到类似的报道或者说消息。	6-23 22:37 来自贵州
去看看网友爆料出的其高中霸凌同学案例吧！你觉得一个新闻系的去搞科技研发能搞得出来？	6-23 22:20 来自贵州
这还留党，已经严重损害党的形象了，真不怕纪检来查你们啊	6-23 22:11 来自安徽
以后就说双一留大学就行	6-23 21:58 来自重庆
川大为张某让自己颜面扫地！	6-23 21:49	1
地铁偷拍？偷拍啥了？明明是在读研究生党员诬陷造谣同车农民工！	6-23 21:41 来自江苏
太轻了	6-23 21:35 来自北京
不接受！！！	6-23 21:34 来自广东
造谣者，川大留党察看者也！	6-23 21:16 来自内蒙古
我现在需要川大发布他们的调查记录，我要他们证明他们真的调查了	6-23 21:09 来自江苏
川大真的不珍惜自己的德操	6-23 21:04 来自河北
这个女的已经被境外势力关注了，敢打包票只要她毕业马上又是一个反贼	6-23 20:59 来自辽宁
二留大学	6-23 20:01 来自福建
如果是普通群众，这样处罚，别人意见也不会太大，如果是党员，应当开除党籍的。	6-23 19:50 来自广东
维护自己的权义也违法吗	6-23 19:32 来自北京	1
党籍不开？？？党员可以造谣诽谤？？？	6-23 19:29 来自江苏	1
	6-23 19:23 来自上海	1
我比较关心有没有境外资金赞助她或者她的相关什么人？	6-23 19:21 来自辽宁
有没有可能党内觉得张薇能跟自己尿一壶？	6-23 19:18 来自江苏
就这？哎呀呀，邪门哎～	6-23 19:12 来自甘肃
这个处理结果，就好比一桌满汉全席，你非得整一盘鲱鱼罐头做压轴菜。话说，是文新院的老师觉得张某可怜，川大才死保这个张某。	6-23 19:01 来自北京
这就是川大，双一留院校	6-23 19:00 来自湖南
留党察看？你确定？	6-23 19:00 来自湖南
	6-23 18:33 来自广东
都去报川大吧	6-23 18:31 来自广东
以后大众遇见这样的事情 还是先保留和解的权利吧	6-23 18:02 来自河南
呵忒	6-23 18:01 来自河南
双一留	6-23 18:00 来自广东
留她在党，合适吗，人品还不如我一个群众呢。	6-23 17:58 来自北京
NB	6-23 17:54 来自广东
“立德树人”	6-23 17:51 来自湖北	1
处罚太轻	6-23 17:39 来自河北
垃圾学校垃圾处理 处理不了垃圾	6-23 17:24 来自上海	1
川大依的是为国为民的规和纪吗？	6-23 17:06 来自江西	1
党的纯洁性已经在群众中的信用真的会很受打击…	6-23 17:02 来自上海
川大公告里说考虑了她主动道歉和取得谅解的基础上做出的处分。第一，她不是主动道歉，当事人报警了她才被迫道歉。第二，取得谅解，她用学校要开除她欺骗当事人，博取同情。这处分建立在这样的基础上，我很难认同。	6-23 16:58 来自山东
应该严厉处置	6-23 16:49 来自陕西
这个世界的雨没停，给我顶上去。	6-23 16:23 来自上海
我看你家中，必有千年蛇精，一条白，一条青	6-23 16:08 来自广东
大家都去四川纪委和中纪委继续举报。。 举报张薇和川大党委书记。人民有权利监督党员的违法违纪行为	6-23 16:00 来自安徽
这手段，宫斗剧能活到最后	6-23 15:52 来自河南
至此高考报志愿之际，望考生和家长避坑四川大学！	6-23 15:49 来自山西
这女的厉害	6-23 15:36 来自河南
地铁偷拍事件还是造谣诽谤事件？这个要先搞清楚，新闻界的同行	6-23 15:34 来自江苏
双一留鸡窝	6-23 15:26 来自福建	1
这学校党委书记和这女的什么关系啊？处罚就这？	6-23 15:25 来自湖北
四舍五入等于没处罚，真的强，魔抗真高。	6-23 15:06 来自天津
等一波带头大哥勇闯天涯。	6-23 15:00 来自天津
就这啊	6-23 15:00 来自北京
又特意看了老版三国演义，长江后浪推前浪吧。	6-23 14:56 来自辽宁
校纪党纪里可没有取得谅解（更何况这个所谓的谅解还是通过虚假陈述骗取他人同情获得的）就能减轻处罚一说。	6-23 14:52 来自甘肃	1
大叔以后的生活怎么办？她道个歉就完事了？	6-23 14:47 来自吉林
还得是川大，吃相真难看	6-23 14:32 来自湖南
此女以一己之力拉胯一所985	6-23 14:30 来自上海
雨声大雷点小，重拿轻放。	6-23 14:30 来自广东
你们到底想要怎样？留校查看还不够吗？记得之前有人在宿舍用开水壶就留校察看	6-23 14:30 来自重庆
留党察看还行，但是留校察看…确定不是过几个月就撤销了，档案都不进的那种？	6-23 14:23 来自四川
	6-23 14:21
四川大学不过如此，还说什么为人民负责，这就是处理结果？	6-23 14:16 来自甘肃	1
还得是新华社啊，竟然可以开放评论！值得肯定啊！然后就是川大这个保的，保的太离谱了	6-23 14:15 来自河北
没关系，以后这样的情况会越来越多	6-23 13:53 来自河北
双一留大学，这不是偷拍事件，这是污蔑的违法犯罪，联合起来公诉吧	6-23 13:53 来自江西
《依法依规》	6-23 13:53 来自江苏
川大真是蒸蒸日上啊	6-23 13:44 来自福建
只要以后他不能从事新闻行业就行，这种人当记者以后有多少事情会被他歪曲，细思极恐	6-23 13:38 来自广东
没办法，毕竟双一留大学，确实无话可说嘛。	6-23 13:28 来自贵州	1
第一，大伯没有偷拍；第二，张同学不是不当言论，而是污蔑造谣川大这么护犊子啊	6-23 13:28 来自江苏
点名批评中山大学，这学校有事是真不包庇啊直接就开除了	6-23 13:20 来自广东
就算获得了当事人的谅解，那名学生的行为也是犯罪，原谅不代表没发生过，原谅只是老实人对它的宽恕	6-23 13:14 来自湖北
就这	6-23 13:09 来自北京
说影响招生的，我觉得恰恰相反，直接加大规模啊，学校多保护自己的学生学生爱死学校了	6-23 13:03 来自江苏
此人不开除，川大从此不配一流	6-23 12:59 来自四川
川大🐮🐮🐮🐮🐮🐮🐮🐮🐮🐮🐮	6-23 12:53 来自河南
四川大学设置精选评论啦	6-23 12:53 来自河南
太聪明了川大，时间把握刚刚好，端午一波热度，高考出分一波热度，大家都洋溢在忘记你这个985的欢乐中	6-23 12:50 来自福建
冷知识，校内使用大功率电器，或者多次挂科，也差不多是留校察看，不开除什么处罚都是说说而已，毕业前撤销就行了。	6-23 12:48 来自江苏
	6-23 12:12 来自广西
就这就这就这？四川大学牛呀	6-23 12:04 来自湖北
四川大学问心无愧的话为什么关闭评论？	6-23 11:55 来自山东
留党察看？看了她好多的发言，应该是开除党籍啊！现在党员管理这么宽松了吗？	6-23 11:53 来自北京
在她牙尖嘴利指责那位大叔的时候她有没有想到她还是一名党员	6-23 11:26 来自河北
双一留大学6	6-23 11:25 来自安徽	2
双一留大学	6-23 11:25 来自广东
川大今年的招生工作真是别致	6-23 11:25 来自安徽
离谱她妈给离谱开门	6-23 11:23 来自山东
川大利好今年的低分段考生	6-23 11:21 来自广东
这处理结果真给四川人丢脸	6-23 11:20 来自四川
学校一般都是要维护本校学生的，不然谁二天报考这个学校	6-23 11:05 来自四川
不管风吹雨打，我自砥砺前行	6-23 10:58 来自江苏
约等于没有处分	6-23 10:56 来自福建
张薇所作所为，是一个党员该有的行为！？是作为一名未来的新闻工作者，该有的职业操守！？	6-23 10:45 来自广西
不愧是双一留大学——笑川大学	6-23 10:45 来自广东
关注	6-23 10:44 来自山西
还985呢，唉	6-23 10:40 来自江苏
有容乃大的学校，招聘企业擦亮眼睛哦	6-23 10:38 来自浙江
我以为对于学校来说，推荐免试研究生的事情更严重啊，居然调查结果就一句没有违规	6-23 10:38 来自江苏
	6-23 10:23 来自上海
留党察看？你确定？	6-23 10:22 来自上海
我记得是说党员要求比群众更高的	6-23 10:22 来自江苏
这通报跟张薇的道歉一样敷衍，甚至连张A4纸都懒得出	6-23 10:19 来自江苏
就这还能是党员，用要被开除的谎言去获得谅解，还真得到了她想要的结果。这学校可真乐呵	6-23 10:18 来自贵州
恭喜四川大学——“双一留大学”！	6-23 10:13 来自黑龙江
是地铁诬陷事件	6-23 10:09 来自广东
已经涉嫌诽谤罪了，造成这么严重的社会事件，这还能留党察看？！党需要这种“人才”么？社会大众会接受这种“人才”么？	6-23 10:04 来自江苏
党的纯洁性不容玷污	6-23 10:01 来自福建
川大是懂得控制舆论的他们的微博评论区只能看见他们精选的评论 其他言论全都看不见几万评论只看得见几十个评论 全是对他们正面的还基本都是粉丝怕不都是自己人评论的吧	6-23 09:59 来自福建
党籍呢 思想教育工作呢	6-23 09:53 来自江苏
有没有懂法律的，谣言和诽谤怎么处罚？	6-23 09:33 来自河南
张女士凭借己之力让全网想开除他党籍学籍，无疑做人真是很“成功”，网络有痕迹，以后张女士可怕是要身败名裂名传千古了，四川大学给出这样的处分但凡赞同一下都是对党和人民的不尊重。	6-23 09:26 来自广东
有木有文件，我咋感觉不可信	6-23 09:25 来自重庆
大家一起打电话，投诉到教育部，投诉川大，投诉张薇，别轻易放过张薇	6-23 09:20 来自广东
出这种处理结果，川大的报考率会不会下降	6-23 09:18 来自广东
泰裤辣	6-23 09:10 来自广东	1
跟你说考公有加分的	6-23 09:01 来自辽宁
双一留川大！	6-23 08:52 来自江苏
张薇还会公派去英国吗？	6-23 08:50 来自浙江
处罚太轻	6-23 08:49 来自湖南
就这?	6-23 08:49 来自吉林
真·双一留	6-23 08:35 来自湖南
很好奇，造黄谣和诽谤哪个更严重	6-23 08:33 来自山东
留党察看？你确定？	6-23 08:28 来自广东
双一留	6-23 08:23 来自浙江
直接向相关纪委举报，严查张薇社会背景，打击背后黑色产业链条，党的纯洁性和先进性不容玷污，要时刻把牢为人民服务	6-23 08:19 来自安徽
标题别弄错了，造谣污蔑都没点到	6-23 08:09 来自四川
这不就是罚酒三杯嘛	6-23 08:09 来自海南
这种人，不配留党	6-23 07:46 来自上海
想想为啥评论区一片质疑？	6-23 07:29 来自山东	1
这个有公诉的特殊条件，不用自诉可以公诉	6-23 07:21 来自山东	2
这个影响这么恶劣可以算是诽谤罪的公诉情形吧	6-23 07:15 来自山东	1
你们四川大学的高层是不是都是罕见	6-22 22:55 来自广西
对不起，去年还考虑要不要稳点，填四川大学，还好没填，所以我只是单纯看不起这个学校，学校的好人不要代入	6-22 22:53 来自福建
这件事的处理结果会成为川大的耻辱！并且会因此事件在以后的很长时间内被屡屡提及，且是被作为反面教材甚至是笑柄被提及！相信我 川大，你就等着自食其果吧……嘿嘿。	6-22 22:51 来自河北	1
讲个笑话，四川大学是个学校，哈哈	6-22 22:50 来自河北	1
我一个四川人觉得丢脸	6-22 22:43 来自黑龙江
诬陷诽谤不用承担刑事责任？川大就给她免罪了？	6-22 22:32 来自四川
川大对张某的处理就体现了川大的价值观	6-22 22:31 来自广东
怎么不是罚酒三杯？	6-22 22:23 来自广西
就这样烂尾了？	6-22 22:19 来自浙江
我觉得该启动调查川大的研究生流程了！！！要不是有幺蛾子，这样的处罚太虚了！	6-22 22:17 来自上海
学术妲己怎么处理	6-22 22:15 来自陕西
四川大学被骂得都不敢发评论了！	6-22 22:13 来自广东
她校园暴力的事情呢？	6-22 22:11 来自四川	1
太轻	6-22 22:11 来自湖南
怎么还“地铁偷拍”事件呢？不是“造谣污蔑”事件吗	6-22 21:49 来自辽宁	2
长期旷课，霸凌，随便一条她都符合开除标准，川大是双标吗	6-22 21:42 来自江苏
？	6-22 21:41 来自山西
真是没门槛什么牛鬼蛇神都能入党	6-22 21:37 来自贵州
造谣为什么不蹲牢子？不蹲牢子就算了，开除学籍都做不到？很多大学可是考试作弊一次就开除学籍的，这还没有一次作弊严重？	6-22 21:35 来自北京
就这样的都当党员	6-22 21:29 来自天津
同罪不同责	6-22 21:28 来自上海
大家以后也这样干，叫别人挤进去学生会挂名保研，挤不不进去就走关系户	6-22 21:26 来自广东
还真是海纳百川，藏污纳垢。怎么这是给校领导伺候舒服了，还是有什么把柄在这个女生身上。男的随便开除，女的就不行？	6-22 21:26 来自加拿大	2
川大党员造谣网暴大叔事件	6-22 21:24 来自山东	1
就这个川大处理。啥逼	6-22 21:15 来自安徽
希望张薇团伙联系我。。 跪求张薇联系方式。 已准备全套洗白和包装方案。 趁着巨额流量 赶紧变现。成为一线巨星指日可待。。 甚至国际巨星。	6-22 21:11 来自安徽
留校我认为可以接受 毕竟当事人人已经被谅解 但留党 可能会让老百姓对党的公信力提出严重质疑	6-22 20:58 来自山东	2
法制社会，竟然会出现这种结果，还本着教育和惩罚结果留校察看，留党察看；公平何在，法制何在	6-22 20:56 来自四川
666	6-22 20:54 来自辽宁
留党察看？你确定？	6-22 20:53 来自湖南	1
这样的人党还要查看？	6-22 20:53 来自湖南
@四川大学 会不会影响招生~海纳百川……	6-22 20:44 来自湖南	1
依法依规处理，校方也应该表达歉意，忽视了育人的职责；不能被网暴的舆论带偏了	6-22 20:43 来自四川
这处罚重还是轻先不说，之前类似的事件，光速开除，现在这事，不光拖延了那么久，结果就这？这不是双标？	6-22 20:39 来自浙江
紫薇星们快报考紫薇大学新闻系，污蔑造谣都不用怕了	6-22 20:27 来自河北
为什么是留党察看，党是先进的代表，那样的人连人品都有问题，入党肯定有问题，为什么不开除呢	6-22 20:22 来自北京
但凡她能正常毕业在座的各位都要遭老罪咯	6-22 20:13 来自广东
呵呵	6-22 20:11 来自北京
这边建议学籍和党籍一起开除。	6-22 20:08 来自浙江	1
就这？这女人配得上党员称号么？	6-22 20:01 来自山西
《四川大学学生纪律处分暂行条例》第14条第9项：威胁、恐吓、侮辱、诽谤他人者，视其情节给予严重警告直至开除学籍处分。 刑法第246条：公开场合诽谤侮辱他人，利用网络对他人造成重大影响，浏览5000次以上或转发500次以上，可判两年以下有期徒刑。好一个顶格处理	6-22 19:58 来自浙江
不缺胳膊不断腿，时间会磨平一切伤痕。	6-22 19:58 来自湖南
仔细看了下原视频 相册里还真有在地铁里拍的照片	6-22 19:52 来自辽宁
一个党员，明显额已经脱离了群众，自以为高人一等了，已经走到了群众的对立面，而且已经触犯了法律，这一个留党察看就这真的难以置信	6-22 19:50 来自广西	1
四川大学双一留大学	6-22 19:50 来自黑龙江
刑不上仙女贵员，礼不下啯喃劳工	6-22 19:47 来自中国澳门	1
果然是川大双留校区。	6-22 19:46 来自四川	1
都录取了，会说学校打死也不会承认其中的猫腻，将错就错，大家懂得都懂	6-22 19:44 来自安徽
欢迎报考川大	6-22 19:39 来自安徽
沦为标题党	6-22 19:32 来自浙江
开除党籍的那些是不是有点冤枉啊？？？？？？？？？？	6-22 19:17 来自辽宁
真是性别一换，啥都轻了。搞个双一留，明年就全消了，屁事没有。好日子还在后头，太甜啦！	6-22 19:11 来自广东
地铁偷拍事件，但是偷拍了吗？	6-22 19:10 来自江西
这个不属于犯罪么？	6-22 19:06 来自四川
处理方式双标，这是很严重的问题	6-22 19:02 来自四川
以后可以正大光明嘲笑四川了，有这样的大学，确实牛批	6-22 18:57 来自重庆
中国真是紫薇星生长的肥沃土地	6-22 18:56 来自西班牙
之前看到一个评论“被冤枉的不过是个农民而已”，和庆余年里“死的不过是个护卫而已”何其相似	6-22 18:53 来自江西
约等于大学考试作弊	6-22 18:53 来自山东
包庇	6-22 18:43 来自安徽
鸭脖那个老江，怎么处理的？？他后面有没有阿猫阿狗啥的，都给他一窝端	6-22 18:34 来自山东
川大真垃圾	6-22 18:32 来自陕西
川大不愧是有容乃大	6-22 18:32 来自安徽
如果换个标题：川大学生诬陷、诽谤侮辱他人会怎么样	6-22 18:29 来自广东
刑法第二百四十六条 以暴力或者其他方法公然侮辱他人或者捏造事实诽谤他人，情节严重的，处三年以下有期徒刑、拘役、管制或者剥夺政治权利。	6-22 18:27 来自福建
@爱港呱呱 又是工資的錯？	6-22 18:24 来自中国香港
合着这种人都能入党？	6-22 18:23 来自江苏
校领导和她有什么见不得人的关系？要领导亲自查看吗	6-22 18:21 来自安徽
笑死，这是什么弔人	6-22 18:19 来自广西
现在@河南大学 还在装死么	6-22 18:14 来自河北
呵呵，就这？川大校长是不是有什么“把柄”在这女人手上	6-22 18:12 来自上海	1
酒吧舞，爽一溜，接着奏乐接着舞	6-22 18:10 来自山东
隔壁政法直接劝退 这里留校留党	6-22 18:10 来自广东
卵用？	6-22 18:09 来自湖北
这学校老师全是打拳的保护一个这样的女生可悲	6-22 18:07 来自中国香港
还好川大在当年是第五志愿，还好我被第一志愿录取了	6-22 18:01 来自河北
偷拍的拘留，造谣并且她也拍了别人叔叔，这算不算偷拍，结果留校察看。你这么不对标真的好吗？	6-22 17:55 来自四川
牛逼	6-22 17:53 来自安徽
留着给领导察看吗	6-22 17:50 来自安徽
只要不进体制内，没什么特别大的影响。	6-22 17:49 来自黑龙江
留多少年查看多少年，三个月吗，这是摩擦吃瓜群众智商模糊大法吗？	6-22 17:48 来自海南	1
这样的人为什么要留在党内？留着反戈一击吗？	6-22 17:44 来自山东
真正双一留大学	6-22 17:43 来自海南
我一直以为是诬陷他人事件，原来是偷拍事件啊？	6-22 17:41 来自山东
这种人都不开，还是党员，这学校也别期望什么导向正确	6-22 17:40 来自浙江
垃圾学校	6-22 17:35 来自浙江
欺负大叔老实人	6-22 17:34 来自陕西
天理难容！	6-22 17:32 来自浙江
有法可依、有法必依、执法必严、违法必究	6-22 17:30 来自四川
	6-22 17:30 来自江苏
就这？四川大学完了	6-22 17:22 来自江苏
嘿，忒！	6-22 17:21 来自广东
这是对恶的包庇和放纵，这是一个典型事件，不严肃处理，分明就等同于教唆。	6-22 17:14 来自吉林
小仙女们庆幸高等性别再一次发挥作用	6-22 17:14 来自上海	1
你要是把标题写出地铁污蔑事件，也就没那么多人骂你了	6-22 17:14 来自江苏
处罚《留校察看》，处罚个寂寞	6-22 17:12 来自云南
如此“德行”继续查看的意义是什么？	6-22 17:10 来自北京
比萨斜塔	6-22 17:09 来自四川
你们这样对的起毛爷爷建立起来的国家和党组织吗？	6-22 17:05 来自河北
对暴力的黑恶势力要毫不留情地打击,对张某这种看似温柔的恶势力就轻轻带过吗?己经有别有用心的人造谣她是复旦张老师的女儿,这样的处理结果还要给他们多少猜测和造谣的空间.	6-22 17:05 来自澳大利亚
《四川大学学生纪律处分暂行条例》第14条第9项：威胁、恐吓、侮辱、诽谤他人者，视其情节给予严重警告直至开除学籍处分。	6-22 17:00 来自湖南
在公共平台随便发布不良信息，造成了社会恶劣影响，破坏了社会和谐，影响了社会团结的，一切自然行为人，必须要为此付出代价的。不过不曾想：无心之举的动作，发酵引起的后果，竟是如此的沉重。	6-22 16:58 来自湖北
学校为了平息舆论导向，也是拼了命的努力	6-22 16:54 来自湖北
非常恶劣的事，这么一个泯灭人性的知识分子，她做人真失败	6-22 16:52 来自广西
地铁诽谤事件，不是地铁偷拍事件	6-22 16:52 来自广东
留这样的人在党里还是为了给她改过自新的机会吧	6-22 16:51 来自湖南
留党察看是不是两年后不犯错，可以撤销	6-22 16:51 来自四川
现在缺党员到这个程度了吗？造谣还能留	6-22 16:50 来自广东
主要问题在于河南大学推荐的人有问题。英语四级不过都保研？	6-22 16:48 来自四川	1
看来四川大学藏污纳垢很严重	6-22 16:48 来自广东	1
太恐怖了，居然没有被开除连党员都没有被吊销，一想想这种人以后在党内工作和从事自媒体行业新里就发沭。	6-22 16:47 来自云南	2
河南大学保研四川大学这个事情肯定见不得光毕竟学生还是学业为主要参考四级都没过可见也是学渣一个这样的学渣能保送川大的研究生太不可思议了河南大学猫腻太多四川大学把关不严第二此女人三观不正很多人无法接受这样的不公平现象河南大学四川大学两校应该把自身的问题查出来严肃处理此女先开除党籍学籍	6-22 16:46 来自广东
呵呵，等于没有处分，看来在学校的关系不少	6-22 16:45 来自上海
地铁偷拍，大叔没有偷拍，为什么不叫地铁造谣事件	6-22 16:45 来自云南	1
谁知道前面川大开除的男生是怎么回事？到底哪个严重？	6-22 16:40 来自山东
这就扯热搜了？	6-22 16:40 来自北京
就这，呵呵，可以拉黑川大了	6-22 16:40 来自江苏
必须开除它	6-22 16:39 来自江西
小仙女能有什么错呢？她只是故意的诬陷罢了	6-22 16:35 来自天津
留校察看没有问题，留党。。党，，党，党。。。	6-22 16:34 来自四川
请注意用词，人家没有偷拍，把事件改成大学生污蔑农名工事件！	6-22 16:34 来自河北
林则徐要是活着，会找川大把这个校训给收回的：我让你海纳百川，没让你海纳污垢，我说有乃大，没说容垃圾	6-22 16:31 来自江苏
双一留高校罢了	6-22 16:20 来自福建	1
双一留名不虚传	6-22 16:19 来自四川
这种人川大还保，这大学啧啧啧	6-22 16:19 来自江苏
川大包庇违法犯罪分子 双一留大学	6-22 16:18 来自陕西
回复@灵魂之力量:有的，是那个女的偷拍	6-22 16:16 来自辽宁
四川名声被弄的越来越臭了	6-22 16:16 来自四川
看今年招生吧，四川和清北估计都要下滑咯	6-22 16:15 来自河北
党竟然觉得她还不够坏	6-22 16:14 来自江苏
应该是“诬陷事件”，而不是“偷拍事件”，所谓偷拍是诬陷。	6-22 16:13 来自河南
坏人都抱成团来欺负老实人，然后再虚情假意来哭诉着让老实人原谅她，真特么坏到骨子里了！	6-22 16:11 来自江苏
双一留大学真厉害	6-22 16:07 来自贵州
另外新华社评论为什么都打开，你看看人网都筛选了	6-22 16:06 来自北京
这个四川大学我看出来 就是一坨屎 天生自带法抗确实牛	6-22 16:01 来自新疆
开除！	6-22 16:01 来自四川
年青人难免犯错。允许犯错，允许改错。我们的社会应该接纳真心改正了错误的人。	6-22 15:59 来自湖北
问题是她真认识到错了吗，道歉后不是还在网络上乱喷？	6-22 15:59 来自上海
留校察看说明学校水平低没啥，留党察看？	6-22 15:59 来自山东	1
是不是之前有个男大学生pc被开除了？	6-22 15:58 来自山东
嫖娼违法，造谣犯罪，结果犯罪还没违法惩罚重，高中生被抓到吸烟也就是个留校察看	6-22 15:58 来自浙江
什么他妈的叫“地铁偷拍”事件？@四川大学，你告诉我什么他妈的叫地铁偷拍”事件？	6-22 15:57 来自北京
看来背后还有大瓜啊	6-22 15:56 来自湖南
川大越来越不行了，广大考生报志愿要擦亮眼睛了	6-22 15:55 来自新西兰
请问四川大学，对于网上传播的论文枪手作弊、项目强加个人名义、校园暴力等问题是否可以正面回复？这并不是单纯的处理结果就可以的	6-22 15:54 来自北京
要讲究事实，	6-22 15:54 来自广东
双一留，牛逼	6-22 15:54 来自上海
不知道大叔如今的纵容会不会继续纵容其他人对农民工群体利益的损害。	6-22 15:53 来自湖南
留党察看	6-22 15:53 来自广东
哪里来的地铁偷拍事件？明明是川大女造谣污蔑事件	6-22 15:50 来自江苏
川大怎么回事！！丢人	6-22 15:50 来自四川
四川大学校风不正，影响今年招生啊？	6-22 15:45 来自黑龙江
就这？？？	6-22 15:44 来自四川
自罚三杯！	6-22 15:43 来自安徽
不同意	6-22 15:42 来自广东
这么轻飘飘？就这么轻飘飘？	6-22 15:33 来自上海
	6-22 15:33 来自重庆
四川牛马大学	6-22 15:32 来自山东
就事论事的话，处罚其实是合理的，留校和留党查看是很重的处分	6-22 15:28 来自浙江
司法的一次尝试性退步	6-22 15:28 来自福建	1
所以是 不一样的人用不一样的原则是吗？	6-22 15:27 来自上海
偷拍事件？诬告事件！	6-22 15:25 来自陕西
漂亮，已经没有热搜了	6-22 15:25 来自江苏
苏共死的时候，群众冷眼相待可不是没有道理的	6-22 15:25 来自安徽
双一留大学 同罪不同罚 留女不留男	6-22 15:23 来自山东
她天生坏种，处罚过轻	6-22 15:22 来自江苏	1
人家男生就造谣就开除，她都还留校留党，她凭什么可以特殊？	6-22 15:22 来自上海
这件事引起我的思考，我们dang到底需要什么样的人？	6-22 15:17 来自福建
	6-22 15:17 来自河南
这样的人还留党？那党内部已经有多少这样的人了？	6-22 15:15 来自北京
🌿！川大的领导你们都对不起这几天去南海拼命的轰炸机飞行员们！！	6-22 15:07 来自福建
很明显相关领导怕张某鱼死网破 毕竟一根萝卜带出一把泥	6-22 15:04 来自上海
那个男生是实惨啊	6-22 15:04 来自江苏
留党察看？你确定？	6-22 15:03 来自四川
还留啥啊？！	6-22 15:02 来自云南
霍 还是党员啊……	6-22 15:00 来自江苏
我以后赵薇林薇陈薇都可以有样学样侮辱劳动人民后道歉了事。啥损失没有。川大力保张薇站在了人民的对立面。必须清算	6-22 14:59 来自广东
蒸馍？你不服气？	6-22 14:58 来自江西
恶心	6-22 14:58 来自美国
不认同啊	6-22 14:58 来自四川
懂了，保研不用考察思想品德与违法乱纪	6-22 14:57 来自北京	1
双一留大学是这样子的	6-22 14:56 来自广东	1
双一留大学，你以为	6-22 14:53 来自重庆	1
张某的行为是否属于对“大叔”的侮辱和诽谤？，如是，达到涉罪立案标准了吗？	6-22 14:50 来自四川
四川大学一流985	6-22 14:48 来自江苏
学校处理结果不给予评价，但党内处分确实过于宽松	6-22 14:47 来自陕西
请正名为"川大女研究生诬陷农民工事件",不要觉得偷拍加个引号就可以了.	6-22 14:46 来自河南	1
这样的人要留党？	6-22 14:46 来自广东
希望党组织还是那片净土！建党时的初衷是什么？！四川大学党组织是如何考量的，心寒！	6-22 14:42 来自湖北
感觉这个事件本身是不大，但是造成较高的影响跟负面作用 可以说大学生的特别是女生的牌子已经砸了 应该严惩	6-22 14:38 来自江苏
留校察看我没意见，希望这种人不要留在我党	6-22 14:36 来自广东
我为当初没有考到贵校感到无比庆幸	6-22 14:35 来自浙江	1
诬陷事件，哪里有偷拍，加什么引号混淆视听。开除党籍	6-22 14:34 来自湖北	1
这是“立德树人”的反面教材吧	6-22 14:33 来自江苏
那玩意跟学校哪个鲁迅先生在躺一块过吧	6-22 14:33 来自陕西
川大除了华西口腔没啥特别好的学科了吧，当初这个学科差点分，川大其他学科也没看了。现在看来自己还挺英明的	6-22 14:32 来自湖南
这样不刑。这不是偷拍与否的问题，而是公开造谣污蔑！	6-22 14:32 来自四川
女生能被谅解男生就不行？不是平等吗这时候怎么又不说平等了？那么多男生犯错被开除的，开除一个女生就这么困难？这处分太轻，两年时间一过，她就能恢复所有权利，什么影响都不会有！现在不开除还指望以后开除，根本不可能，川大要是真有诚意给大家一个交代，就采用和对男生相同的处理方式，立刻开除她	6-22 14:27 来自安徽
以后xxn们可以更加肆无忌惮了	6-22 14:25 来自广东
666，隔壁都给账号注销了，咋被骂怕了？	6-22 14:24 来自河南
随意网上造谣，污蔑他人，处罚如此之轻，这种人这要是以后进了新闻传媒系统，不知道要有多少人蒙受不白之冤，有多少人会被网暴而终，公信力的崩塌，绝不是一朝一夕的事情	6-22 14:21 来自湖南
处罚了个寂寞	6-22 14:21 来自四川
调查这么多天，给这个回答，保研没问题，四级都没过，川大河大看来死命也要保住她，别的学生的命不是命	6-22 14:20 来自广东
这🙃声明一张厕纸	6-22 14:20 来自四川
这所大学不同凡响 格局是真的大 👍	6-22 14:19 来自江苏
不愧是双一留大学	6-22 14:18 来自安徽
喷了张薇很多。 最后还是她赢了。。 打不过就加入。。 求张薇联系方式。。 准备包装她成为中国第一网红，或者去英国成为第一反华斗士。。 求联系方式。 趁着全国知名。 赶紧变现 。。 谁有联系方式，私聊	6-22 14:17 来自安徽
大事化小，小事化了的受害人，从最初受害人选择和解，结局已注定，司法公正，靠舆论也只能到此为止了。	6-22 14:16 来自贵州
党员队伍确定这种人也要？	6-22 14:16 来自湖南
其实是两件事，一是觉得被偷拍，现场证实没有。算是误会一场。这事算过了。然后发视频还强调没有存在的算是造谣生事，诋毁他人。	6-22 14:15 来自四川
正常啊，人家校训是海纳百川，有容奶大嘛，人家说（sui/shuo）服领导了你能咋的	6-22 14:14 来自四川
双一留龟儿子大学	6-22 14:13 来自辽宁
这都什么垃圾处理方式？犯错不需要背任何后果的垃圾时代。	6-22 14:12 来自江苏
6	6-22 14:11 来自上海
这个人中学时的成绩、现在都德行，严重怀疑她的文凭哪来的	6-22 14:09 来自江苏
	6-22 14:05 来自江苏
把两个察看的处分的三段论推理，说下呗~不说也行，说下两个处分，分别依据的哪一条	6-22 14:03 来自江苏
川大说的是接受程序没问题，网上实名举报她蹭科研成果，这就是河南大学该查的了，其实是踢皮球到了河南大学	6-22 14:03 来自广东
这女的污蔑发网还试图引起网暴呢，比直接打闹更坏	6-22 14:00 来自浙江
这么严重为什么不开除学籍？	6-22 14:00 来自浙江
好一个“海纳百川，有容乃大”的藏污纳垢之所。	6-22 13:56 来自北京
应该是：诬陷底层劳动人民偷拍并且利用专业知识煽动网暴	6-22 13:53 来自广东
看到这样的结果，我感觉脊背发凉。	6-22 13:52 来自湖南
那就没事了 下次继续诬陷别人	6-22 13:49 来自河北
太牛了，海纳百川，藏污纳垢，蛇鼠一窝 有容乃大！	6-22 13:49 来自云南
《中央第七巡视组向四川大学党委反馈巡视情况》	6-22 13:47 来自广西
川大确实没有在保它 而是在保它背后帮它保研的	6-22 13:45 来自四川
这是被shui服了？	6-22 13:38 来自四川
二留大学	6-22 13:38 来自云南
我对四川大学张微地铁诽谤事件处理方式大感失望，可见学校里的人素质不高，望众多高材生学子慎报。	6-22 13:38 来自广东
川大很多都不正面回答疑问，都是轻描淡写敷衍了事。	6-22 13:36 来自广东
就问川大领导你包庇那个她是要毁掉大叔后半辈子的人，如果那个大叔是你父亲，你会怎么办？！	6-22 13:33 来自江苏
如果罪犯逍遥法外还要大家包容，那谁还敢出门	6-22 13:33 来自北京
刑法第246条：公开场合诽谤侮辱他人，利用网络对他人造成重大影响，浏览5000次以上或转发500次以上，可判两年以下有期徒刑。	6-22 13:31 来自甘肃
蒸馍，你不扶器？	6-22 13:31 来自安徽
这个立德树人，真是亮瞎我的眼睛了	6-22 13:30 来自河南
留校察看已经是非常严重了，更重一级是退学，这样的处置非常恰当了。	6-22 13:27 来自广东
版本现状:最终解释权归老爷所有	6-22 13:27 来自四川
和稀泥➕避重就轻	6-22 13:27 来自云南
淄博出租车手机事件你怎么看？？ 潘多拉魔盒已经打开了	6-22 13:26 来自四川
今年招生还有人么？难怪各大企业不要川大的毕业生	6-22 13:26 来自陕西
四川大学二留学校实锤	6-22 13:25 来自广东
我就说吧婆罗门怎么会惩罚婆罗门	6-22 13:22 来自天津	1
双留跟没做惩罚没有任何区别	6-22 13:21 来自江苏
@让我更快乐点吧	6-22 13:18 来自甘肃
中山大学的男生直接开除，四川大学的女生该干嘛干嘛	6-22 13:18 来自河北
建议举报到教育部和国务院	6-22 13:17 来自浙江
双一留	6-22 13:16 来自北京
名声积累何其不易，为一个品行不端的人一朝散尽，川大不是傻就是里面可能牵扯决不能见光的故事	6-22 13:14 来自北京
《四川大学学生纪律处分暂行条例》第14条第9项：威胁、恐吓、侮辱、诽谤他人者，视其情节给予严重警告直至开除学籍处分。所以从处理结果看算是情节轻微咯	6-22 13:12 来自广西
这种人就应该开除党籍，给予重大处分留校察看，轻描淡写，还能继续当党员，还是研究生……	6-22 13:08 来自湖北
四川大学这种处理方法让人对某某感到深深的悲哀	6-22 13:07 来自江苏
双一留	6-22 13:07 来自吉林
这样的处罚你说广大网友认么？还是里面有什么内幕	6-22 13:06 来自浙江
她要是能全身而退，在座的各位都有责任	6-22 13:04 来自河南
四川大学终将被此女反噬	6-22 13:03 来自江苏
哈，居然特批	6-22 13:02 来自广东
张薇真应该给这家人磕一个，要不是谅解了，能这么轻松放过？	6-22 13:01 来自辽宁
川大在处理决定之外，应该有一篇精彩的文章，既说明为什么做出这样的决定，又展现思想的力量和文字的风采，彰显出川大高水平，让川大在被动中转为主动。	6-22 12:58 来自山东
末流985就是不行	6-22 12:56 来自浙江
察看摩洛哥炒饼呢？	6-22 12:56 来自福建
看看，处罚是因为“造成严重不良社会影响”而不是“张某道德出现严重道德品行问题”。川大这处理结果，根本不是惩罚张某，而是在警告社会。	6-22 12:56 来自北京
可能人家有升职器加持。	6-22 12:52 来自陕西
不是偷拍事件吧，是恶意造谣污蔑事件吧，这不避重就轻吗？	6-22 12:51 来自广东
原本还因为负罪感一直犹豫要不要移民，现在终于可以没有任何心理负担得润了	6-22 12:50 来自上海
进BBC的投名状，厉害，就这处分	6-22 12:49 来自陕西
挺好，我们群众也不要她，不要开除到我们中来。	6-22 12:49 来自河南
真是有容奶大	6-22 12:47 来自四川
哇哦。	6-22 12:46 来自福建
偷拍？这些确定吗？	6-22 12:43 来自云南
偷拍事件，农民工大叔的儿子看见后会生气吗？会不会重新起诉？	6-22 12:43 来自云南
开了个坏头	6-22 12:41 来自云南
挺好的，教育是治病救人，不是杀人治销灭病。	6-22 12:40 来自河南
这样的人都培养成党员了，不可思议！	6-22 12:38 来自河南
性别对立已经很严重了 川大还要来插一脚 可以的 到时候就不要说什么矛盾了 因为这是你们选择的。厚此薄彼	6-22 12:38 来自广东
支持四川大学	6-22 12:36 来自上海
开除学籍懂？	6-22 12:35 来自广东
一声叹息	6-22 12:34 来自江苏
《四川大学学生纪律处分暂行条例》第14条第八项：威胁、恐吓、侮辱、诽谤他人者，视其情节给予严重警告直至开除学籍处分。	6-22 12:32 来自河北	1
学生人品有问题，很难改	6-22 12:29 来自上海
川大女不配被善良对待，	6-22 12:26 来自河南
#川大对张某的调查显得失焦且碎片化#	6-22 12:23 来自陕西
你是真觉得对自己没影响吗？你是真觉得自己能保住这个人吗？你是真觉得“她”的利益是最重要的是吗？能做出这种选择的学校能教出有政治观念的学生？	6-22 12:21 来自安徽	1
支持继续保留张薇同学党员身份	6-22 12:17 来自贵州
这学校不行，三观不正，诬陷变偷拍真的笑死	6-22 12:14 来自江苏
哎 川大毕业生遭老罪咯 都镀了一层金了	6-22 12:14 来自重庆
别人马上英国留学了……你等屁民那么激动干啥啊	6-22 12:13 来自重庆
广州地铁诬陷农民工问题，还没几天，成都地铁诬陷小伙问题，问题都和四川搭边，种种现象表明，人类的美好品质都在被按在地上反复磨擦，本质是人类在逐利的过程中丧失自我，攀比成为常态，为了利益不择手段，修身齐家治国平天下成为一种笑话	6-22 12:09 来自四川
真秀!不愧是双一留，有容奶大。我哭死	6-22 12:09 来自福建	1
对于川大的处理结果坚决不满意，建议至少开除张某党籍！川大的处理结果难以服众，在此提醒川大不要自毁名声。	6-22 12:02 来自辽宁	1
我的评价是：欢迎大家报考南华大学	6-22 12:00 来自湖南	1
处罚过轻，不敢苟同	6-22 11:56 来自重庆
一从大地起风雷，便有精生白骨堆。 僧是愚氓犹可训，妖为鬼蜮必成灾。 金猴奋起千钧棒，玉宇澄清万里埃。 今日欢呼孙大圣，只缘妖雾又重来。	6-22 11:55 来自河南	1
没有偷拍，纯属诬陷。有法不依，挖空统治根基。	6-22 11:54 来自四川	1
四川大学地铁事件涉事学生这个事，要是她自己这样还好，改过自新，就怕是教育体制，评优标准出现了问题，只注重学业水平而忽视道德品质，只顾自身利益不考虑他人，那培养出来的都是这样的“人才”，对国家和社会来说，是很大的问题，还是要从教育系统本身考虑才行	6-22 11:51 来自辽宁	1
不亏是新闻系啊，没偷拍硬是说成偷拍了，太厉害了	6-22 11:51 来自四川
川大这公告写的避重就轻	6-22 11:51 来自湖南
服众吗？你觉得需要众服吗？	6-22 11:48 来自四川
严重怀疑四川大学被海外势力渗透了，通过这件事推动中国男女对立，影响国家团结	6-22 11:47 来自河南	1
教书育人乎？	6-22 11:46 来自北京
兄弟、这可是之前就有欺凌事件，还被报道过的，属于再次犯法，应该从重处罚，从重！！！你不能永远本着教育与惩罚结合，放她一马，这种人以后大概率还是依旧，本性难移	6-22 11:42 来自陕西	1
这是一个心智精明超越常人的成年已久的人，影响如此之大，处罚如此之轻，是在鼓励制造对立、自造舆论、撕裂良知共识吗？	6-22 11:41 来自广东
此事件还会不断被提及。张某开了个好头，但愿不会有效仿者，也但愿每个人出行都能不被随意构陷偷拍，但愿被诬陷时，不和解，维护自己的合法权利	6-22 11:38 来自江苏
就这，她差点就毁了一个大叔的后半辈子，造谣和诽谤写小作文说是猥琐男，处罚就这，她他妈还嚣张不道歉，人家要上诉，她才道歉还没诚意自己有理，什么人啊	6-22 11:38 来自陕西
笑死。还留呢	6-22 11:37 来自福建
地铁偷拍事件，你可真会定义，绝了	6-22 11:36 来自广东
川大真配得上双一留大学	6-22 11:35 来自河北
双一留高校	6-22 11:30 来自广东
也是在“实事求是”的在践行校训：海纳百川，有容乃大！核心就一个字——容！	6-22 11:30 来自甘肃
偷拍是什么意思？你的意思是女生没有错?是因为那老爷爷偷拍?污蔑人有一手啊你你是可以的。	6-22 11:28 来自四川
终于是出结果给公众一个交代了，针对地铁诽谤事件，处分应该算可以了吧，毕竟没有被受害人起诉，没有公安司法判罚。稍平民愤吧，希望所有不公和险恶心计都能及时受到惩戒。	6-22 11:26 来自福建
看来川大不怎么样，是非不分啊，能培养出什么人来？	6-22 11:26 来自山东
首先这个"偷拍事件"的标题就有问题人家拍了吗？然而这个处分对她来说毫无意义	6-22 11:25 来自四川
建议群众向中纪委举报川大纪检组和张某，严查这里面姑息纵容和涉嫌违法违纪问题	6-22 11:25 来自广东
唉，就离谱，同样的事情如果是男的，两天内就被开除了。	6-22 11:24 来自浙江
还得来新华社评论呀，四川大学控评。展示他想看到的评论。但是你想看到的评论是不是人民想看到的呀。	6-22 11:23 来自黑龙江
@腿瘸了要nono救嘛 不愿说话	6-22 11:20 来自四川	1
四川大学不能没有张薇，就像西方不能没有耶路撒冷	6-22 11:17 来自安徽
阶层分化明显，如果被侮辱的是一名大学教授，结果会一样吗？原谅不代表道德高尚	6-22 11:17 来自北京
双一留高校	6-22 11:17 来自山东
不是地铁偷拍，是地铁诬陷，谢谢	6-22 11:16 来自河南
那些当年也曾把干粮袋里最后一点小米倒进群众锅里的人，如今怎么变成了这副模样？	6-22 11:11 来自江苏
看得出来某薇确实有一手	6-22 11:07 来自北京	2
垃圾学校	6-22 11:07 来自山东
反正没有影响，过段时间这个处罚就取消了	6-22 11:04 来自安徽
就这？	6-22 11:03 来自江西
说明组织考核用人有问题？就这种有严重问题的人，不直接开除？？？	6-22 11:03 来自湖南	1
只能说，被诬陷的大叔太善良了。	6-22 10:58 来自山东
呵呵	6-22 10:58 来自内蒙古
姑息养奸	6-22 10:57 来自湖南
高考别报这个学校	6-22 10:56 来自北京
果然是二留大学	6-22 10:54 来自安徽	1
四舍五入就是没处罚	6-22 10:54 来自上海
以后学生都可以随便造谣了，反正不得开除	6-22 10:53 来自重庆	1
正常操作，拖时间，等事情热度过去了再轻象征性飘飘地处理一下就完事了，反正互联网没有记忆。	6-22 10:50 来自广东
反正藏污纳垢又不是第一次，也不会是最后一次。	6-22 10:48 来自广东
《四川大学学生纪律处分暂行条例》第14条第9项：威胁、恐吓、侮辱、诽谤他人者，视其情节给予严重警告直至开除学籍处分。 学校直接无视自己的学校条例[捂脸][捂脸][捂脸]	6-22 10:45 来自福建	1
川大不能失去张某，就像西方不能失去耶路撒冷，以专业能力恃强凌弱，捏造事实，颠倒黑白，博取流量，这样“品学兼优”的学生就是川大的精神代表，川大真是“双留”大学呀	6-22 10:45 来自江苏
6	6-22 10:43 来自吉林
好样的，诬陷事件说成偷拍事件，这校风校纪基本也就那样了	6-22 10:43 来自重庆
就这样逃过了，人生赢家	6-22 10:42 来自广东
现在造黄谣处罚这么轻吗？	6-22 10:40 来自湖北
恶心🤢	6-22 10:40 来自福建
普遍立法，选择性执法，唯独不说刑法	6-22 10:39 来自福建
看出来了川大的学生和川大这所学校	6-22 10:39 来自四川
大学精神呢？道德标准这么低吗	6-22 10:32 来自吉林
四川大学是双一流双标大学实锤了！在就读四川大学的男生要小心你们的一言一行！法不责女的地方	6-22 10:32 来自广东
全体法外狂徒。四川大学看齐	6-22 10:32 来自湖南
我们党和国家历经沉浮沧桑，这样的党员还请党组织和国家慎重考虑要不要继续留着。	6-22 10:30 来自浙江	2
校园凌霸一字没提 难道不是真的？	6-22 10:29 来自上海
哪里来的地铁偷拍？	6-22 10:29 来自浙江
为什么川大要力保这个女生？	6-22 10:28 来自浙江	1
她就是有意识有谋划在做这件事，什么叫偷拍？如果别说大叔没拍她就是拍了也不叫偷拍，她本身就身处公共场所，怎么就成了偷拍？？？？	6-22 10:27 来自浙江	1
四川大学不愧是“双一留”大学	6-22 10:27 来自四川
小知识普及：党员酒驾被查到会被开除党籍。而在我看来此事件造成如此严重的社会负面影响还能留党察看这种处罚我是不认可的	6-22 10:26 来自辽宁
一想到这样的人以后会进入新闻、媒体、媒介报道事件、抒发观点，和我等普民相比会拥有一定的话语权和影响力，就觉的眼前一黑、后背发凉。学校这么喜欢她，能一直把她留在学校吗？不要放岀来了，真的怕	6-22 10:26 来自北京
今日成语：川大张薇（指那些有王冠标识，弄虚作假，狐假虎威，欺压百姓，不知悔改，以怨报德，有持无恐，被法律处处以爱的名义被保护的恶人）	6-22 10:24 来自浙江	1
我就想知道这个处分会不会影响到她的仕途	6-22 10:24 来自山西
首先这个事件本身的命名就存在严重误导 “地铁偷拍”？压根就没有偷拍，应该叫做“四川大学学生公开侮辱他人”事件	6-22 10:23 来自四川	1
评论大多太极端了	6-22 10:20 来自新疆
有些人造谣需要判刑，有些人造谣留党察看都说重！	6-22 10:19 来自广东
命题都是错误的答案能正确么	6-22 10:19 来自浙江
避重就轻	6-22 10:18 来自辽宁
四川大学太棒了！	6-22 10:17 来自山西
这个事情重点是它造成的社会影响挺大，居然没有触发公诉，那既然没公诉，当事人又选择和解，都定论了还有什么好说的。她现在如果是被判刑，那没开除就说不过去。	6-22 10:16 来自福建
站在人民对立面的人却依然是党员，很难平，很难评。	6-22 10:16 来自广西
《无论真相如何》《抛开事实不谈》《难道你就没有一点错吗》《我一个女孩子》《双方都是受害者》《也是为了保护自己》《为什么要强调是女性犯罪》《一个巴掌拍不响》《你一个大男人》《谁会拿自己的清白开玩笑》《哪个女孩子会用自己的清白诬陷别人》《互相道歉即可》	6-22 10:13 来自广西	4
这个处分可以了，仅次于开除。这个坏女人以后无论如何也是没有机会进体制内了。很好！	6-22 10:12 来自广东
地铁造谣诬陷变成了地铁偷拍？	6-22 10:11 来自吉林
双标对待男女学生，所谓的男女平等就是个笑话	6-22 10:10 来自安徽	1
就这样？	6-22 10:09 来自四川
依据中华人民共和国刑法2年以下咋不敢说	6-22 10:06 来自浙江
招生减章	6-22 10:05 来自广东
高情商：双一流大学 低情商：二留 乃大	6-22 10:05 来自广西
定性是“严重不良社会影响”，惩处是双一留	6-22 10:05 来自云南
好样的真给组织长脸	6-22 10:04 来自北京	1
四川大学还用地铁偷拍啊，推翻公安机关结论是吧	6-22 10:04 来自河南
如果没有这件事的发酵，她以后顺利进入BBC工作，怕不是汉奸一个	6-22 10:03 来自河南	1
就这？	6-22 10:02 来自上海
这是个人才，可不能放过啊。	6-22 10:01 来自北京
失望，双一留	6-22 10:00 来自四川
留校察看一年就消除，不入档案，屁事没有。留党察看会有终身记录，很难在体制内当领导职务了，不过她本来也没什么机会，所以……	6-22 10:00 来自辽宁
如此伤天害理，兴风作浪的妖孽还留着祸害人间吗？百年名校的风骨何在？	6-22 10:00 来自河南
吓得我赶紧删了好几个川大朋友，我怕他们害我	6-22 09:59 来自浙江
媒体专业学生试图引导网暴结果被网暴	6-22 09:59 来自山西
如果是工科院校等等的学生的话，这样的处分也马马虎虎说得过去。但对一个学新闻的，这样的处理显得不够。后患无穷。还要留在党内干什么	6-22 09:59 来自浙江
呵呵	6-22 09:58 来自浙江
造谣抹黑他人 违法零成本。。。😔	6-22 09:57 来自广东
我觉得这件事情会使所有关注的人引以为戒，如若她犯了错误但仍是一名党员身份，那请问其他党员是不是也会认为这样的错误没什么，党员也没关系呢？虽然拥有党员身份的人并不一定就从来没犯过一点错误，但如果有这个例子，他们会不会也会反思自己，并且引以为戒呢？	6-22 09:56 来自河北
大家还记得张薇在派出所向大叔求情时说了什么吗？她说学校要开除她。但事实并没有可能压根都没有这个处理选择。所以，她又一次撒谎，利用了大叔一家的同情心，为自己取得更有利的条件。	6-22 09:54 来自广东
天理难容	6-22 09:53 来自江苏
呵呵呵呵呵，失望	6-22 09:53 来自黑龙江
就这就这就这？	6-22 09:52 来自湖南
应该给她开除党籍，开除学籍，处罚太轻了，二流大学吧，什么学校处理的措施	6-22 09:51 来自天津
。	6-22 09:50 来自广东
是“地铁诬陷”，不是“地铁偷拍”，这个标题就是在混淆概念。	6-22 09:49 来自湖北
这就不是考虑川大处理离谱的事，颠倒黑白，是机关给学校压力，还是学校自己运作的呢，中国人应该感到悲哀，不管哪种结果，都让我恐慌，人民的日子越来越难过了，但是有人大言不惭说中国人的幸福感日益攀升，这和浮夸风有啥区别，明知是假话，当时能在人前光明正大的说出来	6-22 09:49 来自浙江
大叔没偷拍，标题取名偷拍事件，本来就有诬陷大叔的含义。事后处理未达预期。只希望以后别再出现此类事件。否则人民群众是会被引爆的。	6-22 09:49 来自浙江
首先她是在明知道是自己误会的情况下还发文造谣污蔑，第二她是被老人儿子说要起诉才道的歉，第三她并非真的认为自己错	6-22 09:48 来自广东
对四川大学的处理结果坚决不满意，建议至少开除张某党籍！	6-22 09:48 来自辽宁
是诬陷，不是偷拍	6-22 09:47 来自安徽
重拿轻放	6-22 09:47 来自北京
“考虑到该生公开道歉，经调解后取得对方谅解，双方达成和解，本着教育与惩戒相结合的原则” 公开道歉？？达成和解还是骗取同情的谅解？？	6-22 09:43 来自新疆
保研接收过程没问题！现在压力给到了河大那边了！ 至于留党察看嘛……呵呵呵……说的好像察看期满后就不能申请恢复一样。	6-22 09:39 来自四川
明明是女的造谣，什么地铁偷拍还想污名化大叔是吧。	6-22 09:39 来自安徽
你们不要再说了，“有容乃大”川大校训明摆在这，川大可需要这样的人才了。	6-22 09:39 来自广东
双一留大学！	6-22 09:38 来自广东
如果是个男的会是这样处罚结果吗	6-22 09:37 来自河南
就这？版本仍需迭代	6-22 09:36 来自广东
讲个笑话，我们学校使用大功率电器也是留校察看处分	6-22 09:35 来自江西	1
这学生已经犯罪了，开除这么难？	6-22 09:35 来自云南
留校察看合不合适要看河南大学调查结果，留党察看合不合适要看北师大大同附中调查结果，如果都没问题，那处理结果是合适的	6-22 09:33 来自福建
川大一女，不仅偷怕他人，甚至利用自己所学专业，肆意妄为。造谣污蔑他人，社会传播恶劣，影响范围广泛。被证实属于污蔑他人，竟毫无悔改之心。这样的人，学校甚至，专业都没给它调整。想想以后，自己的儿子，父亲，自己，或者老公，被人污蔑。别人只是轻描淡写的一句道歉，就啥事没有，试问谁能接受？	6-22 09:33 来自北京
就这？	6-22 09:32 来自山东
新闻学真的玩的一手好文字游戏 在下理工女佩服地五体投地	6-22 09:31 来自安徽
那叫《川大女硕士诬陷农民工地铁偷拍事件》，请改大学名字吧，请不要叫四川大学，我们四川人丢不起这个人，真的	6-22 09:28 来自四川
别说了别说了 我自罚三杯	6-22 09:26 来自天津
想请问一下，她什么时候公开道歉了？发了一篇帖子，然后继续骂，这叫道歉吗？	6-22 09:24 来自四川
笑话	6-22 09:22 来自广西
双一留	6-22 09:21 来自海南
双一留	6-22 09:20 来自上海	1
这个女的家庭不简单，看看家庭什么背景吧	6-22 09:20 来自天津
这还能保研，真是学历跟人品没有半点关系	6-22 09:18 来自山东
川大离谱	6-22 09:18 来自上海
完全不服众	6-22 09:17 来自四川
接收推荐免试研究生也要审查她的条件吧？ 哪怕当时没查出问题，但是现在接到举报线索，学校就可以不受理不调查了吗？既往不咎还是过时不候？？	6-22 09:16 来自河南
这就没了?	6-22 09:14 来自黑龙江
这位造谣者应该不是真的认识到自己错了，道歉也是迫于压力和自身利益的考虑	6-22 09:13 来自江苏
相当于没有任何处分	6-22 09:12 来自北京
哈哈哈哈 造谣说偷拍 学术问题 霸凌问题提都不提	6-22 09:11 来自河南
双一留大学，	6-22 09:10 来自吉林
同罪不同罚你们可真棒。	6-22 09:07 来自黑龙江
还能不能保研	6-22 09:06 来自江苏
诬陷诽谤地铁偷拍	6-22 09:06 来自天津
“地铁偷拍事件”“地铁偷拍乌龙”“地铁偷拍误会”从几次都热搜标题也能知道结果了	6-22 09:05 来自福建
这种处理结果让我们对这个女孩的身份越来越好奇了！	6-22 09:05 来自山东
纯属给学校@四川大学 抹黑	6-22 09:02 来自广东	1
居然没开除党籍？这种玩意儿不清除出队伍吗？	6-22 09:01 来自河北	1
这处罚就想当于驾照被扣11分，照样上路	6-22 09:00 来自贵州	1
别骂了别骂了，她已经得到教训了，当事人都原谅了，网友还跳脚什么……	6-22 08:59 来自陕西	1
首先，是川大女地铁造谣网暴事件，不是偷拍事件。因为没有偷拍的事实。川大及各大媒体要实事求是。	6-22 08:59 来自广东	1
川大凉了	6-22 08:58 来自山东
学到了，川大的学生也可以试试造个谣。	6-22 08:58 来自河南
我不能理解	6-22 08:58 来自安徽
对于她是否旷课达到被开除的条件，怎么只字不提呢	6-22 08:56 来自四川
我说一下，我们四川大学是这样的	6-22 08:56 来自四川
还立德树人，川大这次给四川丢脸了	6-22 08:55 来自四川
我又要领导，绝对查查学校，还是副部级	6-22 08:55 来自广东
如果不影响她子女考公的话，是不是也不会影响到她收彩礼	6-22 08:54 来自河南
暗无天日	6-22 08:52 来自四川
小作文不能代表中国先进文化的发展方向！	6-22 08:51 来自陕西
可以接受留校察看，不接受留党察看，依法依规应该就是开除党籍！	6-22 08:50 来自广东
各单位注意，还是老规矩，别招川大毕业生，川大就专门培养这样的人	6-22 08:50 来自浙江
🐮的	6-22 08:50 来自山西
查查川大吧	6-22 08:50 来自山西
我不理解，我为什么首先猜z有问题，而不是相信她	6-22 08:49 来自江西
6	6-22 08:49 来自湖北
让我们再次相信舆论的力量	6-22 08:48 来自广东	1
啊？换句话说不也啥实质性的惩罚也没有吗？	6-22 08:47 来自辽宁
1. 首先，“地铁偷拍”这个词用错了，因为不存在偷拍，而应该是“地铁诬陷”事件。2.川大处罚力度还算比较重，留党察看对于党员来说很重了，重点还要“看”，所以该女生要深刻自省，建议尽快向公众诚恳检讨，不仅仅是向她的诬陷对象。3.川大的通告太笼统了，调查细节、违反具体哪些条款应向公众交待。	6-22 08:46 来自广东	19
好好笑啊，男杀妻才三年，这件事女的就得坐牢？	6-22 08:44 来自四川	1
海纳百川，有容乃大，果然什么都能容	6-22 08:44 来自浙江
看了这个学校通告，我要敬佩不录用川大学生那个公司。	6-22 08:44 来自上海
请保护曾经被她网暴的那名女同学！她现在的处境非常危险	6-22 08:43 来自浙江
留校能理解，还能留党就有点……唉……	6-22 08:42 来自重庆
大叔原谅，并不能说明她没问题啊，也不能说明她具备继续担任党员和研究生的资格啊。。而且她霸凌同学，不同平台上利用流量搞男女对立，学术成果存疑遭到举报的这些事情才是真正反映问题啊，官方倒是只字不提。好一个避重就轻掩人耳目糊弄过关	6-22 08:40 来自广东	1
学籍保留可以理解，党籍保留要怎么理解？	6-22 08:40 来自四川
666	6-22 08:36 来自湖北
对于川大来说，学生的人品不重要…	6-22 08:36 来自湖北
此生不会让认识的人或后辈报这个学校，哪怕没书念，教学先教做人。	6-22 08:36 来自江苏
海纳百川，有容乃大。校规真是被你们诠释出来了。看看纳的什么水，看看是什么川。	6-22 08:34 来自重庆
我不满意	6-22 08:33 来自安徽
这自罚三杯没啥成本损失，以后这种狗和自媒体就可以为所欲为了~	6-22 08:32 来自广东
媒体出奇的一致。这是求锤得锤。	6-22 08:31 来自江苏
《四川大学学生纪律处分暂行条例》第14条第9项：威胁、恐吓、侮辱、诽谤他人者，视其情节给予严重警告直至开除学籍处分。 学校直接无视自己的学校条	6-22 08:31 来自山东	4
这跟没处罚有啥区别呀	6-22 08:30 来自河南	2
川大也不行啊，我还以为直接没有处罚呢，笑死了，这学校真的不行，都不敢没有处罚	6-22 08:29 来自福建	1
留校察看都已经说不过去了 还留D察看？？？	6-22 08:29 来自河北
留党察看？你确定？	6-22 08:29 来自陕西
川带牛啊，这个事应该叫地铁诬陷事件，你把这个定义成“地铁偷拍”事件还是有点水平的，但不多，毕竟偷拍并没有发生，不是么？	6-22 08:28 来自浙江
啊	6-22 08:26 来自吉林
思之令人😂	6-22 08:25 来自山西
不能服众，更不能服法，不能接受这样的处理，希望有能量的网友向上级部门反馈，像鼠头鸭脖事件一样，地方性的保护，只能通过上级部门来查，学校不是法外之地，这已经上升到全民事件了，不是简单的校内保护就能敷衍的	6-22 08:25 来自安徽	1
旷课，旷课，旷课，旷课这事就不提了?真是有丹书铁券了不得啊	6-22 08:25 来自河南
张薇家里真厉害	6-22 08:23 来自山东
地铁事件？偷拍事件？明明就是诬陷事件	6-22 08:23 来自上海
自罚三杯，川大先敬大家三倍，张某再敬大家三杯！	6-22 08:23 来自贵州
如果这都不能开除学籍，开除党籍，还要做点啥不得了的才够格，她侮辱的不仅仅是一个最普通的大叔，而有可能是你我他的父亲，爷爷；只能说是可忍孰不可忍	6-22 08:22 来自陕西
留党察看？你确定？	6-22 08:22 来自安徽
我的规矩就是规矩	6-22 08:21 来自江苏
那么以后再发生诸如此类的问题，换了个行为主体，你们再要求开除学籍开除党籍的时候，可就会有人把今天这事拿出来鞭尸，堵你们的嘴咯到时候可别扯什么具体问题具体分析，你这次没有惩治恶行，开了先例，以后就会有千千万万的效仿，就和当初南京彭宇案一样……	6-22 08:20 来自江苏
平等地歧视每位川大人	6-22 08:20 来自上海
地铁诽谤偷拍事件！	6-22 08:19 来自四川
请问这次记不记入档案？？？？	6-22 08:19 来自辽宁
没有偷拍，更没有乌龙，然后道歉也不是当场道歉，而是知道错了曝光别人直到引起舆论才因为害怕才道歉。	6-22 08:19 来自上海
双一留大学造谣系	6-22 08:19 来自日本	1
留校留党，还以为处理国家干部呢	6-22 08:18 来自四川
留党察看，最起码这辈子进不了体制，也算是让人好点。 不知道去外企外企私企有没有影响	6-22 08:18 来自山西
什么叫“地铁偷拍”事件？谁偷拍了？	6-22 08:17 来自黑龙江
很多网友没有理解到，大部分网有愤怒的原因不仅是因为一个地铁污蔑事件，而是因为她污蔑他人后的嚣张态度，没有丝毫悔改，理所当然一样，道歉也是假惺惺应付式的作业，加上后面爆出的学校霸凌等等	6-22 08:17 来自广东
这种品性，不仅要开除党籍，还应该追责她的入党介绍人！	6-22 08:17 来自浙江
这女的典型的“两面人”	6-22 08:16 来自江苏	1
川大的处理方式有点像官官相护	6-22 08:15 来自广东
甜	6-22 08:15 来自浙江
什么玩意？留校察看！？留党察看！？这不等于没出分吗。。。还有这不应该是造谣偷拍吗！！	6-22 08:15 来自江苏
@我的印象笔记	6-22 08:14 来自四川
不愧是双一流大学，就是爱惜人才	6-22 08:11 来自山东
去川大的公告下面看，是清一色洗川大的大部分还是四川ID，学生会之类出手了，又在群呼吁转发吧	6-22 08:11 来自日本
双一留？？？	6-22 08:11 来自安徽
真的是够包庇	6-22 08:10 来自河南
省流：双一留大学。犯罪人p事没有	6-22 08:10 来自山东	1
这是什么大学 兼职就是无德培养基地	6-22 08:09 来自山东
今日欢呼孙大圣，只缘妖雾又重来	6-22 08:08 来自北京	1
被迫道歉还是主动道歉	6-22 08:07 来自河北
留党察看？你确定？	6-22 08:06 来自甘肃
就这么轻轻松松划过，跟闹着玩似的	6-22 08:06 来自浙江	4
全面从严治党不能是一句空话!	6-22 08:05 来自河北
毋庸置疑，四川大学，非常懂得如何才能最大程度折损执x政x党的公信力的！这番假模假式的操作，很难相信，不是故意的！	6-22 08:05 来自新疆
做坏事不会收到惩罚，我懂了	6-22 08:05 来自福建
就他妈这个处罚跟挠痒痒一样以后张某还会继续制造话题的 看着吧	6-22 08:05 来自陕西	1
我很想知道双一留会给她今后的人生带来怎样的后果？如果没有任何影响，那么这个处罚有什么意义，是实质性的处罚吗？有没有懂哥给个答案，猜的就算了	6-22 08:05 来自广西
地铁偷拍？谁偷拍谁？	6-22 08:04 来自河北
无事发生	6-22 08:04 来自山西
中央巡视组说的没错啊，四川大学师德师风建设有问题啊！巡视这么久了，看来整改不到位啊！	6-22 08:03 来自四川	1
别动不动的就留党察看，直接开掉。先辈两万五千里走出来的革命路传递的党员精神不是这样轻飘飘的	6-22 08:03 来自山东
经过川大校区的时候，我会忍不住吐两pa口水，不为什么，单纯觉得恶心	6-22 08:03 来自四川
就这，网友们都不赞同	6-22 08:02 来自重庆
哎哟，看来确实是个人才呢，要不然怎么双一留呢！这样的D员当官之后，不可想象	6-22 08:00 来自广西
这女的肯定能在毕业之前都撤销，毕竟人家神通广大	6-22 08:00 来自山东
这都已经是违法行为了，不能因为受害者不追究就不处理吧，以前上学也没发现学校那么黑啊	6-22 07:59 来自安徽
如果这是个男的？结果也会是这样吗？	6-22 07:58 来自吉林
学校力保张薇的作法，导致张薇没有受到应有的惩罚我相信以后越来越多的人会质疑从川大毕业的每一位学子道德品德，这是最可怕的，我没否认川大学子的能力	6-22 07:58 来自河南
我发现已经没办法点赞任何一条关于川大处理结果的微博了，这是连点赞都被控了吗	6-22 07:57 来自四川	1
咋的，你们都觉得入党很好入吗？留党察看已经很严重了好吗？	6-22 07:56 来自安徽	1
谁来监督川大？	6-22 07:56 来自辽宁
必须进档案跟她一辈子，没开除就便宜了	6-22 07:55 来自山东	1
呵，。。。。。	6-22 07:55 来自江苏
还留党 真是666 不愧是女子学院 男的谨慎选择	6-22 07:55 来自浙江	1
真正双一留名校，为川大点赞	6-22 07:54 来自广东	1
校长：我总不能把自己也爆出来吧，差不多得了	6-22 07:54 来自天津
不应该是地铁诬陷偷拍事件吗	6-22 07:54 来自广东
学籍可以留，但这种思想觉悟还保留党籍，懂得都懂	6-22 07:52 来自山东	1
开除学籍！开除党籍！	6-22 07:52 来自四川
就这玩意还要留着给谁看？	6-22 07:52 来自辽宁
川大在搞什么打发民众	6-22 07:52 来自上海
至少应该开除党籍、学籍	6-22 07:52 来自江苏	1
看看中山大学类似情况的处理	6-22 07:51 来自江苏
男的光速开除，女的就查看，呵呵，别和我说查看多严重，和被开除的男的说	6-22 07:47 来自浙江
还是大学呢，用词严谨些，是地铁污蔑事件不是偷拍事件。	6-22 07:47 来自重庆
学新闻，去川大， 污蔑造谣都不怕	6-22 07:45 来自江苏
我提供一个思路：留党察看，两年内不再犯党纪，刚好研究生毕业，然后进川大宣传部任职	6-22 07:45 来自湖北
学生会干部保研之路，对应北大清华大学学霸美国留学不回国。可能是学生会干部与学霸的选择	6-22 07:44 来自北京
必须开除	6-22 07:43 来自福建
应该.应该诬陷事件	6-22 07:41 来自山东
挺住，不要被舆论绑架。	6-22 07:41 来自四川
这就对了，总要给人改过自新重新做人的机会。那些恨不得一棍子打死人的网络喷子可以醒来洗洗，出门迎接端午新空气去了。	6-22 07:40 来自北京
隔靴搔痒	6-22 07:40 来自上海
自罚半杯，明目张胆的护短。	6-22 07:39 来自安徽
诬陷事件成偷拍事件了，春秋笔法用得不错，不愧都是做新闻的	6-22 07:39 来自甘肃
留校察看和死缓一样，有用吗	6-22 07:39 来自广东
我只能川大厉害，不愧是高校这偷梁换柱加睁眼说瞎话玩的是那个溜啊	6-22 07:39 来自四川
都这种作风了，还能保留党籍啊……	6-22 07:38 来自河北
必须开除党籍	6-22 07:38 来自天津
我们的女孩，自我保护欲过度强烈，偷拍门变成狂拍门。群众的眼睛是雪亮的，女孩需要与大叔有良性互动，女性与男性需要保持理性沟通，这样社会才能和谐，世界才能美好！	6-22 07:38 来自黑龙江
留党察看？你确定？	6-22 07:38 来自江苏
你是懂民愤的	6-22 07:36 来自四川
男女不平等，一碗水端不平	6-22 07:35 来自福建
知道了，原来旷课不会开除的	6-22 07:35 来自美国
同样的事放在男生身上能这么简单处罚？看看过往，男生惨多了	6-22 07:34 来自福建
	6-22 07:34 来自河北	1
应该是“川大学生造谣网暴他人事件”，如果你坚持使用“偷拍事件”，那你也是在造谣，因为根本没有偷拍，发酵舆论的是她网暴农名工的事	6-22 07:34 来自江苏
啥叫地铁偷拍 为啥要用地铁偷拍 是偷拍吗 不是 为啥要用这样的描述	6-22 07:34 来自湖北
她不配成为党员 党员正直 她不配	6-22 07:33 来自上海
这是污蔑事件，不是偷拍事件	6-22 07:31 来自广东
谁偷拍了？？？	6-22 07:31 来自广东
重新定义双一留大学	6-22 07:30 来自江苏
诬陷事件，变成偷拍事件	6-22 07:29 来自江苏
纯粹糊弄人的。这篇通报除了“此外”后面的39个字，其他的内容完全可以在第二天就通报出来，敢情调查了这么久，就调查出了39个字！ 川大在这件事发生后，一直在三缄其口，官媒没有任何动静，这里边显然是有原因的。非常怀疑川大相关领导和张某存在某种非正当关联。 事到如今，希望国家机构能介入。	6-22 07:29 来自天津	1
四川大学党委班子有严重的政治性问题，建议中纪委清理整顿	6-22 07:29 来自广东
行，我觉得到此为止了，已经取得受害人原谅，区区校纪校规又能制裁什么，且看改过自新吧，希望做一个有素质的人	6-22 07:28 来自四川
党对她的处分还是很严很公正的	6-22 07:28 来自湖北
优秀党员，双一留学子	6-22 07:27 来自陕西
真丢我们成都脸。川大	6-22 07:27 来自四川
川川就是个笑话	6-22 07:27 来自辽宁
《全面从严治党》	6-22 07:27 来自宁夏
用错中国地图 这点都没事吗	6-22 07:27 来自河南
双一留	6-22 07:25 来自河南
成立省级及以上联合调查组吧，赴河南和四川彻查，弄清真相得出权威结论平息舆论。	6-22 07:25 来自四川
百年川大 还是留在回忆里吧	6-22 07:25 来自天津
散了散了，再无透明的公平和正义	6-22 07:24 来自内蒙古
川大现在就是个笑话	6-22 07:24 来自辽宁
有才无德的人最可怕，可以想象未来她不会对国家对人民好的，只会看不起老百姓	6-22 07:24 来自安徽
开除党籍！	6-22 07:24 来自湖北
	6-22 07:24 来自北京
我来翻译一下，就是不作任何处罚	6-22 07:23 来自湖南
以后报考志愿第一个填写川大不为别的，只为自己出了麻烦事川大会帮忙	6-22 07:23 来自浙江
人品如此之差，还留着护甲干嘛呢？	6-22 07:23 来自广东
	6-22 07:22 来自河南
无论如何，我就想看看，哪家单位不怕死，敢用她？！不说同事关系如何如何，她爆出来的新闻，有真实性么？！	6-22 07:22 来自辽宁
为什么不能公开说是：污蔑大叔偷拍事件？	6-22 07:22 来自山东
川大微博已经开始控制网评洗白了，看来中央巡视组反馈的川大师德师风败坏一点没错，而且川大死不整改	6-22 07:18 来自河北
这样的结果意料之中	6-22 07:17 来自浙江
我党还要留着这样的人看么	6-22 07:16 来自北京
既然是无辜的，为什么他不发声？ 既然不是你撞倒的，为什么要扶？ 何其相似啊	6-22 07:16 来自上海
服不服	6-22 07:15 来自福建
川大出名了，我要报川大，川大保护我	6-22 07:14 来自江苏
农民工大叔根本就没偷拍！这分明是她单方面的诬陷！	6-22 07:12 来自山东
记住啊，造谣诬陷，情节严重的只需要警告一下，把那些没用的法律条文都删了吧，别浪费笔墨纸张了。	6-22 07:12 来自河北
不答应 四川大学形象彻底崩塌	6-22 07:12 来自上海
落实了没有？	6-22 07:12 来自广西
这样颠倒是非的人留党察看？	6-22 07:11 来自山东
太轻，支持开除党籍学籍	6-22 07:11 来自山西
网络允许不同意见么？我觉得川大处罚合理适当。作为一个双方经调解都达成和解的很普通的，，小事。小事。能吵那么多天，上那么多价值。最终要往政治正确上引。让以后这种小事，小事没有任何谈的空间。这才是最可怕的。	6-22 07:09 来自江苏
公信力是你们自己不要的，别怪到时候说话，人民不信不听。	6-22 07:08 来自四川
最近有几个地铁诬陷啊？我记得不是有个小哥被站了墙角么，怎么评论区又来了个大爷？	6-22 07:08 来自安徽
今年报考四川大学的同学有福了。	6-22 07:08 来自山东
真有意思啊，人民群众的话一个字也听不进去	6-22 07:08 来自山东
想写小作文当网红？可以报川大，毕竟诬陷别人没事	6-22 07:05 来自广东
当时怎么入党的？	6-22 07:04 来自上海
从严治党	6-22 07:03 来自北京
这个事应该叫广州地铁诬陷事件主谋	6-22 07:03 来自天津
预料之中	6-22 07:01 来自北京
犯法可以追究？	6-22 07:01 来自湖北
就就就就…就这？	6-22 01:12 来自广东	5
“双一留”	6-22 01:11 来自天津	13
世界的公平本就处于，钱与权之间	6-22 01:11 来自广东	6
重点不是“偷拍”，而是--造谣	6-22 01:10 来自河北	5
保留学籍可以理解，保留党籍？失望	6-22 01:10 来自福建	2
川大又一次刷新了我的三观	6-22 01:09 来自天津	2
这件事就像当年的“彭宇案”一样，“张薇案”从后世来看也是一个重要的节点，这意味着刹车已不再可能，处罚很轻，相当于变相鼓励人这么做，底线已经告诉你了，最大的处罚就是这样，从现在开始俩性对立的刹车被拆了，只有油门一个选项，未来几年所有人都将看到此事的威力，而且旷课也不查了，6	6-22 01:09 来自黑龙江	2
居然没保博，差评	6-22 01:09 来自广西	1
这样的人还留在党内，党还有希望？	6-22 01:09 来自四川	4
以后我不会劝男同志体谅女同志不容易了 ，我感觉男同志也挺不容易的，以后只分好坏人不分男女人，女性的事情别想让我们男性帮忙做	6-22 01:08 来自福建	1
保研成功	6-22 01:08 来自广东
请叫他地铁诬陷事件	6-22 01:07 来自江苏	2
川大人文已死！各位散了吧	6-22 01:06 来自四川	1
抵制川大	6-22 01:06 来自江西	1
全心全意为人民服务原来是这样服务的。	6-22 01:05 来自广东	3
川大这届别招生了吧	6-22 01:05 来自江苏	1
转发微博	6-22 01:05 来自江苏
坚决抵制，很多问题没有回应，处罚过轻，	6-22 01:04 来自北京	1
很失望	6-22 01:03 来自黑龙江	1
留党察看这个，全国都不答应吧	6-22 01:03 来自四川	1
致以川大最强烈的抗议！	6-22 01:03 来自福建	1
这种人也能入党？怎么考察的？	6-22 01:02 来自河北	1
这不开除党籍	6-22 01:01 来自吉林	1
哎	6-22 01:01 来自广东
这是四川大学女研究生造谣诽谤刑事犯罪事件。	6-22 01:01 来自安徽
为啥还叫地铁事件而不叫造谣事件	6-22 01:00 来自吉林	1
丝毫不意外，剪钟的基本盘呢！网络造谣的成本好低	6-22 01:00 来自江苏
有塔	6-22 00:59 来自吉林
小问题，戒毒出来的还能在单位继续上班呢	6-22 00:59 来自广东
热度一下没了，真厉害	6-22 00:59 来自广东
	6-22 00:58 来自广西
建议各位学子不要报考四川大学了，真是好端端的一个中国学生进去了不知变成什么样了。	6-22 00:58 来自北京
就这？ 就因为地铁老汉是农民工？所以不帮说话？	6-22 00:58 来自广东	1
此事也从另一面说明了有儿子的重要性啊！要是这个大叔没有儿子，……	6-22 00:57 来自广东	2
造谣诽谤，寻讯滋事，侮辱人民，造成严重的社会影响。应该依法刑拘，开除党籍。	6-22 00:57 来自天津
这女的是川大的股东吧，这惩罚跟玩似的	6-22 00:57 来自广东	1
gd里有这样的人真是够给抹黑的，四川大学到底在怕什么，上一个男生是说开除就开除了。	6-22 00:56 来自北京
互相帮助，留校察看，吸毒留用，一步步试探底线，下一步是什么🤔️	6-22 00:56 来自江苏
无言以对	6-22 00:56 来自吉林
不愧是双一流高校	6-22 00:56 来自浙江
丰富了党员队伍的多样性	6-22 00:55 来自广东
放开评论吗？	6-21 22:53 来自广东	5
“我校2022级硕士研究生张某在其个人社交账号发布其所拍他人视频及不当言论”请实事求是的表述为：我校2022级硕士研究生张某在其个人社交账号“恶意”发布其所拍他人视频及“公开造谣的”言论”	6-21 22:53 来自广西	4
就这？？？	6-21 22:53 来自广东
这种满是恶意的人根本就不配成为一名党员！大家明明给过她道歉的机会！结果是她自己不要！这个处分真的太轻了！	6-21 22:53 来自广西	3
真的吗？校园霸凌➕造谣网暴他人，这样的人还能留党？？？？	6-21 22:53 来自四川	1
这我想问句新华社，怎么就是“地铁偷拍”事件了？？？难道不应该是"川大女研究生污蔑诽谤"事件吗？不存在的偷拍，居然按个偷拍事件	6-21 22:52 来自湖南	10
为什么不开除党籍啊，还留党察看，察看啥？？？	6-21 22:52 来自广东
地铁造谣被偷拍事件的女主留校察看可理解，党籍没开除确实有点看不懂，她属于赤裸裸的在造谣生事	6-21 22:52 来自四川	2
	6-21 22:52 来自新疆
留校察看还能保研？这就是违反校规校纪	6-21 22:51 来自湖南	1
该党员如果再犯，希望能加重处罚。//@一杯奶茶不加冰可以吗:地铁诬陷事件成地铁偷拍事件了？	6-21 22:51 来自湖南
	6-21 22:51 来自陕西
竟然没开除党籍	6-21 22:51 来自上海
热搜都降到不见了。能量好大啊。	6-21 22:50 来自海南	7
#川大地铁事件涉事学生被留校留党察看##四川大学称张某保研不违规#//@梦起长亭外:留党察看一年或者两年，过了风头就好了。期间无不良表现会自动撤销，根本无伤大雅。她才研一刚结束，按正常研究生三年时间算，还没毕业处分就撤销了。呵呵，这处分和挠痒痒没用差别	6-21 22:50 来自广东
处理结果很川大	6-21 22:49 来自江苏
这告诉我们做事不要心软，和稀泥的工作人员的话也不要听。	6-21 22:49 来自河北
要不是舆论起来了说不定怎么处理呢	6-21 22:49 来自黑龙江	1
是诬陷	6-21 22:49 来自福建
	6-21 22:49 来自北京
希望这种事有代表意义，以后造谣污蔑网暴影响恶劣的都按这个判，可别动不动的就开除了。	6-21 22:48 来自新疆
转发	6-21 22:48 来自福建
	6-21 22:48 来自辽宁
双一留高校	6-21 22:48 来自陕西
保研前的合规性。能不能和群众们做个详细解读@新华社 @人民日报评论 @央视新闻	6-21 22:48 来自贵州
看到背景里的推行造作，为什么会发作那些现象？平时干嘛的了？世风日下，日常规范，包括那些敏感涉及。不得不防，有备无患。邪作徒逞为患为害为病痛…	6-21 22:48 来自福建
这。。。	6-21 22:47 来自上海
快进到入职bbc	6-21 22:47 来自河南
留校察看我能理解，睡不犯点错误。但是作为一个党员，我就不能接受了。还留党察看。	6-21 22:47 来自四川
造谣网暴他人，霸凌同学，保研过程有瑕疵，这种人怎么入党的？？	6-21 22:47 来自上海	1
坚持立德树人？？？好讽刺的校训哦	6-21 22:47 来自辽宁
她已经凉凉了。	6-21 22:46 来自上海
川大这个学校，嘿嘿	6-21 22:46 来自北京	1
实话，罚的适度是可以了。你们那些说轻的，怎么不看看拐卖妇女儿童才判几年？非得开除学籍，人家想不开跳楼自杀才算完？什么东西都要适度，别给个键盘不知道咋滴好了。法律规定，去没人的家里偷东西，贼死里面房主还得赔偿那。	6-21 22:46 来自吉林
请问哪里偷拍了？硬给大叔扣帽子偷拍？！不简单不简单	6-21 22:46 来自广东
该	6-21 22:46 来自浙江
好啊，留着吧！	6-21 22:46 来自江苏
留校留党 哈哈哈 啥来着 希望全网记住她 以后的几十年她能做出啥 川大也担的话 我觉得也行 反正就找川大了呗	6-21 22:45 来自上海
留校察看是学校依据校规校级所作出的，无可厚非；但留党查看个人觉得不太妥当，这属于严重脱离群众路线，不应该开除吗？	6-21 22:45 来自河南
既然已有明确处理结果，基本上不会更改了，除非有新的证据出现。 鄙人也在此浅浅预言一波，就这结果，以后还会被扒出来，扒出来也不是因为其他，而是因为累教不改或者亦步亦趋亦或者与他人对比。 自己给自己蹲个时间点	6-21 22:44 来自湖北	1
	6-21 22:43 来自北京
@锁清秋363839: 进球场抱梅西都要拘留，，，居然诬陷变乌龙，既然社会影响恶劣，就这么轻飘飘过了，只能说这个女人不简单	6-21 22:43 来自广东	3
这就是造谣网暴的成本吗	6-21 22:43 来自陕西
不是诬陷造谣别人大叔吗？还网暴，你这标题	6-21 22:43 来自广西
	6-21 22:43 来自辽宁
好的，我知道尺度了，以后懂了	6-21 22:43 来自湖南
支持这个结果不被舆论绑架	6-21 22:43 来自重庆	1
这种人阴暗的思想是如何入党的？	6-21 22:43 来自四川
再严厉的处罚她也改不了，随便吧	6-21 22:43 来自辽宁	1
	6-21 22:43 来自山东
	6-21 22:42 来自湖北
留校我们也不好说什么，人家川大养出来的宝贝。留党察看就说不过去了，留着过年？？	6-21 22:42 来自四川
21年川大有个男生在女厕所偷拍，川大不到一天就作出开除决定，首先女厕所偷拍肯定是违法行为，开除也是正确的，但是为什么做不到一视同仁呢	6-21 22:42 来自浙江
就这？？？等热度下去这个人就又能继续上学了呗	6-21 22:41 来自甘肃
不配入党	6-21 22:41 来自安徽
不接受	6-21 22:41 来自重庆
造谣没成本@四川大学 牛	6-21 22:40 来自重庆
之前造谣的不是要刑拘吗？	6-21 22:40 来自山西
中纪委介入吧	6-21 22:40 来自天津	11
真的6，	6-21 22:40 来自广东
@第四晚心情__i	6-21 22:39 来自辽宁
留校查看和留党察看，好像都是可以撤销的	6-21 22:39 来自福建	1
	6-21 22:39 来自上海
笑死人，不痛不痒	6-21 22:39 来自福建
就这？？？	6-21 22:39 来自浙江
	6-21 22:39 来自河南
按照四川大学学校校规，不是应该开除吗	6-21 22:39 来自陕西
	6-21 22:38 来自江苏
底线2又有新题材了是吧，地铁偷拍事件？	6-21 22:38 来自广西
评论里跳脚说处罚轻了的人不就是典型的 当事人：没事 和解了。 校方：已处理 和解了。 网友：不能和解！	6-21 22:38 来自上海
	6-21 22:38 来自广东
	6-21 22:38 来自河南
不开除	6-21 22:37 来自山东
处理结果太让人失望了	6-21 22:37 来自湖北
还要继续保研？不是保研造假吗？	6-21 22:36 来自上海
这个处罚是不是有点轻了呀？	6-21 22:36 来自湖北
喜欢同罪不同罚 以后就别埋怨为什么没有公信力了 公平二字最基本的要求都办不到 想笑	6-21 22:36 来自四川	2
川大真是滑天下之大稽	6-21 22:36 来自广西	2
新“彭宇案”，此例一开，后面的事会越来越多	6-21 22:35 来自山东	3
毕业论文：论造谣产生的社会影响，及处理办法	6-21 22:35 来自山东	1
正面回应，没什么不妥。感谢川大的坚守！没有被带偏，这才是大学该有的样子！	6-21 22:35 来自福建
哇	6-21 22:35 来自广西
放开评论，看看民意	6-21 22:35 来自江西
跟没处理一样 川大果然护犊子	6-21 22:35 来自辽宁
四川	6-21 22:35 来自辽宁
🙏	6-21 22:35 来自江苏
道歉了，都不能被原谅吗？保护好自己有什么错？	6-21 22:35 来自江西	1
	6-21 22:35 来自安徽
川大的毕业生以后就业应聘的时候，面试官总会想到这件事这给此校的毕业生留下了“浓厚的”一笔“色彩”。双一留学校	6-21 22:34 来自广西
双一留大学！	6-21 22:33 来自北京
要不说有的企业不招这个学校学生	6-21 22:33 来自山东
川大的三观感人，让我们感到震惊	6-21 22:33 来自山东
那来的底气？	6-21 22:33 来自四川
应该开除党籍，这种人怎么可以是党员呢？	6-21 22:33 来自上海	1
我为川大感到惋惜 她要是不是党员，我觉得这个处分没什么问题，但她是个党员	6-21 22:33 来自四川
记住这种学校教出什么样的学生	6-21 22:32 来自广东	1
有些事情程序是对的，但结果事与愿违。所以程序即正义。	6-21 22:32 来自浙江
留党就算了，有损党的形象，以后工作了又要祸害人间	6-21 22:32 来自浙江	1
中国教育失败案例…	6-21 22:32 来自北京
哇不愧是四川大学，真包容	6-21 22:32 来自广东
可以	6-21 22:32 来自江苏
我认为该中纪委出场了！这种学校处理造成的社会负面影响不该严肃调查处理给老百姓一个交代？	6-21 22:31 来自陕西	1
垃圾川大	6-21 22:31 来自重庆
离谱他妈带离谱坐飞机--离谱上天了	6-21 22:31 来自贵州
这也叫处罚？	6-21 22:31 来自河南
吡	6-21 22:31 来自广东
或许是那对父子不愿意搞大这件事，给他一次机会吧。不如现在开始男女拳战争吧	6-21 22:30 来自中国
留党察看？不给孩子个机会吗	6-21 22:30 来自江苏
和稀泥，虽然知道一个人代表不了一个学校，但很难不对这个学校失望	6-21 22:30 来自河北
这处理不痛不痒，也太轻了吧	6-21 22:30 来自山东
…还保留党籍？党员资格就给这么个人？	6-21 22:30 来自北京
	6-21 22:29 来自北京
嘻嘻嘻，真平等	6-21 22:29 来自北京
和人认为一般学校很少会教育这种，大部分还是看自己的品德问题了	6-21 22:29 来自广西
评论区的键盘侠们	6-21 22:29 来自陕西
勿以恶小而为之，教书育人的地方，都这么没是非观。倘若风向是顺着这女神，那是不是学校依然会劝女神小事化了……与人为善？常人之所以奉公守法，不是为了给加害者可乘之机，重新做人的第二次机会！	6-21 22:29 来自广东
@河南大学 她学术侵占查的咋样了？成绩造假的事儿有结果了吗？	6-21 22:28 来自北京
要不怎么说BBC关注了她呢，多少有点川大不能惹她的理由吧？	6-21 22:28 来自重庆
高高举起，轻轻放下	6-21 22:28 来自陕西
就这样？	6-21 22:27 来自贵州
这居然还给保留了党籍？？？？	6-21 22:27 来自河北
看到没 以后网暴都照这个来 随便造	6-21 22:27 来自湖北
？	6-21 22:27 来自广东
轻了	6-21 22:27 来自河北
居然就这样过去了，太可怕了😱，居然可以不用负法律责任？	6-21 22:27 来自浙江
就这样而已吗	6-21 22:26 来自安徽
	6-21 22:26 来自安徽
同志们让我们向国家纪委举报	6-21 22:26 来自湖北
来了	6-21 22:26 来自广东
你赢赢赢，最后	6-21 22:26 来自贵州
哈哈 这种也能留	6-21 22:26 来自安徽
	6-21 22:26 来自山东
呵呵	6-21 22:26 来自陕西
太轻了	6-21 22:25 来自广东
	6-21 22:25 来自湖北
这个社会，还是老实人吃亏。要不是刚好发到微博，被人看到，这个老实的农民可能一辈子都要背着这个莫须有的罪名。还是这里的评论够开放。川大底下的评论都是被筛选过的吧。	6-21 22:25 来自福建
不开除党籍天理难容	6-21 22:25 来自湖北
	6-21 22:25 来自广西
这种人以后也只会危害群众，危害社会，留着干嘛啊	6-21 22:25 来自广东
川大，没错了	6-21 22:24 来自山东
《人民的名义》里陈清泉学外语后研究开会，力保的事后没有纠错，少数坚持严惩的也没有褒奖。就现在考公为了没有35被迫离职、末位淘汰的成员比例来说，力保和严惩的比例有多少，朋党有多少。教育出问题学生及事后的处置，恐怕不止是教育出了问题。建校的目的是啥，有没有《狂飙》高启强的影子？	6-21 22:24 来自山东
首先，没有“偷拍”事件，只有诬蔑事件。其次，其成绩也许很好，但其思想品德出现问题，已经是不符合推免条件。这处罚完全不痛不痒	6-21 22:24 来自广东	1
地铁偷拍事件？？？？？？	6-21 22:24 来自广西
主要是大叔好人，谅解了，真的是好人啊	6-21 22:24 来自北京
这个学生坏到骨子里，此人不除，后患无穷，希望烂到底的川大三思而后行	6-21 22:24 来自上海
意思就是没事过去了	6-21 22:23 来自河北
怎么举报川大啊，真的要查一查这个学校了	6-21 22:23 来自广东	1
真的是呵呵了，有兴趣的查一下全国大学生古琴音乐会川大承办那次，吃相难看到松风琴社罢演，以致以后永远不再让川大承办。可笑啊，讽刺啊……	6-21 22:23 来自河北	1
还在地铁偷拍事件	6-21 22:23 来自北京
没像四川大学那样开启精选，这评论区还值得扫两眼!//@一杯奶茶不加冰可以吗:地铁诬陷事件成地铁偷拍事件了？	6-21 22:23 来自北京
这就是党是吧，尼玛的党没救了	6-21 22:23 来自上海
呵呵	6-21 22:23 来自江苏
入D为人民服务的初心，是不能凭空捏造的，社会有太多考验人心的关卡，只要常在河边走违心违德，仕途一夜大概率会清零，高度也出不了城市，机会难得，本心挣眼闭眼都要清醒。	6-21 22:22 来自广东
我不同意	6-21 22:22 来自上海
各位兄弟，下次遇到这种事直接打一顿，至少解气，不然让你等个大半个月然后照样把你气死。 有事就当场收拾一顿，进局子就进呗，至少解气了	6-21 22:22 来自广东	1
我的父亲是农民，智能手机也玩的不顺，也会偶尔坐地铁，如果有一天年迈的他被人诬陷的话，我杀了她全家，诬陷我可以，诬陷我的父亲绝不允许	6-21 22:22 来自江苏
#川大地铁事件涉事学生被留校留党察看#【四川大学依规依纪处理“地铁偷拍”事件涉事学生】#川大通报地铁事件涉事学生处理结果# 四川大学发布情况通报：	6-21 22:22 来自福建
中国官官相护何时了？！	6-21 22:22 来自四川
#川大地铁事件涉事学生被留校留党察看##四川大学称张某保研不违规#哈哈哈哈这又对哦//@小城爱写字:ta偷拍了大叔呀//@灵魂之力量:首先这个事件本身的命名就存在严重误导 “地铁偷拍”？压根就没有偷拍	6-21 22:22 来自广东
高高举起	6-21 22:22 来自辽宁
评论区什么乌烟瘴气	6-21 22:22 来自四川
为什么还要留党查看	6-21 22:21 来自四川
开 放 包 容	6-21 22:21 来自广东
偷拍？谁偷拍谁？	6-21 22:21 来自广西
报考需谨慎！	6-21 22:21 来自上海
要是男生早就开除了吧	6-21 22:21 来自广东
南京徐老太事件还有记忆吗？社会风气怎么变坏的还有记忆吗？	6-21 22:21 来自江苏	5
西南F4最牛逼的一留大学！！	6-21 22:20 来自重庆
这是一种诬陷，应该受到处罚	6-21 22:20 来自四川
双一留大学	6-21 22:19 来自广东
必须为长江日报点赞	6-22 08:46 来自河北	5680
说得好	6-22 08:46 来自广东	2390
给长江日报点赞	6-22 08:47 来自安徽	2026
给长江日报点赞！	6-22 09:04 来自广西	1212
转发微博	6-22 08:34 来自山东	364
支持一下！	6-22 08:24 来自安徽	317
转发微博	6-22 08:28 来自河南	175
持续关注	6-22 08:46 来自山东	171
有理有据	6-22 11:27 来自湖南	105
支持	6-22 08:47 来自广东	125
支持一下	6-22 11:17 来自安徽	45
	6-22 08:40 来自四川	45
	6-22 08:40 来自四川	28
转发微博	6-22 08:13 来自四川	23
	6-22 08:06 来自江苏	19
	6-22 08:06 来自湖北	22
转发微博	6-22 08:10 来自陕西	16
转发微博	6-22 11:30 来自湖南	11
转发评论	6-22 11:30 来自浙江	8
分析条理清晰	6-22 08:40 来自江苏	85
关注了	6-22 11:29 来自广东	18
支持一下	6-22 11:27 来自浙江	14
转发微博	6-22 08:01 来自江苏	16
点赞	6-22 09:06 来自湖南	32
@保护散步小兔	6-22 08:08 来自湖北	8
转发微博	6-22 08:07 来自河北	6
中肯	6-21 18:48 来自广西	256
那为什么对男的标准不一样？	6-21 18:53 来自美国	1818
至少应该开除出党，党需要这样的人吗？	6-21 18:53 来自北京	750
原来张薇这样的也能留在党内，你让老百姓怎么看待我党？	6-21 19:05 来自上海	698
你不用努力偏向女性，公平公正就好（谨代表我自己这个独立女性）	6-21 18:57 来自湖北	460
但是我认为，网暴对她来说根本不算啥！她是个在自己的道歉声明下面还要耍小动作的人。沉寂一段时间，说不定还能出来作妖呢。	6-21 19:10 来自浙江	336
不敢苟同，得开除党籍，表面上是反对偷拍，实则戴着有色眼镜看待工农阶级，看不起大叔	6-21 18:49 来自北京	225
前两天一个造谣幼师给小孩吃避孕药的可直接刑拘了	6-21 18:53 来自山东	147
留党察看，这个孩子基本上从政也没有什么希望了，行业内大概率要封杀了。她咎由自取。但没到刑不刑的情况是不可能随随便便开除党籍的，你以为我们党那么随便么，那组织的威严何在。组织的处理已经很中肯了。基本上杀她于无形。大部分人都不了解这个情况。国家培养一个高知也不容易。不要轻意打倒	6-21 19:07 来自江苏	22
懂了，反正就是罚酒三杯呗...	6-21 18:47 来自四川	101
个人感觉理记的心里承受能力应该不如那女生。毕竟在网暴过程中，还能用小号嘲讽网友“跳脚什么”的人，实非常人啊，这和打雷时候放风筝有啥区别	6-21 19:05 来自浙江	36
我也觉得适中，有教训就行，没必要往死里整	6-21 18:49 来自广东	14
不建议普通老百姓家的孩子报考这个学校了。	6-21 18:56 来自黑龙江	25
从法理来说，女性就是弱势群体归类，本来就应该获得更多的礼让，照顾倾斜，要求男女完全一致，有违常理，与法理……	6-21 22:44 来自广东	6
原来这种人还能留在D内呀？D员标准这么低么？都为负了	6-21 20:00 来自北京	39
这还没有造成严重后果？社会反响还不够强烈，影响还不够恶劣？	6-21 20:07 来自湖北	24
她们要求男女平等，上一个男已经被开除了	6-21 18:49 来自上海	38
留校观察我赞成，毕竟上学不容易，但是留党察看就很不理解，我们党真的就很缺这样一个党员吗？	6-22 07:08 来自江苏	15
最后一句就是典型屁股决定脑袋	6-21 23:20 来自安徽	10
以后还能成为里脊的同行吗？	6-21 19:03 来自江西	7
有胡编的味道了	6-21 19:42 来自内蒙古	12
那吸毒公职人员在职呢	6-21 18:49 来自湖南	4
我也觉得合理	6-21 18:50 来自浙江	4
中肯，以后又一个彭宇案	6-21 19:45 来自江苏	13
没有共产主义信仰，心里膜拜资产阶级女权思想的党员	6-22 01:14 来自贵州	16
举报张薇有什么用，该举报四川大学分管学生工作的副校长！ 学风党风不正，这是渎职！	6-21 19:16 来自湖北	20
按照党员纪律处分条例第一百四十三条，我觉得太轻了，应该开除党籍	6-21 19:18 来自广东	11
有一点里脊可能多虑了，能做出这种诬陷他人事的，心理素质状态和普通良民不一样，不会对自己想不开	6-22 07:56 来自上海	6
你不觉得自己说的话很可笑吗	6-21 22:01 来自上海	6
希望经过这一次，她不要再有什么恶意陷害别人的心思	6-21 19:44 来自北京
同样的违法犯罪，都不是减伤30%了，这是有罪哥没罪的区别了	6-21 19:41 来自北京	11
老胡表示:说得在理	6-21 19:44 来自重庆	5
肯定至于啊，她在网上造谣、诬陷他人，造成恶劣影响。搁男生身上，早开除十回了	6-21 18:53 来自河南	6
按2点，如果是男的，直接双开了吧	6-21 21:41 来自江西	8
道德人伦，公序良俗。法律、法规、纪律、规章在它们面前好比房间里的踢脚线，是最基础要求也是最低标准。一旦越过就进入空无一物的混乱世界，再也没有挽救余地。任何一次拉扯这根底线都蕴含巨大风险，其影响代价之沉重远非一所学校所能背负。希望张某洗心革面，对得起今天的宽容。但愿如此	6-21 23:55 来自上海	2
不知道通过欺骗当事人，从而获得谅解是否符合参考标准	6-21 19:38 来自湖北	10
对党员的道德要求不应因性别而发生变化	6-21 19:03 来自广东	11
不看名字我还以为是老胡发的	6-22 01:48 来自海南	5
所有的理中客，只会受到小仙女们收回拳头后的又一记重击	6-21 19:20 来自广东	6
这处罚是顶格处罚了，复活甲都差点掉了	6-22 10:54 来自广东	1
个人觉得还是比较合理，就事论事，除了引起舆论愤怒，没有其他严重的后果，处罚既有力度，也给了改正机会，就看她个人是否能深刻反省和改变自己了。	6-21 21:53 来自四川	4
这女的过几年就会以受到迫害为由投靠反华阵营	6-21 21:25 来自广东	4
从严治党？	6-21 19:40 来自山东	4
学新闻的和搞新闻的本质上是一家	6-21 19:21 来自内蒙古	3
你也想吃老胡的饭？	6-21 20:47 来自浙江	2
自动退党对大家都好	6-21 20:35 来自安徽	1
恭喜你啊，说明你是正常人	6-21 19:07 来自陕西	1
的确我觉得也就这样了大家还是要努力致力弥补社会裂痕	6-22 10:50 来自上海
只要舆论推动，涉嫌违纪违德的党员和公职人员被加重处分和问责已成为常态。其实，处分党员，应依据其违纪事实，而不是为了平复舆情，不能因为领导过问、上级重视、舆论热议了就加重惩处。如果不是舆论推动，按常规，张同学不会受到“双留”。	6-22 10:27 来自广西
你最大的问题是:颜值太高	6-22 09:25 来自山东
开除学籍不至于 但是开除党籍是应该的 这种做人不诚实 三观有问题的人 凭什么待在党的队伍里？	6-22 09:14 来自浙江	6
现代社会对女性的礼让是不如古代的。平等和礼让是一对矛盾。	6-22 01:51 来自广东
彭宇案让中国人的道德倒退20年，张V案让党员在人民心中的地位倒退10年。	6-21 23:47 来自江西	5
呵呵	6-21 22:46 来自广东
处罚适中，略微偏重，网络加成了部分。	6-21 21:36 来自上海
转发微博	6-21 21:15 来自重庆
其实她要不要党籍无所谓了	6-21 20:35 来自安徽
说得有道理！	6-21 20:23 来自四川
同罪不同罚，法律一直在偏向女性是什么意思？	6-21 19:19 来自安徽	9
还不够帅，要是貌比彦祖还会拉黑吗，请反思	6-21 19:16 来自北京	1
她说学校准备开除她确实是个谎言	6-21 19:14 来自四川	3
公立救助给处分的时候，一定会考虑民众私力救助的程度的。	6-21 18:50 来自广东	1
理解	6-21 18:49 来自上海
是农民工大叔	6-21 18:48 来自广东
别一副理中客的样子，身为党员背离群众还留在党籍多讽刺，必须开除党籍，这早就是一个社会问题，女生自己把事情放大的，必须承担这个责任，得道和解是他们双方的结果，但是社会舆论不能接受	6-22 15:33 来自福建	3
不是很看得懂理记2.那里想表达什么，怎么句与句之间挺矛盾的	6-22 06:57 来自美国	2
为什么是偏向女性，而不是男女平等	6-22 06:22 来自广东	3
没有恢复大叔名誉，没有有效终止侵害，骗取大叔同情获取谅解，大叔一家在鬼门关走了一遭，网友辟谣不是给张某洗地的理由，好比群众见义勇为终止伤害为变成罪犯减刑理由了。	6-21 21:48 来自江苏	2
不开除不退党，换个男的试试呗？	6-21 20:50 来自山东	2
xxn赶快连线张兰，一起播放好运来，一起带货呀	6-21 20:39 来自广东	3
党员不开除我是没想到的	6-21 19:55 来自浙江	5
得了吧，张薇有啥影响？自杀了？	6-21 19:39 来自河北	3
我也觉得，学校和…如果一有错就把学生和成员踹了，也不合适。学校教书育人，宁可有两分护犊子也不能非常积极地与有错学生划清界限。	6-22 00:25 来自江苏	1
理解个啥，她这是豪无道德底线，一点没有尊重他人的意识，一贯的霸道走到今天，她的家教、学校教育都是失败	6-22 00:17 来自四川	1
生不如死，一般人扛不住，还好大叔没有遭受到	6-21 23:12 来自四川	1
你再读一下你的文字，不亏心么？	6-21 22:57 来自重庆	1
没有偷拍就没有告错不严惩偷拍严惩告错，谢谢这场声势浩大的“公正”	6-21 22:54 来自广西	1
我想起水浒里宋江殚精竭虑地经营梁山，无非是为自己赢得未来献媚权贵、投诚朝廷、获取荣华富贵的资本，诬陷农民工的逻辑就全明白了。此人先想通过该次对无辜人的莫须有罪行的声讨，在女权阵营获得一席之地。再把女权阵营作为牺牲品向真正的权力阶级纳投名状。	6-21 22:38 来自上海	1
既然处分决定已经出来了，就不可能改了，咱们大家把精力留在她以后离校找工作上面去，她会利用舆论，我们人多力量大，也可以制造舆论啊！	6-21 21:36 来自湖北	1
留校可，留党？	6-21 20:05 来自江苏	2
当我知道她是党员之后 呵呵	6-26 17:56 来自北京
准备收割哪边流量了？	6-26 14:57 来自江苏
切	6-25 00:33 来自宁夏
这种人根本就不应该让她入党，可是入了又给踢出去，似乎还没那么严重，只能给留党察看。	6-23 11:40 来自北京
考试作弊入刑，这个行为比作弊恶劣一百倍吧	6-23 00:34 来自安徽
还好，不招惹XXN就好，只和三观正伦理清的保持正常社交，大致不会惹祸上身。	6-22 19:38 来自湖南
惩前毖后，治病救人。虽然该女生行为不符合群众对党员的印象和要求，也不符合其专业要求，但也已收到教育教训，也应给人改过的机会。校方处理还是合适的。	6-22 14:43 来自浙江
我觉得应该是开除党籍保留学籍。毕竟党员的要求更高些。	6-22 13:18 来自陕西	1
总觉得做新闻的还恶意引导舆论要网暴别人，她以后如果还从事这个行业🉐制造出多少冤假错案	6-22 13:15 来自山东
用开除骗谅解，用谅解降处罚。如此骚操作的女生，她心理素质肯定比你强。	6-22 13:09 来自山东
违规保研的事情不追究了，各种程序违规不追究了，就当聋子是吧，四川收破烂大学@四川大学	6-22 12:54 来自广东
大叔谅解她有个重要原因，是她说川大要开除她，但是现在没有被开除，所以这个谅解的原因不成立，她可真是有耍了一次大叔和网友!	6-22 12:23 来自陕西
你自己还时不时的拿自己被网曝说事，内心极度不平衡，农民工原谅它是被它骗获得的谅解，入党条件它配么，它就是精致的利己主义者	6-22 11:16 来自山西
她的最大问题不是挂名保研，研究生阶段不上课吗？现在把视线都放在地铁碰瓷问题上，可见保她的决心有多大了	6-22 10:35 来自四川
她的确很恶劣，后来听说当时她们就去派出所了，民警已经调查说没有偷拍，她回来依然发了视频	6-22 10:00 来自北京
十年前打出一颗子弹 ，以为放了个空炮，十年后一回头，子弹正中眉心。。 想到了这段描述，这是她的咎由自取。。她其实这辈子已经完了，想从这个事件里心灵复活过来都很难，放过她吧，做人留一线	6-22 09:34 来自湖北
底线再次全面沦陷	6-22 09:28 来自河南
双一留大学	6-22 09:20 来自上海
这倒是	6-22 09:12 来自广东
全面从严治党	6-22 07:50 来自河北
最后一段真的很阴阳怪气。。	6-22 07:48 来自江苏
因为你好看，所以拉黑了	6-22 06:49 来自北京
因为她在@四川大学	6-22 06:36 来自天津
差一个道歉	6-22 06:18 来自上海
理记理智，任何事过犹不及	6-22 06:10 来自浙江
理性	6-22 05:57 来自广东
害人之心不可有， 防人之心不可。 人在做天在看的，一切都是因果报应	6-22 05:03 来自江苏
大家看下面的调查问卷结果，居然那么多人都在选“高校负面消息反应了学校管理疏漏”，而不是选“看是怎样的负面消息”，这说明啥，大部分人已经不愿意思考了	6-22 02:00 来自辽宁
是不是间谍呢？？？不查一下吗？	6-22 01:36 来自广东
整这么一大出，她何德何能还留党查看？	6-22 01:07 来自福建
造成了严重的社会舆论影响。	6-22 00:52 来自陕西
不开除至少让她换个专业，现在就开始为流量不择手段造谣诬陷一个无辜的人，假如以后这个人真的从事这个行业不知道后面会制造多少冤案。	6-22 00:16 来自广东
老胡中肯	6-22 00:09 来自上海
人品不行，啥也不灵	6-21 23:49 来自内蒙古
同意你的观点1，2还是希望你保持公平公正不是偏向哪一方。但就我个人观点，你不是很公平公正的看待一小部分事情，如果能做到当然更好，可能是过高要求了吧。	6-21 23:42 来自北京
不是说投名状么	6-21 23:35 来自江苏
理中客	6-21 23:31 来自广西
	6-21 23:25 来自山东
偏向女性一点，就等于没有偏向女性，类似反华不绝对，等于绝对不反华	6-21 23:21 来自贵州	1
应该开除党籍，学校给她记大过	6-21 23:05 来自江西
经典先反思自己	6-21 22:43 来自四川
说到底，大叔还是太善良，这也能谅解这种人	6-21 22:41 来自广东
同意，川大还是比较理性的	6-21 22:30 来自四川
中肯	6-21 22:27 来自山西
你被老胡夺舍了？	6-21 22:21 来自河北
男女平等，互相尊重，谁也不要搞特权，搞偏向就没意思了	6-21 22:18 来自内蒙古
起码开除党籍吧	6-21 21:50 来自甘肃
留校察看没问题，党籍应该开除。这样的人能为共产主义奋斗终生吗。	6-21 21:34 来自辽宁
大家都要有平等，尊重的理念	6-21 21:21 来自江苏
是不是你的颜值没有像你宣传的那样？被人识破了	6-21 21:12 来自浙江
全部拉黑可还行。	6-21 21:04 来自江西
赞同理记这个观点凡事过犹而不及。	6-21 21:02 来自河南
没上热搜第一就很迷	6-21 20:58 来自山东
怎么又翻车了？！	6-21 20:55 来自湖南
不开除党籍，真是要留着过年了！来个鞭炮呗	6-21 20:51 来自法国	1
个人觉得党籍可以保留，学籍应该开除，	6-21 20:25 来自美国
不理解	6-21 20:24 来自湖南
至少该清除党籍	6-21 20:23
哈哈哈你要不要看看617中山大学那个	6-21 20:23 来自云南
什么男女都不想提了，这次只是明白了党员的标准	6-21 20:10 来自浙江
处罚在预想之中，开除什么的想也知道不可能	6-21 20:09 来自辽宁
认同	6-21 20:06 来自安徽
留校可以理解，留党是准备公开降低入党标准吗？	6-21 20:03 来自北京
大叔谅解她是觉得她可怜，大叔一家善良，但是我从很小的教育是人善被欺，她是装可怜，我奶奶从小就跟我说道歉最不值钱，我大学出门读书的时候奶奶就说了遇事不要怕，眼泪不值钱，不要听对不起，对不起都是骗人的，早干嘛去了；热搜跟湾湾的撞到一起去了，突然发现这个处罚太不疼不痒了反而觉得搞笑了	6-21 20:03 来自江苏	1
问题是牠算人吗？	6-21 19:57 来自北京
川大坐实二留大学了。	6-21 19:53 来自江苏	1
噗…她该不会和校领导上床了吧？	6-21 19:50 来自内蒙古
阿记中肯	6-21 19:46 来自河北	2
但愿她能耗子尾汁否则不以为然下次更会无法无天的	6-21 19:46 来自上海
这事不说两句吗？	6-21 19:45 来自海南
老胡中肯	6-21 19:42 来自湖南
但是双标啊！	6-21 19:40 来自广东
因为你努力偏向一点女性，这次我不站你。	6-21 19:40 来自山东	1
女性违法犯罪也要包容吗，那男生犯错为什么就不能给个机会，要赶尽杀绝呢	6-21 19:39 来自北京	2
我觉得大叔的名誉并没有被恢复。	6-21 19:35 来自四川	2
里脊中肯！	6-21 19:32 来自北京
理记，你的理想呢？	6-21 19:30 来自山西
分析的中肯，但是我觉得流程上还需要完善。比如公开道歉，就在微博上发一条不痛不痒的真的有用吗？以前公开道歉不都是在所属单位公示栏张贴亲笔道歉信和保证书（一定期限）然后在主流媒体报纸头版发道歉声明。这才算是社会监督吧	6-21 19:28 来自湖南
这种人留在组织里，容易让人想到藏污纳垢的乌合之众。	6-21 19:28 来自黑龙江
单看她还好，主要是一碗水端不平处理的不公平	6-21 19:27 来自江苏	1
不管你承不承认，真的是“人人平等”，，但有些人更“平等”。	6-21 19:16 来自河南	2
如果是个男的，会不会以寻衅滋事被刑事拘留？	6-21 19:14 来自四川	5
同意	6-21 19:14 来自河南
理师傅说的对，赞同	6-21 19:10 来自山东
赞同	6-21 19:08 来自山东
因为你不够极端	6-21 19:07 来自浙江
被舆论轰半个月纯是川大拖延闹的，早早处理早翻篇了而且还拖出了霸凌同学学术造假	6-21 19:06 来自浙江	1
有一说一，我记中肯	6-21 19:06 来自广东
我觉得开除学籍太过，但是党籍留着太轻，但是好像听说只有严重违纪如贪污受贿才会开除党籍，那看来不开除也算正常？但如果那样，我觉得对党员要求太低了。	6-21 19:05 来自浙江	3
既然女性可以天生凭性别减轻处罚，你看企业敢不敢招女性员工	6-21 19:02 来自北京
先转为敬，火速围观~	6-21 19:00 来自江苏
川大顶住舆论压力，坚守底线思维，本着公平公正公开的原则还是值得赞一下的	6-21 19:00 来自吉林
不同意第二点。现代社会不存在男的包容女人的问题，男女平等。不要被落后的大男子主义影响。	6-21 18:59 来自上海
老张中肯	6-21 18:53 来自湖北
留校察看最多就是某学校包庇垃圾。留党察看说明什么就不用说得太明白了吧？	6-21 18:53 来自浙江	2
中肯加一	6-22 09:19 来自吉林	1
这样的人还能留党？	6-21 23:25 来自山东	1
第一，对党员的要求是要更严格一些，处理适中对于党员来说就是处理偏轻；第二，大学通告中的“公开承认错误”，但是那个小号是怎么回事，查清了吗？	6-21 21:35 来自甘肃	1
你看看这标题，写的是“川大地铁事件”，可不是“地铁诬陷事件”，也就是说他们可没承认是诬陷	6-21 21:26 来自河南	7
图片评论	6-21 20:08 来自江西	1
你是个什么？	6-28 11:15 来自北京
自己把自己PUA了	6-22 14:37 来自内蒙古
主要问题在于，有人举报她学术造假啊	6-22 09:48 来自北京
说实话，刚看到通报的时候心中还是激愤不已，但你的微博有平静到我，评论场还是需要存在理性的声音，谢谢	6-22 06:54 来自北京
我觉得应该开除学籍，同样在川大，之前文新学院那个就是开除	6-22 05:41 来自山东
到底是谁在保他	6-22 03:14 来自内蒙古
逃课这事儿咋没有	6-22 01:29 来自四川
造谣诽谤不严查，长期旷课不处理，藏南缺失不调查，英国使馆关注无动于衷，好耶！	6-22 01:16 来自黑龙江
加速加速再加速，养了一群猪队友，好好的社会环境被霍霍完了	6-22 00:37 来自湖南
@四川大学	6-21 21:50 来自广东
只要处理了就一定会性别报复 无论轻重	6-21 20:53 来自北京
这些人连全名都不知道，更没有被开盒处罚也不清楚，热度完全不能比，性别不同待遇差别好大呢	6-21 20:01 来自四川
你说的对 但是如果放过了还会有下一个 矛盾点是 群众们觉得党员的样子是什么 这个人的样子又是什么	6-21 19:25 来自吉林
你是沸羊羊吗？	6-22 07:10 来自贵州	2
张薇还是厉害，听到要报警第一时间找大叔求情求谅解，避免了行政拘留，不然必被开除学籍。大叔还是太单纯，被鳄鱼眼泪给蒙骗了。	6-21 20:45 来自广东	5
所以依據本國刑法，第246条规定的侮辱、诽谤罪，第257条规定暴力干涉婚姻自由罪，第260条规定的虐待家庭成员罪，第270条规定的侵占罪等。 都屬於告訴乃論，所以所有犯下以上刑事罪行的犯罪行為人，只要取得諒解而導致不用負擔刑事處罰者，都不應該被學校開除了，對嗎？ Q: 沒有被刑事處罰=沒犯罪嗎？	6-30 04:43 来自四川	1
应该是开除党籍的。	6-23 07:44 来自湖北	1
今日欢呼孙大圣，只缘妖雾又重来	6-22 21:50 来自贵州	1
或许开除学籍不至于，但这种人留在党内，为的是败坏党的声誉么？	6-22 19:56 来自四川	1
我是女性，请你一视同仁	6-22 19:26 来自江苏	1
“迅速辟谣恢复名誉”了？！那是有其他博主出来矫正都结果，张薇可是被迫道歉都还死不悔改，凭啥成了对她轻罚的理由？！	6-22 10:33 来自四川	1
还是沸羊羊多呀，晦气	6-22 02:53 来自江苏	1
党员标准是什么？党证是护身服还是救生衣！@四川大学	6-22 00:35 来自安徽	1
重点她没有悔意，不是农民大叔谅解他	6-21 23:40 来自四川	2
开除学籍没必要考上来也不容易，党籍应该开除重严治党不应该是口号	6-21 23:17 来自浙江	1
开除学籍不至于可以，开除党籍不至于就纯粹瞎扯。这样的党员留在队伍里面，对党的危害怎么说都不过分。	6-21 23:10 来自上海	4
先是霸陵没有任何处分，然后就违法造谣，现在违法造谣也不用负法律责任，也不会开除。下一步是什么，嗯，拭目以待几年后的热搜	6-21 22:20 来自辽宁	2
这样的人留党内，是为了降低党的标准吗	6-21 22:13 来自广东	1
图片评论	6-21 22:03 来自广东	1
保研走的最低标准确实	6-21 21:42 来自浙江	1
看了例如中科大一系列事件，看到第一个观点我就立马拉黑	6-21 21:22 来自广东	1
至少要开除出党，这样的人还能留在党内，令人不寒而栗	6-21 21:04 来自海南	1
我觉得四川大学就这样收场吧，即便不开除她，她自己也不好受，甚至她还有没有脸读大学都尚未可知，反正要是我我是没脸在出现在学校里了	6-21 20:32 来自山东	1
当年李同学因为回骂直接被开除，到张同学留校察看。到底谁在占性别便宜。	6-21 19:59 来自江苏	1
偏向女性一点看错了，看成偏女性向一点，吓一跳	6-21 19:38 来自辽宁	1
社科院学者18年在《清华法学》发表论文，他统计1060份刑法判决，想要论证被告人在身份上的差异会不会影响法官的犯罪量刑的影响，四个身份最显著。首先就是性别，女性一旦构成犯罪在轻型和中等量刑的犯罪比男性更轻，分别轻31.2%和24.2%，加权平均轻29.9%	6-21 19:37 来自北京	3
肯定没有什么严重后果啊，毕竟你的同事们都已经在微博上把这次事件由“污蔑诽谤”事件改成“偷拍”事件了	6-21 19:27 来自辽宁	2
从群众中来走到群众对立面了还继续留党，果然就是joker	6-21 18:56 来自河南	2
9千万要是这种人都要我也是想笑	7-17 01:59 来自湖南
诬陷属于什么？！最高法最高检公安部联发的文化规定是废纸？！给同门做保洁真尽心！	6-29 09:52 来自江苏
女权大v拉黑你不正常 理中客人人喊打	6-28 11:03 来自浙江
舆论炮轰有什么用，有用的是炮轰后的结果，没有达到网友的结果几个月后谁还会在网上提这件事，一年后直接忘记这个人，对她今后的生活没有一点点影响	6-26 12:08 来自四川
图片评论	6-26 11:58 来自北京
别讲这些，本来她就想利用舆论压力制裁当事人，如果网暴对象是大叔只会比现在更强烈，且人家更没有还击的能力。	6-26 11:02 来自福建
针对本科可能存在学术不端，河南大学迟迟不给回应，阁下怎么看	6-25 00:39 来自四川
学籍和党籍至少开除一共吧	6-24 14:25 来自贵州
《中华人民共和国民法典》 第九百九十五条：人格权受到侵害的，受害人有权依照本法和其他法律的规定请求行为人承担民事责任。受害人的停止侵害、排除妨碍、消除危险、消除影响、恢复名誉、赔礼道歉请求权，不适用诉讼时效的规定	6-24 14:24 来自贵州	1
适中？你确定？ 2023.3.21日，南华大学造谣男生何某被开除学籍，后中科大取消其推免资格 2023.3.19日，苏州大学大四男生造谣并侮辱女生赵某被开除学籍 2023.3.16日，桂林理工大学一男生偷拍后排女生，目前已退学离校 2021.6.17日，中山大学赵某晨在朋友圈捏造事实诽谤他人，开除学籍	6-24 14:11 来自河北
她被举报学术造假，如果属实，她被开除就合理了。	6-24 13:38 来自广东
“编造虚假信息或者明知是编造的虚假信息，在信息网络上散布，起哄闹事，造成公共秩序严重混乱的，依照刑法第293条第4项的规定，以寻衅滋事罪论处。”不知张某是否符合该项情形，注意寻衅滋事罪是公诉案件。	6-24 12:06 来自重庆
人家英国大使馆钦点的间谍，你都敢洗白，那还有什么可讲的	6-24 11:08 来自福建
中肯仅限于这件事 深挖一下都要抓起来了	6-24 08:07 来自江苏
可没有官方出来说霸凌人以及科研挂名是造谣哦	6-23 22:28 来自美国
毕竟女性是高种性别	6-23 13:16 来自江苏
文明社会是不是应该对LGBTQ人群更加包容些呢？	6-23 09:22 来自重庆
以前我以党为荣，现在我不会对这种产物抱太大幻想，说到底人都是自私的。我不知道我会不会以党为耻。但我对国家未来十年乃至五年的前景抱有极大担忧！ 希望不会走向万劫不复，这毕竟是前辈用命换来的！	6-23 09:21 来自山东
大家一起打电话，投诉到教育部，投诉川大，投诉张薇，别轻易放过张薇	6-23 09:21 来自广东
如果不是她骗大叔一家要被开除会得到他们的怜悯吗	6-23 08:24 来自安徽
四川大学这样处理，这党员的先进性、先锋队体现在哪里？	6-23 06:22 来自江苏
如果这种人也能保留党籍的话，那我们也没有必要递交入党申请书了在确定过的情况下还发网上造谣博流量	6-23 03:06 来自上海
图片评论	6-23 01:05 来自黑龙江
这样的人有什么理由留在党内？还有挽救价值？它还能为人民服务？	6-22 23:29 来自北京
这个是她的专业	6-22 20:30 来自广西
说再多也没有用，男女区别对待就在眼前，同事不同处理就是事实	6-22 17:38 来自辽宁
主要是学术弄虚作假，霸凌他人，应该追查到底	6-22 17:23 来自美国
你这跟胡锡进有啥区别？	6-22 16:31 来自广东
从呼声出来就觉得会是这样	6-22 15:21 来自北京
你再去看看视频吧，这种女的居然说中肯	6-22 15:21 来自四川
反思怪，拿媒体人的演技去征求群众的谅解，以后得势了继续欺负群众	6-22 14:04 来自湖北
刑法第246条：公开场合诽谤侮辱他人，利用网络对他人造成重大影响，浏览5000次以上或转发500次以上，可判两年以下有期徒刑。	6-22 13:34 来自甘肃
工人阶级先锋队，为人民服务	6-22 12:45 来自陕西
难道非要出了事才能惩戒 ?	6-22 12:40 来自江苏
如果是男的，3天结案，判刑拘留，牢饭吃起了	6-22 12:00 来自四川
她在事后认错了？我失忆了吗？我怎么记得她知道没偷拍以后也没认错呢？川大可以需要她，我们党也需要她？从整件事来看，她哪一条符合一名党员的要求呢	6-22 11:57 来自河北
据人民日报官微报道，同样是在四川大学，在21年的12月5日晚，学校抓获了一名男生偷拍女厕，学校对此高度重视迅速处理 在12月7日中午，距离事件发生不到一天半，处理结果光速出炉，学校宣布将该男生开除！	6-22 11:36 来自天津	1
当事人谅解是因为她撒谎说学校要开除她	6-22 11:36 来自天津
学新闻上川大！污蔑造谣不用怕！	6-22 11:14 来自辽宁	1
信口开河	6-22 10:58 来自辽宁
沸羊羊的现代文明	6-22 10:40 来自上海
学籍不开除是能理解 党籍再不开除就有问题了，这算什么党员？	6-22 10:32 来自浙江	1
应该是留校察看、开除党籍。道德败坏，双面人，不排除“精选评论才是真心话”是学校教的	6-22 10:30 来自重庆
看来是把校长说服咯	6-22 10:18 来自福建
为啥这个刑拘	6-22 09:58 来自广西
期末考试作弊都得取消学位证	6-22 09:48 来自陕西
性别一换，牢底坐穿。	6-22 09:45 来自福建
老李中肯	6-22 09:37 来自河北
川大不能没有张薇就像西方不能失去耶路撒冷	6-22 09:35 来自上海	1
还是党员？应该从严处理！	6-22 08:55 来自北京
啃腚	6-22 08:21 来自福建	1
博主你被pua啦	6-22 08:11 来自浙江
女性和党是张薇的护甲	6-22 08:11 来自山西	2
说得有道理，舆论场不能肆意滥用。大家多谈论点经济问题，经济好了，就没有这么多人，这么多精力来网上争论了。	6-22 07:31 来自江苏
这样的人，根本不会认识自己的错误，还会继续	6-22 07:24 来自湖北
成年人做错事就要承担后果，这么简单的道理，你却要反思？又见反思怪！	6-22 06:52 来自广东
***员永远是劳动人民的普通一员，这一条就做不到还察看什么？	6-22 06:52 来自浙江
你觉得被舆论炮轰难受是因为心中还有正义，小仙女只会觉得她委屈，不一样的。	6-22 06:34 来自江苏
对当年霸凌的事情没有否认，对大叔的道歉一点都不诚恳。这种品行的人，居然还留在党内～	6-22 06:14 来自吉林
你别觉得了，歇歇吧	6-22 04:13 来自河北
既然这样，那大伙网bao吧，不能给牠好果子吃	6-22 03:26 来自广东
你信她能改邪归正？	6-22 03:26 来自江西
等大叔想不开了来得及吗	6-22 02:40 来自福建
处理适当，不过保研这事到底有没有问题，应该给个交代	6-22 02:40 来自广西
留校察看我能接受 不开除党籍我还真不能接受	6-22 02:29 来自四川
nmd洗地多少钱啊	6-22 02:25 来自河北
造谣放避孕药的直接拘留了	6-22 02:09 来自陕西
。	6-22 01:59 来自四川
一个处罚结果，同时挑起男女对立和党员群众对立，双一留大学，好样的👍🏻	6-22 01:46 来自湖北
以后再有网暴事件，无论男女，🉑按四川大学这个标准处理！	6-22 01:41 来自上海	1
看来现在洗脑能力落下了 这种也在裆内	6-22 01:35 来自浙江
用欺诈的方式获得老实人的原谅，这就是你说的获得当事人原谅？	6-22 01:02 来自四川	1
为什么不开除党籍？保留学籍可以，但这是一个合格的党员？所作所为对得起党员的身份？	6-22 01:01 来自湖南
上一个那男生可是说开就开了，怎么解释，难道四川大学玩性别歧视吗	6-22 01:01 来自北京
所以这件事儿告诉我们，当我们被他人造谣的时候，一定不要选择谅解，坚决走法律程序。人民民主专政，法律自有公允。	6-22 00:57 来自河北	1
分明太重了，应该慰问赔偿遭到网暴的女生并马上安排直博	6-22 00:40 来自福建
张某都还没说玉玉症呢，怎么可能严重	7-2 23:09 来自湖北
这背后的炒作男女对立的言论难道不值得深究吗	7-3 23:51 来自河南
没问题，就事论事如果只是简单的公主病啥的我认为这都属于是顶格处理了！但是施暴霸凌以职务之便排挤荼毒她人的行为，才是让人最愤慨的事情！	6-28 16:36 来自福建
媒体人 help 媒体人是吧？节操都不要了？	6-27 23:30 来自吉林
留校查看不开除还是可以，给她一个机会，毕竟还年轻谁都会犯错。至于留党查看也是党员的一个护城河，一般没有犯罪啥的也是先留党查看不会一下就开除的。总的来说处理还是比较恰当的，社会给这个女孩一个教训和机会，希望大学培养的是有德行的人才。。。	6-27 11:39 来自福建
现在情况就是四川大学为了一个罪犯而毁了自己的名声以及全校学生的未来。我这边企业hr都已经丢弃四川大学学生简历了。且其他企业被发现招聘川大的学生也会因此丢失客户。现在企业公开说不招川大的并不是蹭热度而是明哲保身了。	6-26 13:16 来自广东
但是谅解是靠着“被开除”这种“装惨”骗来的，除此之外的霸凌保研也都没有回应	6-26 09:35 来自四川
真的是你呀	6-26 08:18 来自江西
你这意思就是欺负大叔老实人心地善良呗，要是碰到老实人就算怎么伤害人家啥事都没有，要是碰见有背景横的就能把人搞死，是这么个理吧	6-26 00:39 来自河北	1
她是通过欺骗取得的谅解，当时学校根本没介入更不要说开除她”	6-25 17:30 来自湖北
也是党员？党员的可信都真低。	6-25 08:11 来自四川
这就是性别区分女性犯了错尤其是受害者是男性的时候，只要哭诉求饶道歉一般都会被谅解，而男性犯了错且受害者是女性的时候，一般下跪都很难被谅解	6-24 18:10 来自湖南
别洗啦 多少钱呀	6-24 11:18 来自上海
你难受是因为你的脸皮不够厚，脸皮厚度不一样，你就不要推己及人了	6-24 08:32 来自河南
这个问题的症结在于男女。而在于大众感觉被背叛了。感觉这分子背叛了。烂苹果里面有一个好苹果，不奇怪。好，苹果里面出了三两个烂苹果。大家就会感觉问题很严重。而且问题确实很严重。主要是感觉到这人剽窃我们的权柄。	6-24 08:05 来自青海
喜欢纯粹挑事，出了事，翻车又自己不能平事的麻烦，其实对于学校来说就应该开除一了百了，但是估计怕拔萝卜带泥所以……	6-23 22:47 来自江苏
你懂，你比谁都懂//@引云:回复@第七使徒:你是纯粹的法盲//@一杯奶茶不加冰可以吗:那为什么对男的标准不一样？	6-23 22:24 来自上海
如今“传媒”就是靠这么“一批精英”在担任中流砥柱你说它能不“强大”吗？	6-23 18:17 来自湖北
你都还是没搞清楚到底是谁为大叔恢复名誉权，是网友给大叔正名的，这个女的就算在道歉的时候依然嘴硬，在评论区死不认错，你这样说话避重就轻没意思的	6-23 15:01 来自广东
很中肯了	6-23 13:19 来自江西
笑死人了，不看转发，她的谣言视频几十万的播放量是男的早就判刑了，不就因为女的一哭二闹三上吊直接没事	6-23 12:59 来自福建
处罚对她来说意义不大啊，虽然政治生命GG了，但是像她涉及的方方面面，其实根本也不打算参与到政治工作中 其次人们愤怒的点不在于她错误造谣了大叔，而是在于她第一反应的处理是推卸甚至带有蔑视，作为一个党员如此中伤群众，这种入党的基本素质要求都不达标，是如何入党的 如此轻易保研的公平性又在哪	6-23 11:55 来自山东
第一章 男厕失守 第二章 体校入侵 第三章 印巴欺凌 第四章 学术妲己 第五章 地铁仙女 四川大学传奇，正在连载，敬请期待～留校察看可以理解，留党就挺6，这跟党员差了不是一星半点，	6-23 11:48 来自福建	2
这个四川大学就是之前男厕改女厕的那个学校，重女轻男又怎么舍得它们的宝贝女大学生呢	6-23 04:43 来自广东
為何不拘留？	6-22 21:16 来自广东
按理来说舆论的处罚应该属于道德责 ，人所犯下过错后，法律，纪律的惩罚不应该因为道德谴责而减轻	6-22 18:40 来自河北
里脊我今天顶你	6-22 18:08 来自江苏
留校给领导察看是吧？细说察看	6-22 17:57 来自安徽	1
还有校园暴力呢，差点导致一个女生自杀	6-22 15:59 来自河北
这段话是chat HXJ自动生成的吧	6-22 15:41 来自青海
教员知道有这样的大学生，会让她留党察看吗？？？？	6-22 15:11 来自河北
其实前两点一点都不重要，重要的事第三点是吧，怕扯出一大堆幕后的人是吧？	6-22 14:57 来自广东
川大这是在告诉我们，以后造谣诽谤侮辱他人再不是违法犯罪了，那就看谁不顺眼就造他或她的黄谣，编谣言，再大面积推广传播	6-22 14:45 来自甘肃
女生能被谅解男生就不行？不是平等吗这时候怎么又不说平等了？那么多男生犯错被开除的，开除一个女生就这么困难？这处分太轻，两年时间一过，她就能恢复所有权利，什么影响都不会有！现在不开除还指望以后开除，根本不可能，川大要是真有诚意给大家一个交代，就采用和对男生相同的处理方式，立刻开除她	6-22 14:28 来自安徽
男女标准为什么不一样	6-22 14:25 来自广东
法律中的诽谤罪 怎么讲的 没有违法嘛	6-22 14:24 来自江苏
谅解和和解原本就不是一回事。造谣女生用男友钱买婚纱看演唱会的事儿更接近张这个造谣。女生选择和解了，但是微博男性绝对不会类比这个。而要类比半年给十几个女生P黄图造黄谣，还诋毁一男生生活混乱，这样案情明显更重的男生，不谈案情，春秋笔法。//@昧却本来人:一和解，杀人犯都能死刑变无期	6-22 13:38 来自福建	1
建议死刑	6-22 13:28 来自广东
你是张微亲戚？	6-22 11:49 来自黑龙江
《四川大学学生纪律处分暂行条例》第14条第9项：威胁、恐吓、侮辱、诽谤他人者，视其情节给予严重警告直至开除学籍处分。 学校直接无视自己的学校条例[捂脸][捂脸][捂脸]	6-22 10:45 来自福建
针对你第一段的“而且迅速就辟谣恢复名誉了”这句话不太认同噢，现在有些评论区里还有很多人说没了解过起初，就说大叔拿着手机蹲在那不是偷拍是干嘛，或没拍这女的也拍了别人等言论…这才过多久呀，时间再久一点谁能知道这样说法的人不会越来越多	6-22 10:42 来自广东
凭什么要反思自己，女的作一下就要让着？	6-22 10:38 来自湖北
张微这十多天把各个领导都 shui 服了	6-22 10:36 来自四川	1
“如果他没偷拍，为什么不站出来为自己发声？”她倒是发声啊？？	6-22 10:34 来自陕西	1
我等屁民的舆论算个屁啊 人家都准备好润英国了	6-22 10:08 来自上海
单说个案，处理得还行。 对比男生开黄腔的，就不对味了。	6-22 10:07 来自美国
回复@路人浩浩酱:而且留党察看，期满就会恢复权利，并且让这样的人留在党令人担心，根据网上看，此人还要出国留学，也就是说留党察看对她完全没影响，出去留完学出来，党员权利又可以使用了，两项处罚对比她的前任处罚实在是轻描淡写。	6-22 10:01 来自安徽
回复@路人浩浩酱:四川大学前有嫖娼开除学籍，也就是说违法行为已经可以开除了，这个侮辱诽谤，就按照目前微博传播的情况看，很可能构成犯罪了，即使当事人未起诉，但是不管怎么说违法比犯罪要轻，严重的行为的处罚比相对来说较轻行为处罚轻，明显让人难以接受。	6-22 09:58 来自安徽
我不是觉得男生偷拍诽谤没有错 我觉得他们都应该拘留开除 但是我希望的是女生在犯同样的错误恶的时候 也应该公平公正的对他们进行处罚 男生应该开除拘留 女生同样也应该如此 而不是双标 "重男轻女" 我不懂应该对女生宽容什么 因为有些女生的心比男生还恶毒	6-22 09:53 来自广东
对川大的处理结果坚决不满意，建议至少开除张某党籍，川大难以服众，只会自毁名声，这样的学校，不去也罢。	6-22 09:52 来自辽宁
人们愤怒的是同罪不同罚	6-22 09:43 来自海南	1
如果当事人选择不原谅，走法律程序，你觉得这个有案底的张某学校应该怎么处理？同理，现在川大这样处理合适吗？她能逃过一劫只能说当事人太善良	6-22 09:22 来自江苏
现在什么阿猫阿狗都能成为同志，她那是道歉么？她那聊天记录的态度你看到了么？我感谢你维护女性，但是这样的女性她配么，你应该维护的是跳楼的妈妈。分的清对错么你 ，不下雨了，开始下头了	6-22 09:16 来自陕西
也算是惩前毖后治病救人 但愿这种脸皮超厚心理超强的人能吸取点教训吧	6-22 09:08 来自江苏
大叔原谅，并不能说明她没问题啊，也不能说明她具备继续担任党员和研究生的资格啊。。而且她霸凌同学，不同平台上利用流量搞男女对立，学术成果存疑遭到举报的这些事情才是真正反映问题啊，官方倒是只字不提。好一个避重就轻掩人耳目糊弄过关这些你怎么解释？	6-22 08:47 来自广东
你反思啥呢，反思怪？	6-22 08:33
#男子造谣冒充女幼师给幼儿喂药被刑拘#	6-22 08:28 来自山东
问题的重点已经不是当初的污蔑了，是入学晋升的最令人厌恶的公平性问题	6-22 08:16 来自韩国
就是敷衍一下你们这些韭菜。你们还当真了。	6-22 08:14 来自上海
老胡盗号了？？	6-22 08:13 来自山东	1
1.并不知道当事人是否真正谅解，张明显以退学为由威胁大叔。 2.造成了恶劣后果。给当事人造成了心理压力，大叔玉玉了	6-22 08:08 来自浙江
人家研究生嫖娼败坏道德，被开除。我们研究生违反法律规定，学新闻的擅长侮辱诽谤他人散播不实言论，就不应该被开除，毕竟多大点事啊	6-22 07:59 来自天津
照你这么说，造谣某某卖Y的，受害人也没有想不开干点啥，也迅速刑拘辟谣了。造谣投药的，也是同理。另外，党纪的处份规定，不会因为你免于法律处罚而减免	6-22 07:58 来自广西
不止女性博主拉黑你哦	6-22 07:44 来自福建
我提供一个思路：留党察看，两年内不再犯党纪，刚好研究生毕业，然后进川大宣传部任职	6-22 07:43 来自湖北
但是川大直接印象降分了，至少以后孩子报考避坑拉黑	6-22 07:37 来自广西
怎么跟胡锡进是一种发言，这样处罚是不好的开头，以后人都会以为造谣成本太低。	6-22 07:29 来自山东
	6-22 07:28 来自四川
你是和稀泥思想，就是有你这种思想助长了像张薇这种人。	6-22 06:50 来自贵州
还是入党保平安	6-22 06:48 来自山东
本公司永久拒绝录用张某以及四川某大学相关的所有求职者，违法也不录用，抵制张某从业的任何企业，特别是媒体平台。	6-22 06:44 来自安徽
够不够得上开除党籍我不知道，我只知道，一个党员，学的传媒，知道自己误会他人，还明知故犯，试图利用舆论攻击诬陷他人，事后狂妄不认错，在警察介入后才开始认错，这种人，就不应该是党员。	6-22 06:05 来自辽宁
“抛开事实不谈”。论文有问题，保研资格有问题	6-22 06:05 来自上海
这个就类似判“死缓”吧：死不了了。现在谁还拿档案说事儿	6-22 06:02 来自北京
不是，人家拉黑你你反思个Der啊，被pua出斯德哥尔摩综合症了吧？	6-22 05:56 来自上海
你懂个鸟，双标	6-22 05:36 来自江苏
你看女拳对男性尊重吗？	6-22 05:21 来自福建
没有完成恶劣后果？你确定？那怎么才算恶劣？都颠倒黑白网爆人了，农民工要不是有个年轻上网的儿子，一个普通人就这样被扣帽子网爆了？为了前途道歉，还撒谎说要被开除，农民工善良被她利用，谅解成了评判整个事件的重要依据了？她在不诚恳的道歉微博下跳脚说着不知悔改的话，让网民对d员标准质疑	6-22 04:05 来自北京
⚠️关键是：她已在现场确认了大叔并未偷拍后还公然在网上使用贬损话语攻击大叔并且臆断大叔是偷拍老手！只因为大叔未起诉她才躲过了造谣、侮辱罪刑责！道歉是否真心诚意她自己心里清楚。川大对她的处理势必成为标杆。涉嫌触犯刑法却既保住了党籍也保住了学籍，会否有彭宇案所产生的社会风气后果？	6-22 02:55 来自美国
不理解，不支持	6-22 02:40 来自山东
调查投票罚清了成碾压票数，可川大以及周边大v全是支持，我很难不怀疑他们没在刷评论	6-22 02:24 来自北京
现代文明社会的一致特点是对女拳更包容更礼让一些	6-22 02:13 来自广东
我觉得我也偏女权，但我就不想拉黑你，我觉得可以看到一些东西，也可以自己分析吸收有用的。开除是不是合适我不想讨论，但是这事哪怕属于诽谤也是自诉，这和解了又没去告，开除从程序上来讲就走不通。很多人却还是不依不饶掐着学校，我不知道他们是真不明白还是装不明白，从法治的角度来讲我看得很累。	6-22 01:50 来自浙江
她这是网暴？？？她这是投名状，收获主子认可，粉丝认可。	6-22 01:46 来自安徽
女生是这样，下次出现男性干这种事，要是光速开除，我们可要掀桌了	6-22 01:42 来自江苏
中山大那个男的真冤枉。比这个还恶劣？	6-22 00:48 来自北京
至少应该开除出党，党需要这样的人吗？	6-22 00:39 来自北京
你闭嘴吧	6-22 00:39 来自北京
首先她是个党员	6-22 00:39 来自广西	1
@一流浪帝一: 如果是没有背景的男同学，我看秒开除吧 呼吁所有的男性千万不要轻易妥协！你的妥协就是对更多人的残忍！没人第一次就可以这么胡作非为的，没有长期的扭曲人性是不可能形成的！	6-22 00:36 来自山西
啥够	6-22 00:30 来自海南
说开除学籍就过分了，但起码得开除党籍吧	6-22 00:20 来自海南
南京鹏宇案也没有造成恶劣后果，但你看看现在社会风气。张某也没造成恶劣后果，那你且听社会上怎么说	6-22 00:18 来自江苏
呵呵！这种人还能是党员，还能干新闻，将来的怎样颠倒黑白，破坏我党的形象，还是有人需要这样的“新闻人才”来为其工作？	6-22 00:14 来自辽宁
开除党籍还不至于？什么党啊这么嚣张	6-22 00:12 来自上海
留着过年啊？？	6-22 00:05 来自湖南
川大，男生，造谣，开除，还有，当你()理中客	6-22 00:05 来自湖北
要平等就彻底平等，最讨厌大男子主义的人	6-21 23:56 来自四川
	6-21 23:54 来自福建
这女的很会演戏，学校可能也被她装抑郁闹自杀威胁着，这种事学校更怕，单事实上那女的极其强大根本不会死。	6-21 23:54 来自浙江
中肯？不就是骑墙吗？反正留校查看和留党察看不影响她出国过美美的日子。也就是说给我们听听：你们够了哈，我已经处理过她了。再比比小心报警抓你影响学校声誉。	6-21 23:48 来自安徽
从严治党	6-21 23:43 来自广东
还中肯男的第二天开除，女的调查n天，然后双留查看	6-21 23:31 来自广东
“留党察看”在党员看来是严重的处罚，在群众看来，那就是包庇，连自罚三杯都算不上。	6-21 23:30 来自湖北
我记得以前很多判决书是这样说的“影响极其恶劣，不杀不足以平民愤”	6-21 23:25 来自广东
个人也认为处罚适中，不轻不重。但对比类似案例中对男性当事人的处罚，明显轻多了。越来越多这类的案例只会加重男女对立和社会矛盾。	6-21 23:23 来自湖北	1
我学到的是，污蔑不犯法	6-21 23:22 来自云南
从严治党原来只是说着玩玩啊	6-21 23:22 来自山东
舆论对炮轰是为了给这些上级压力，尽快给出结果，倘若没有舆论，你觉得会有从假装道歉开始到后面的所有事情吗？张仙女可是微博一删就美美隐身了呢	6-21 23:16 来自广东
怎么有脸写立德树人	6-21 23:12 来自山东
。。。我只知道川大校规白纸黑字写了这种人要被开除，然后它自己对当初造谣或者偷拍的男的也是严格依规处置，而现在它把自己的校规校纪吃进肚子里不认账了	6-21 23:07 来自四川
我觉得开除肯定没戏，但是留党就不是太赞同，一个诬陷他人确定，霸凌如果也确定了，真的不配做党员	6-21 23:04 来自黑龙江
学籍不讨论，“党性”怎么样？难道党性不是高于一切。	6-21 23:03 来自河南
第二店是因为网友帮助大爷好吧	6-21 23:03 来自北京
为什么男博士嫖个娼直接开除？	6-21 23:02 来自浙江
我女性，需要谁包容吗？我活的很好，自食其力，男女平等好吧！	6-21 23:01 来自河南
党是为人民服务的，人民不需要这样的党员	6-21 22:59 来自广西
你脸皮虽老但薄，人家脸皮可厚着呢	6-21 22:56 来自河南
只有一个标准就是法律法规，依法治国！	6-21 22:55 来自重庆
问题不单单是地铁诬陷事件，还有保研招录审核等问题。既然合理合法，应该完整公开调查追责程序、保研招录审核流程和女方保研资格资料，还有各个流程程序的负责人员，而非一个轻飘飘的所谓“合理”，然后大打感情牌。	6-21 22:53 来自广东
是嘛，做得要受得，自己是始作俑者发到网上，就别怪网友把她踩下深渊	6-21 22:43 来自河南
反思怪	6-21 22:42 来自四川
哈哈，要是一个女公主的被诬陷了，估计会一哭二闹三上吊，不把他弄死不罢休！为何？	6-21 22:38 来自内蒙古
？？	6-21 22:35 来自广东
中啃！	6-21 22:29 来自陕西
那你这样说就没道理了，学校不开除她学校和党籍，难道是为了让我们更有理由网暴她？	6-21 22:27 来自黑龙江
现在讨好女拳已经晚了，它们担心你名气大，会抢了它们的生意	6-21 22:19 来自山东
里脊现在完全往胡锡进发展了 ，各种讨好骑墙躲事。	6-21 22:18 来自湖南
反正张薇社死了	6-21 22:18 来自四川
扯淡，她要是不会钻营或者是别人就可能是寻衅滋事要判了	6-21 22:17 来自湖南
一丘之…	6-21 22:15 来自江苏
这事要是男的呢，反正我不服	6-21 22:13 来自天津
看看之前男学生的造谣，嫖娼是什么惩罚	6-21 22:01 来自广东
建议以后适用于四川全省，如果确实可行，那就全国推广	6-21 21:55 来自浙江
这事的焦点是没查透	6-21 21:53 来自山东
单独看，这个处罚决定确实可以接受，也没什么毛病。但联系起诸多同类案件尤其是当事人为男生的时候，就能非常明显的看出这两者之间处罚的力度完全不等。不患寡而患不均，现在这个社会对待男女如此双标，确实只能让人呵呵	6-21 21:52 来自重庆
女性要的应当是平权 不是特权	6-21 21:50 来自广东	1
因为获得谅解、没有被起诉，所以她犯下的过错就变成可以原谅、可以被党接受、不需要开除党籍的了？我反正无法接受干了这种事的人还是党员。	6-21 21:44 来自广东
活该，觉得轻了，故意诋毁他人，还是学新闻学的	6-21 21:44 来自广东	2
男女平等？？？	6-21 21:43 来自江苏	1
我就知道对待男女标准应该一样，为什么要更包容更忍让	6-21 21:42 来自河南
错了，最重要的参考标准是法律，任何人任何事都不能凌驾于法律之上，你对法律的理解是片面的，认为当事人谅解了就没事，法律的确规定，诽谤罪需要告诉的才处理，但这仅限一般诽谤，严重危害社会秩序和国家安全的例外，至于是不是严重危害社会秩序，两高司法解释中注明过，你应该去看看	6-21 21:41 来自四川
说吧，是不是提前就得到消息了	6-21 21:38 来自天津
辟开任何个人背景之说，仅问句理记你: 假如这丫不是党员的话，校方会是这么处理吗？	6-21 21:37 来自山西
川大，你觉得发布了这条，大家会信服么	6-21 21:37 来自浙江
党员更应该严格处理！总要让群众知道党内不该有这样的人存在！	6-21 21:35 来自广东
我给你分析下，底层百姓对于欺负都是忍气吞声。你觉得他们会说什么。我也是就是论事分析。这个事件的恶略在于没事搞事。装小白兔装无辜。这样的人毕业进了系统有了权带坏的把控的是一群人和所谓的机关。指鼠为鸭没发生多久呢。为什么那么件简单事情变成这样才清楚。学校机关都不是党员？	6-21 21:35 来自上海
所有犯法、杀人，都可以用道歉来了结了！这就是走资派的法治环境！	6-21 21:34 来自四川
我觉得你得在接受一次和张伟大学一致的炮轰	6-21 21:31 来自辽宁
呵呵呵//@一杯奶茶不加冰可以吗:那为什么对男的标准不一样？	6-21 21:29 来自广东
现在说的是她保研的问题，你在这里扯什么呢	6-21 21:29 来自四川
这个2说的很对啊	6-21 21:28 来自河北
你的意思是就欺负老实人农民工是吧？	6-21 21:27 来自河南
我只说一句话，不患寡而患不均	6-21 21:25 来自安徽	1
你高兴就好	6-21 21:23 来自江苏
换句话说，闹这么大惩罚就这么点估计会有更多人仿效，毕竟前例摆在这里了，以后会有不止一个两个张某出现	6-21 21:22 来自陕西
没造成恶劣后果，因为大叔不上网，她和解后不道歉，发酵以后不道歉。闹大了牵扯自己利益了才道歉。	6-21 21:22 来自辽宁
洗地的，说中肯的，适中的，顶格的，看看中科大类似事件吧，他们被处罚的时候怎么不见你们出来说一声。张的违法犯罪行为甚于如上案例，为何处罚不痛不痒?	6-21 21:20 来自广东
呸	6-21 21:19 来自上海
她的违法犯罪行为是实实在在发生了的，要是这样是不是以后我杀人了，被害者家属原谅了我就相当于没杀人	6-21 21:19 来自北京
自作孽不可活	6-21 21:17 来自江苏
这种能在党内，党是什么？？？？	6-21 21:14 来自福建
一边说男女平等，一边说要对女性包容，这是双标吗	6-21 21:14 来自广东
理中肯	6-21 21:12 来自北京
省流:张薇未受任何惩罚	6-21 21:03 来自广东
我觉得：党员是在国破家亡内忧外患时候振臂高呼的革命家，党员是在名扬内外有着优渥待遇时毅然隐姓埋名的先行者，党员是在自己岗位上尽职尽责国家需要时逆流而上的无名英雄。我愿意与这类人为伍，我愿意与这类人共同奋斗，我愿意与这类人一起前行。这才是我入党的原因。我对张w，颠倒黑白的人，不屑。	6-21 21:03 来自北京	1
呵呵，如果是个男的，巴不得枪毙了	6-21 21:03 来自河南
留校查看没有学位证	6-21 21:01 来自广西
适中个屁	6-21 21:01 来自广东	1
如果换个性别还能这么处理，我就服	6-21 20:58 来自江苏
其实大部分人认为处理得轻还是因为有双标嫌隙，如果是一个男生犯下此等错误造成同样社会影响，会是个什么处分下场，想象一下内心就有答案	6-21 20:57 来自辽宁
我作为女性，不用你偏向。再让着这些小仙女，我们这些正常女性都要陪葬了！我支持对这些挑动对立，蛮不讲理的小仙女痛打落水狗!	6-21 20:56 来自广东
你读的书怕都被喂猪了	6-21 20:54 来自湖北
但凡有点良心的人都不会有你这种评价	6-21 20:53 来自湖北	1
第一我觉得她并不会在乎舆论（从她的道歉上来看）第二她之前不是还有校园霸凌吗 受害者可不是一个人 她就是坏到骨子里面的	6-21 20:53 来自广东
开不开除学籍是一回事，党员构陷群众是另一回事，党的纪律不是拿来遮羞的，被害人的善意不是党纪从轻处罚的理由	6-21 20:53 来自甘肃
男的被开除的时候怎么你没有心里话？	6-21 20:52 来自福建
恢复名誉？回村后的嘲笑没人管？这个就叫阶级吧	6-21 20:52 来自陕西
我一直认为这件事和性别没有关系，不喜欢被别人拍到镜头里，不分性别；不能随意拍别人，同样不分性别。女生的做法让人愤怒的点是在事情已经澄清解决了的前提下还要去网络上恶意引战辱骂对方，作为一名被保研的新闻专业党员身的份来讲不可容忍，这都属于道德问题，和性别有啥关系	6-21 20:52 来自广东	1
她拍的是理记，您还这么认为吗？	6-21 20:51 来自江苏
同样是造谣诽谤，情节严重，影响恶劣，那人是行拘，另外那人是刑拘，而这人只是留校察看留党察看	6-21 20:49 来自福建
	6-21 20:48 来自广东
解释一下	6-21 20:44 来自北京	2
狗屁，那为什么男的就处罚的重？？小仙女有特权？	6-21 20:43 来自河北	2
我觉得因果有点反了，是因为闹大了才处的分，你想想某民报，居然定性了个乌龙事件。	6-21 20:40 来自广东	1
女性不需要男性尊重	6-21 20:38 来自河南
会用浏览器可以搜索诬陷他人的大学生别的学校怎么处罚的	6-21 20:36 来自河南
谅解他还起诉干嘛，别说胡话	6-21 20:36 来自湖南
双一留大学	6-21 20:34 来自江苏
你做得最不好的地方就是帅而不约	6-21 20:29 来自安徽
党员本身对社会的责任就比普通人更大，受到的处分也该更重，她这处罚屁都算不上	6-21 20:29 来自山东
非要大叔出点事么？	6-21 20:29 来自内蒙古
诬蔑、造谣已经违法了，道歉有用要警察干嘛？	6-21 20:28 来自广东
精选评论农民工知道吗？真正愤怒的是精选评论啊	6-21 20:27 来自广西
党籍？简直可笑啊 别玷污我心里党的形象	6-21 20:25 来自四川
这就是造谣零成本。	6-21 20:23 来自广东
对得起校训海纳百川，有容乃大，有容乃大，	6-21 20:23 来自安徽
看了之后有几点想说，针对第一点，有没有获得当事人谅解这一点，我们应该看一下在什么情况下谅解的，显而易见，是她说大叔不原谅她，她就会被开除。第二，要看有没有造成恶劣的后果，有没有一种可能是大叔可能不关注网络。	6-21 20:21 来自云南
公共事件要辩证的看，而非个人好恶。今天舆论一边倒的谴责，看似是对张薇，实际是对女拳的不良现象的谴责，是对法治公平的质疑。对女性真正的关爱和保护不是双标和和稀泥，而是当女性真的遭受侵害时，人们会站出来帮助她，鼓励她，而不是周围人议论“可能是污蔑”“又一个小作文”……	6-21 20:20 来自北京
同样是造谣有的人直接刑拘，有的人却还有值得讨论的余地，一视同仁就那么难吗？	6-21 20:19 来自湖南
这种品行，没有开除党籍就离谱，当事人原谅可以说是好说话，善良。这个女从头到尾的表现，都显露出是一个极度自私，做错事后并没有想弥补，而是想着继续颠倒黑白，到后面因为事情败露，迫于压力道歉，道歉的同时依旧小动作不断，这种品行差到极致的人，居然不开除党籍？	6-21 20:19 来自湖北
有没有人接单 我想出300谁帮我扣张微一头饭	6-21 20:18 来自山东
男生造谣开除学籍取消保研，女生造谣留校留党查看，太女权了，刑不上仙女	6-21 20:17 来自辽宁
关注一下。	6-21 20:17 来自内蒙古
懂了 先锋队就是这样先锋的	6-21 20:15 来自湖南
处理得好文明	6-21 20:14 来自四川
老理中肯	6-21 20:13 来自浙江
拉黑你的不用理，对这个事件我发现还是有很多讲道理的女性的，不过张薇这个人算是第一次造成这么恶劣的影响的，教员曾经说过，矫枉必须过正，否则不能起到警醒大众的作用，人人想做好人，最后都让坏人占便宜了。	6-21 20:12 来自安徽
看看什么叫男女对立的双标？	6-21 20:08 来自广东
一个在道歉声明还搞小号的人你指望这个人干啥，成功将男女对立和党员与人民群众对立又搞到新的高度的一个人，四川大学和张同学青史留名了	6-21 20:07 来自四川
真实发生的偷拍什么时候也能有在热搜上待十天半个月的待遇当然挂热搜在现在也不能解决问题了，还是希望国民素质能提高、相关法律制度能完善。	6-21 20:07 来自广西
可是男的造谣三天之内迅速开除呢，难道只有一种性别的人才有改过自新的机会吗	6-21 20:04 来自浙江
能把你家的厕所改为公共女厕所吗？	6-21 20:04 来自广东
包容性些，呵呵，这其实就是一种性别歧视，在这个问题上用包容性这三个字，就是个笑话	6-21 20:04 来自广东
你都说了她们是女权，那你还有啥好反思，女权就是一群极端的人	6-21 20:02 来自福建
李记，你自己也是新闻人，别揣着明白装糊涂，你太知道张薇目的是什么，网暴他人来换取流量而已。新闻人知道怎么利用舆论，裹挟舆论。这么做其实很可怕，而且从张薇后面的一系列操作和反应来看，此人“恶念”极深。之所以现在网络风气乌烟瘴气，不就是因为这种知道怎么利用和消费网友情绪的人存在吗？	6-21 19:59 来自四川	1
老胡江湖地位不保	6-21 19:58 来自广东	1
老胡退休了，你继承了老胡的位置。去，把那个盘子叼回来！	6-21 19:57 来自江苏	1
她收到这么严重的舆论影响还不是相关方一直没有作为导致的？	6-21 19:55 来自陕西
她是学新闻的，还没工作就学会造谣了，这难道不恶劣	6-21 19:55 来自江苏	1
《总不可能都是别人的错嘛》	6-21 19:54 来自四川
名誉恢复了！？？党员污蔑农民，知道是什么性质嘛！？？	6-21 19:54 来自北京	2
胡肯	6-21 19:52 来自江苏
道德感高的人和没有道德感的人遭受到舆论压力的体验是不一样的，所以舆论的炮轰对这类人就是个屁，有可能还是她沾沾自喜的流量。	6-21 19:52 来自浙江	1
这种处理完全错误，他是知道没有拍的情况下还故意散播谣言，当事人原谅，不代表社会舆论，应该学校开除和离开党，	6-21 19:50 来自广东
别忘了，这女的在三个平台打三套拳，舆论抗压能力比一般人要强的多，第一次道歉精选评论，还用小号试图抵抗	6-21 19:47 来自广西
这种人进了体制的话大概率会犯大错，未来等纪委监委通报吧	6-21 19:46 来自广东
党需要这样的人吗？	6-21 19:45 来自湖南	1
学新闻的捏造事实诽谤别人，我觉得橘子更适合她	6-21 19:45 来自广东	2
如果单论信息茧房，可能她还沉浸在成为女权世界的英雄当中呢	6-21 19:44 来自广东
内奸	6-21 19:44 来自辽宁
啥热点，都蹭。你这还来个适度。真服了。现在性别对比闹多厉害，之前男生的早被干掉。她这被双留了，你这点评了真到位。拉倒吧，受不了你。	6-21 19:44 来自山东
你说的完全不赞成啊，人品不行，从事新闻工作危害巨大，同时，这种人还是党员，太可怕了。	6-21 19:44
留党不重要，留学籍也不重要，对于人民群众来说，没有这种人很重要，社会需要和谐	6-21 19:43 来自黑龙江
就你是个好人。就你会说话。	6-21 19:43 来自河南
不从党的属性出发就不能明白为什么说不够	6-21 19:40 来自广东
为什么霸凌的事绝口不提？	6-21 19:38 来自广东
问题不是她的处罚重不重，问题在于双标。	6-21 19:38 来自上海
说句不好听的，还真是农民大叔好说话，大度。这事如果发生在我身上，同是大学生，你这样羞辱我，我不把这个学生搞成社死，名誉扫地，算你祖坟冒青烟救你一命。	6-21 19:35 来自西班牙	1
大叔要是死磕到底，她跑不了，就是大叔太善良了	6-21 19:35 来自山东
对女性的恶性也要包容礼让吗？	6-21 19:34 来自广东	2
如果性别反转也会这样吗？理综课饿不饿心	6-21 19:32 来自陕西
本周寝室流动红旗没有了，处理的还不够严重吗？	6-21 19:31 来自广东	1
不但要开除党籍，还要坐牢，开除学籍	6-21 19:29 来自江苏
满地骂大叔偷拍的 恢复哪门子名誉了？	6-21 19:29 来自河南
懂了，好人就该被枪指着	6-21 19:28 来自福建	1
那么为什么性别一换就开除学籍呢？理中客真有意思	6-21 19:28 来自上海
支持	6-21 19:26 来自四川
“刑满释放”以后，果然乖了许多	6-21 19:26 来自河南
你直接变性不就完了	6-21 19:25 来自辽宁	1
合不合理，大家有话说	6-21 19:23 来自湖南
一个党员去歧视诬告处于低阶级的农民工,然后没有任何处罚，在网络平台炒作男女对立话题，不会受到处罚,那这个潘多拉的魔盒就打开了	6-21 19:22 来自山东	1
他烦的事主要是逃课和保研	6-21 19:20 来自陕西
无所谓，以后女的骂我我往死里骂，女的动手我一拳就给牠打跪。	6-21 19:20 来自北京	1
中山大学那个从校门出来转头提刀找你聊聊	6-21 19:19 来自天津
怕是还没有恢复名誉哟	6-21 19:17 来自重庆	2
她取得大叔的谅解，是因为她撒谎说川大要开除她，然而川大辟谣说并没有开除的决定。这种撒谎博取原谅的行为应该是罪加一等，而不是用来宽大处理的理由，不是吗?	6-21 19:17 来自湖北	8
矫枉要过正啊，里脊	6-21 19:16 来自甘肃
确实能让更多人放弃对塔的幻想。另外现代社会的基本共识是对弱势方应该更加包容，包含老幼病残孕。但这件事情里面，张薇作为新闻专业+研究生+党员，在舆论场上是强势个体，如此消耗公信力却得不到相应的处罚，说明现在的社会纠正机制出现了问题。	6-21 19:12 来自安徽
在？回复一下二楼	6-21 19:11 来自江苏
不尊重女性警告	6-21 19:11 来自广东
这可是党员啊	6-21 19:11 来自河南
回复@你我他三个人:男的天生就是有罪的。	6-21 19:09 来自安徽
因为其它学校都开除了	6-21 19:08 来自上海	1
现代社会一致特点应该是更加的公平公正，而不是对女性更包容	6-21 19:08 来自浙江
这件事情的影响不会因为出了结果而结束的，以后等着后续影响出现吧，个人认为影响不会低于王宇案	6-21 19:08 来自湖南
坏就坏在 被谅解了，我们太过于包容犯错的人了，很多相同条件的案子，基本都是男性处罚重，女性处罚轻。日常生产生活中，女性可以被给予一部分的优待，但是法律面前，麻烦一视同仁。法治社会最大的绊脚石，和稀泥。从扶倒地老人被讹到今天 太多魔幻的案件了。和稀泥这种方式应该要在这个民族中被去除	6-21 19:06 来自陕西
别一个个说女性优势。她是乱说了，给她留校察看也处罚了。第一没有触犯法律。第二跟谣郎的造黄谣完全性质不一样。第三如果她要被逮起来，一个个朋友圈敢口嗨女性的也都该逮起来。实际上一个个偷拍实锤的都没被抓起来呢。	6-21 19:04 来自山东
未来堪忧	6-21 19:01 来自广东
可惜性别一换就重罚的例子还历历在目如果这个适中，那中山大学的赵某晨的处罚呢？	6-21 19:01 来自广西	1
男女转换就是转刑事公诉，你说被刑事公诉，学校不开除，处理是不是适中？	6-21 19:00 来自广东
绝境理中客🤣👉🤡	6-21 18:59 来自山东
双开	6-21 18:59 来自北京
对女性的宽容不是体现在这个方面吧………	6-21 18:58 来自广东
这个事情比嫖娼大，影响恶劣	6-21 18:57 来自广东	1
苏州大学朋友圈造谣女同学直接开除，川大比这个严重就因为党员给个留校察看，还真是双标	6-21 18:56 来自辽宁	1
理中客没有前途	6-21 18:56 来自湖南	1
不知道老胡怎么啃	6-21 18:55 来自湖南
@Shawn_维雅典娜: 有句话说得对，确实在一些问题上对女性是宽容一些。希望小仙女们不要再作了，继续作下次的处罚得男女平等了。	6-21 18:54 来自浙江
那之前为什么没给偷拍造谣的男性机会，到女的就给机会了？？	6-21 18:53 来自澳大利亚	1
哦哦哦	6-21 18:51 来自广西
看历史和新闻就会发现，开除党籍一般都是严重错误，被开除者无一例外都对人民群众的利益造成了直接且巨大的损害。这个女的干的事情社会影响恶劣，但不符合上述条件，只能给予次重的处罚，即留党察看。而这个处分对于普通党员来说也是不可承受之重，因为它意味着一辈子过不了政审，体制彻底向丫关门了	6-21 18:51 来自陕西	1
当事女性分明就是恰流量的营销号，我支持把搞仇恨营销的营销号通通整死他们除了喂肥了自己，对社会只有害处没有益处，还不如个追星号更有正能量	6-21 18:51 来自上海	1
从这件事上来说，保研应该只限于理工农医	6-21 18:51 来自北京
只能说诬告对象选得好，如果选个这几年被女拳打懵了的男大学生，原谅可能性是0%	6-21 18:49 来自安徽	2
也就是欺负农民工大叔好欺负	6-21 18:49 来自山东	1
客观	6-21 18:48 来自浙江
明明是广州地铁诬告事件	6-21 17:38 来自上海	2753
“双一留”与群众背道而驰	6-21 17:38 来自广西	2371
它玷污了党为人民服务的基本理念，人品极差，它留在党内是对党员队伍的亵渎	6-21 18:02 来自山西	907
什么留党察看，这个女的迟早要叛党，在她的心里党组织只不过是她升官发财的阶梯	6-21 18:47 来自浙江	501
① 川大玩了文字游戏，只说了接收过程核查未发现违规！！！又没说推免过程呢！！推免资格获得是否存在问题得话筒要交给 @河南大学	6-21 17:42 来自四川	419
自罚三杯这就是川大，呵呵，丢人啊	6-21 18:05 来自北京	248
还有学校内部管理问题，很早之前就传出“有人要保她”这个传言。是谁要保？怎么保？有人保就能减轻处罚？在依法依规之下，“保”这个字眼就很有意思，这种不是学阀就是官僚主义作风的东西，堂而皇之的搞这种风气，川大本身问题也该有人查一查。	6-21 17:41 来自四川	277
什么偷拍，明明是陷害	6-21 17:48 来自河南	150
@四川大学 你们学校还有党员吗？站出来说话！贵校意识形态阵地已经被打成筛子了吗！	6-21 18:10 来自云南	139
只能说这女的要么上面有人，要么下面有人。	6-21 17:56 来自甘肃	110
张同学认为，不服再来拍	6-21 17:41 来自广东	119
她在践踏法律滴尊严和人民维护法律滴道德底线。	6-21 18:23 来自四川	79
建议纪委监委可以去川大调查看看了	6-21 18:26 来自四川	75
纯好奇，我想知道留校留党察看有什么实质利益的损失吗？	6-21 17:41 来自广东	72
基于网上披露的消息，她在高中、本科阶段均有黑历史。但均未受到严厉处罚，也未悔改甚至更加嚣张，这种不痛不痒的处罚只会让她更加肆无忌惮或隐蔽地“坏”。不禁让人思考这次发生的事情和之前学校的纵“恶”之间的关联。如果这个人以后再做出危害社会和人民的事情，希望川大能为此次“纵恶”负责。	6-21 20:43 来自重庆	88
@四川大学 ，党员的标准你们不知道吗	6-21 17:51 来自北京	91
这样的人加入党组织只是想捞取政治资本。不尊重劳动人民的人不配入党。	6-21 21:25 来自湖南	54
就这两个处分（留校察看，留党察看），毕业时学校如果不把这两个处分放入录入档案，就等于什么处分也没有！	6-21 18:43 来自黑龙江	47
都散了吧，张薇啥事没有。川大不能失去张薇，就像西方不能失去耶路撒冷	6-21 21:16 来自浙江	117
只要不开除还留在学校，就等于没有处理。有无数种机会可以“将功补过”。不要低估张某这样的人的能量。最多五年之后这件事也就被人们遗忘了。能够清晰的感觉到各路强大的神秘力量在力保张某。这种力量完全可以对抗舆论。#疑地铁事件女子同学称被其校园霸凌#	6-21 18:10 来自河北	54
就是地铁诬陷事件，弄成偷拍，谁偷拍谁啊。	6-21 17:39 来自陕西	56
这个其实性质很恶劣…具有明显的主观故意…实际上已经涉嫌诽谤罪…虽然取得了对方的谅解，但这个性质其实是非常严重的…而且造成了极坏的社会影响…第28条，有刑法规定的行为，虽不构成犯罪…直至开除党籍处分…当然川大的党组有他们自己的考量…	6-21 17:45 来自重庆	38
“伸张个毛正义”，司马老师终于怒了，怒说出一句人话了其实俺也是这么想的	6-21 19:11 来自广东	53
司法公正就是这样一点点的被接下来其他人	6-21 18:09 来自山西	33
图片评论	6-21 17:51 来自辽宁	42
这女的背景深厚，就像那个指鼠为鸭的餐饮公司一样！所以，当资本有了话语权，法律的底线就是没有底线；当权力有了话语权，资本也得退避三舍！	6-22 09:35 来自江苏	34
从严治党，不能停留在嘴上。	6-21 18:16 来自江苏	25
图片评论	6-21 18:13 来自湖南	43
劣币驱逐良币。这大学可以关了。	6-21 17:54 来自美国	43
估计曝出的这些事牵扯到太多人，所以调查不应该是学校内部自己查自己，应该由上一级的纪检监察部门介入，应该更有说服力。就像“鼠头鸭脖”事件，如果没有上级部门介入，就被“指鼠为鸭”不了了之了。仅个人观点，如有不妥请大家指正交流	6-21 18:31 来自云南	45
需要联合调查组了，川大自查了寂寞，也说明川大领导班子自身屁股就不干净	6-22 05:05 来自江苏	26
不是干他妈的人厉害，就是干她的人厉害	6-21 21:34 来自安徽	23
网友：“我觉得留校察看太不应该，应该留校任教！毕竟她还是一个孩子！”留校察看，留D察看，双留了！	6-21 19:24 来自云南	22
张薇以"学校要开除"取得对方谅解,，学校以"取得对方谅解"为依据留校留党，有理有据，令人信服。不亏是双一留大学。	6-21 18:16 来自广东	29
估计保她的都和她睡过吧	6-21 18:01 来自山东	18
川大仍定性为地铁偷拍事件，还不如人日说的乌龙。	6-21 17:47 来自黑龙江	20
图片评论	6-21 23:40 来自安徽	29
这就是公平公正男女平等	6-21 18:07 来自山西	14
公平公正法治就这样一点点被撕裂	6-22 05:53 来自山西	10
这种犯罪分子还留着过年，严重破坏了党的纯洁性，我认为四川大学党支部一定有问题啊	6-21 17:48 来自广东	20
千挑万选选了这位入党。这让当初考察她的那个基层组织情何以堪	6-22 09:18 来自广东	12
她是怎么入党的？	6-21 22:33 来自广东	10
毕竟干过记者，以上5条问得很好！	6-21 18:13 来自云南	9
说到心坎上去了，您太正了。不就这个道理嘛。	6-21 21:09 来自四川	7
还是你的点评到位，那个胡**就是个和稀泥的，戳气	6-21 21:42 来自上海	10
[truncated: 2,191 more rows]

## Sheet: Time
Comment (in Chinese)	Time	Likes	月	日	时		计数项:时	日
留党察看？你确定？	6-21 16:32 来自陕西	77000	6	21	16		时	21	22	23	24	25	26	27	28	29	30	总计
首先这个事件本身的命名就存在严重误导 “地铁偷拍”？压根就没有偷拍	6-21 16:35 来自河北	45000	6	21	16		00		92	2	2	3	2					101
拖了这么久，才有一个轻飘飘的处理，现在压力来到河南大学这里	6-21 16:31 来自广东	47000	6	21	16		01		74	3								77
以后网暴会更严重的，被你开头了，成本太低了	6-21 16:34 来自四川	40000	6	21	16		02		24	3	1							28
就这？	6-21 16:30 来自广东	26000	6	21	16		03		15	4	1							20
地铁诬陷事件成地铁偷拍事件了？	6-21 16:42 来自美国	24000	6	21	16		04		10	2	2			1			1	16
意思就是：没事了	6-21 16:36 来自云南	18000	6	21	16		05		22	1								23
首先我敬佩新华社开放评论区的开明，其次，川大这处罚真的轻到离谱	6-21 16:40 来自河北	14000	6	21	16		06		46	3	2							51
就这就完事了？	6-21 16:32 来自河南	10000	6	21	16		07		146	5	2	3	1					157
好宽容有爱的学校[好棒]	6-21 16:31 来自广西	7174	6	21	16		08		153	18	4	3	6	1				185
这位如果回头跑BBC了，看看最后谁负责	6-21 16:41 来自江苏	6933	6	21	16		09		108	21	1	6	1		1	1		139
地铁偷拍事件是默认大叔偷拍的意思吗	6-21 16:34 来自广东	6549	6	21	16		10		107	24	5	3	2		1			142
人都以实际行动分裂社会了，党内处分给了个留党察看	6-21 16:31 来自内蒙古	11000	6	21	16		11		72	20	6	4	2	1	2			107
留党察看一年或者两年，过了风头就好了。期间无不良表现会自动撤销，根本无伤大雅。她才研一刚结束，按正常研究生三年时间算，还没毕业处分就撤销了。呵呵，这处分和挠痒痒没用差别	6-21 16:46 来自上海	4208	6	21	16		12		60	12	12	1	2				1	88
她已经背离了初心使命，偏离群众路线，必须开除党籍	6-21 16:42 来自广西	3554	6	21	16		13		58	18	7	5	5	1			1	95
四川大学就是厉害，再过一年大家都忘记了，又是一个国家栋梁的研究生了	6-21 16:40 来自浙江	3602	6	21	16		14		63	16	9	2	2	1				93
看来低调做人就可以顺利毕业，这就是息事宁人吧	6-21 16:31 来自山东	5188	6	21	16		15		53	14	5	3	1					76
那么久了，大伙也知道川大保护她	6-21 16:30 来自广东	2878	6	21	16		16	125	44	10	1	5			1			186
党的宗旨是全心全意为人民服务。她做了什么？诬陷诽谤人民。	6-21 16:45 来自广东	2610	6	21	16		17	187	36	12	4	3	1	1				244
好一个立德树人	6-21 16:35 来自江苏	2823	6	21	16		18	657	35	7	3	1						703
成本真低，笑死个人	6-21 16:37 来自江苏	2709	6	21	16		19	473	29	11	4	1						518
哪里来的地铁偷拍事件？明明是川大女造谣污蔑事件	6-21 16:46 来自陕西	2485	6	21	16		20	304	17	3	5	2		1	1			333
四川大学这样搞，不怪有的公司暗地里拒绝招聘川大的人了吧	6-21 16:40 来自江西	2399	6	21	16		21	251	22	9	4	2						288
省流：既没有开除她的学籍，也未开除党籍。	6-21 16:42 来自四川	2089	6	21	16		22	323	17	9	2	2						353
双一留大学：留校察看，留党察看	6-21 16:45 来自福建	1387	6	21	16		23	141	3	2				1				147
铁了心要保，群众怎么可能有能力介入呢？	6-21 16:41 来自湖南	1387	6	21	16		总计	2461	1306	229	82	49	25	8	6	1	3	4170
就这？川大屁股真歪	6-21 16:45 来自广东	1348	6	21	16
对于这种处理方式您认同吗？川大招生今年必有影响！真是给党组织抹黑，对了，她还80别的同学	6-21 16:42 来自北京	1264	6	21	16
这个处理结果，简直就是招生减章	6-21 16:51 来自山东	1124	6	21	16
依据规章处理，就事论事，结合当事人双方的诉求，个人认为这样就可以	6-21 17:25 来自江苏	300	6	21	17
惩前毖后，治病救人	6-21 16:30 来自山东	910	6	21	16
不开除党籍天理难容，这种人还有资格做党员吗	6-21 16:59 来自广东	831	6	21	16
她偷拍了大叔，故意诬陷别人公开发到网上，发动网暴，传播超过500人了。	6-21 17:09 来自浙江	751	6	21	17
就是啥毛病没有大家都散了吧 我就说网友不行 胳膊拧不过大腿	6-21 16:33 来自江苏	806	6	21	16
高中期间霸凌同学，本科期间学术不端，研究生旷课这都不提了？就这么轻飘飘叫处罚？	6-21 17:03 来自湖北	680	6	21	17
老胡先见之明	6-21 16:34 来自广东	635	6	21	16
好好好，扣饭赔三百，造谣能留校	6-21 16:33 来自重庆	766	6	21	16
留党察看仅次于开除党籍，是非常重的处罚，背一辈子的大污点，前途肯定完了。	6-21 16:37 来自天津	566	6	21	16
就这处罚怎么能服众	6-21 16:35 来自北京	557	6	21	16
不要求惩罚有多严重，只需要你公正这你也做不到？	6-21 16:36 来自陕西	568	6	21	16
事实证明，学历跟人品无关	6-21 17:02 来自广东	343	6	21	17
这就去报考四川大学，贵校如此包容的胸怀，立志做一个大杀四方的网暴小仙女	6-21 16:48 来自新加坡	424	6	21	16
相当于鼓励了，仙女再接再励啊	6-21 16:34 来自江苏	456	6	21	16
热搜这个标题就是和稀泥了，什么叫“涉事学生”？不应该是“诬陷事件”吗？	6-21 16:54 来自广东	380	6	21	16
留党察看留校察看	6-21 16:35 来自山东	312	6	21	16
她自己主动道歉的吗？	6-21 16:45 来自浙江	300	6	21	16
定性是“严重不良社会影响”，惩处是	6-21 16:32 来自河南	313	6	21	16
轻描淡写的一笔带过	6-21 16:36 来自山东	304	6	21	16
川大毕业生瞬间掉价两个档！	6-21 16:49 来自江苏	305	6	21	16
吼吼，有想法的同学可以报考川大咯！有了这个事件的处理情况兜底，心可宽行可松了！	6-21 16:51 来自福建	291	6	21	16
造谣零成本，以后又是国家栋梁，人民日报争着抢着要…	6-21 16:57 来自湖北	231	6	21	16
牛啊，你们会惹众怒的	6-21 16:33 来自山东	273	6	21	16
也是蛮经典的一个事件。我印象比较深的就是这女孩子要被她污蔑的那个农民工大叔和解时，骗人家说四川大学要准备开除她。结果就是警察和大叔一起受骗。这女孩子就是真的完全不靠家里，从普通本科一路弄到985保送。然后进了985直接不上课去腾讯“积累经验”。实在是厉害。	6-21 18:23 来自德国	243	6	21	18
鼠鼠我呀，去了川大就真变成鸭脖了	6-21 16:52 来自湖北	234	6	21	16
事实证明只要入进去，全国网友讨伐也不能把她咋的，风头一过什么事也没有了	6-21 16:37 来自辽宁	180	6	21	16
如果不懂党内处分办法的，建议不要太过质疑。这次的党内处分没有什么问题。因为这已经是开除党籍之下的最严重处分了。我党不是那种不给犯错的人改正机会的政党，如果你不改，那就是开除党籍，改正了，还能是同志	6-21 16:40 来自山东	173	6	21	16
主要还是大叔没起诉她，起诉她了，川大也保不住她，感恩吧	6-21 16:49 来自河南	139	6	21	16
毕业了之后，BBC免试直接入职	6-21 16:38 来自广东	158	6	21	16
自罚三杯，下次还犯~	6-21 16:40 来自内蒙古	135	6	21	16
就这还立得树人，川大现在都是些什么牛马	6-21 16:39 来自四川	164	6	21	16
海纳百川 有容乃大	6-21 16:36 来自上海	173	6	21	16
才留党查看也好意思发出来啊？	6-21 16:44 来自江苏	124	6	21	16
四川大学是双一留大学，校训：海纳百川，藏污纳垢	6-21 17:26 来自江苏	136	6	21	17
不能接受	6-21 16:35 来自浙江	122	6	21	16
苏大男生造黄谣，直接被开除	6-21 17:20 来自江苏	107	6	21	17
全部按胡锡进意见执行的啊，难为川大党委了	6-21 16:35 来自北京	116	6	21	16
党籍都没开，这是所有党员的污点	6-21 16:59 来自江苏	101	6	21	16
法抗点满了？	6-21 16:39 来自北京	106	6	21	16
你猜你们这样处理，是刹车还是油门	6-21 16:37 来自山东	123	6	21	16
哈哈哈哈不开除党籍怎么服众?	6-21 16:50 来自湖北	83	6	21	16
笑死，中学校园霸凌别人呢	6-21 17:17	78	6	21	17
四川大学真的硬气，硬是要的。	6-21 16:41 来自山东	93	6	21	16
啊这。。。还不如自罚三杯，川大别闹了行吗？	6-21 16:39 来自四川	102	6	21	16
滑天下之大稽	6-21 16:37 来自四川	98	6	21	16
怪不得胡某某昨天发了那条微博呢	6-21 16:39 来自江苏	61	6	21	16
怪不得事发不道歉，后面道歉原来是学校出的主意啊	6-21 16:54 来自山西	105	6	21	16
四川大学还是不行，欢迎大家报考武汉大学。	6-21 16:55 来自湖北	105	6	21	16
一个新闻工作者还没投入为人民服务的工作，就先网暴一个普通的为人民服务了半辈子的大叔。	6-21 17:55 来自浙江	77	6	21	17
叔叔还是起诉告她吧	6-21 16:55 来自湖南	90	6	21	16
就这？！轻飘飘的一笔带过。这是犯罪！这是纵容恶势力！	6-21 16:50 来自天津	81	6	21	16
果然，老胡是提前吹风的	6-21 16:37 来自安徽	63	6	21	16
？？？？不然呢？还要怎么样？打死她？依据在哪里哇？	6-21 16:44 来自山西	65	6	21	16
捏造事实、侵犯他人肖像权、造谣生事、诋毁辱骂、引爆网络。—新时代媒体人	6-21 17:30 来自辽宁	50	6	21	17
民不举官不究	6-21 16:49 来自河北	57	6	21	16
虽然我考不上川大，但是我也看不起川大！	6-21 17:25 来自北京	67	6	21	17
不再喜欢川大	6-21 16:44 来自山东	63	6	21	16
海纳百川，有容乃大！	6-21 17:03 来自河南	38	6	21	17
党员 校园霸凌 网爆诬陷无辜路人	6-21 17:27 来自浙江	35	6	21	17
川大微博下面一开始评论精选，现在直接不给评论了。怎么了，敢做不敢让人说了	6-21 17:02 来自上海	64	6	21	17
讲个笑话，99年四川大学万余名师生在美国驻成都使馆示威，现在...啧啧啧，四川大学，无一男儿。	6-21 17:30 来自湖南	67	6	21	17
不是……这还留党察看？？？你看看她有党性嘛？？？	6-21 18:53 来自山东	56	6	21	18
我比较关心这位张同学毕业以后去哪个媒体工作，当心了	6-21 17:40 来自美国	53	6	21	17
四川大学不能失去张某就如同西方不能失去耶路撒冷	6-21 18:35 来自山西	40	6	21	18
那就还是自己人呗	6-21 16:34 来自北京	34	6	21	16
这就是双一留大学	6-21 16:58 来自江西	53	6	21	16
你学校保她直博都行。留党察看不能接受	6-21 18:22 来自广西	28	6	21	18
根据《纪律处分条例》第137条规定，张某的造谣诽谤，网暴某大叔的行为，造成的负面社会影响非常严重-热搜高居不下，讨论声经久不衰，加剧社会群体割裂。再加上张某作为准新闻工作者，利用专业能力从事网暴违法行为。因此，张某行为属于137条规定的“情节严重”，开除党籍的处分可能才是合理、准确的。	6-21 16:52 来自北京	57	6	21	16
我觉得留校察看勉强可以，留党察看?这不开除党籍???	6-21 18:13 来自吉林	27	6	21	18
留党察看？？别太离谱！这种人留在党员队伍里面川大你确定合适吗？	6-21 16:57 来自新疆	40	6	21	16
好了，这么长时间就这结果。	6-21 16:35 来自河南	45	6	21	16
川大的双一流 是留党和留校 @四川大学	6-21 17:00 来自辽宁	38	6	21	17
川大处理的结果还是让人信服和认可的。犯错不可怕，关键要认识到自身错误，已经确定当事人谅解。川大在处分该涉事女生时给予留党留校察看，也是可以理解的。	6-21 16:45 来自浙江	30	6	21	16
不是在校学生吗？长期旷课，在外工作，这不违反川大校规吗？没达到开除标准吗？请川大回答一下！	6-21 19:34 来自陕西	34	6	21	19
查一查这个校长，腐败	6-21 18:52 来自江西	26	6	21	18
@四川大学 治学严谨，你们是没人培养了？	6-21 16:43 来自四川	26	6	21	16
双一留大学的成就，达成！	6-21 18:10 来自上海	20	6	21	18
请各位考生注意，谨慎报考四川大学	6-21 17:56 来自山西	26	6	21	17
四川大学“双一留”	6-21 17:06 来自四川	35	6	21	17
好的明白了，以后地铁和扣饭都可以这样干	6-21 16:41 来自广东	43	6	21	16
这女的是又撒谎，又造谣，结果就是这？，等这个女生毕业了，川大留着任教吧。	6-21 19:35 来自浙江	37	6	21	19
这个和没处理有啥区别，哪位大佬解释一下	6-21 16:58 来自河北	28	6	21	16
真好 从轻从宽 毕竟是自己人是吧	6-21 16:41 来自广东	26	6	21	16
主观上明知会对他人名誉人格造成不良影响，客观上在公权力机关见证下澄清和解后，仍实施捏造散布不实消息，掀起舆论狂潮，对被害人及其家庭造成严重影响，完全符合诽谤罪构成要件，成立诽谤罪！和解可以减轻处罚，但绝不能当民事案件调解结案。法院可以判无罪，但公检绝不能不起诉！	6-21 17:09 来自山西	24	6	21	17
学校很缺这样的人啊，党也很缺这样的人吗	6-21 17:56 来自河南	34	6	21	17
学法守法	6-21 17:18	17	6	21	17
后台真厉害	6-21 16:55 来自广东	35	6	21	16
罚酒三杯	6-21 16:39 来自浙江	21	6	21	16
尊重学校处罚决定	6-21 16:32 来自广东	50	6	21	16
留党察看最长不超过2年…等到张某快毕业了，就可以撤销了是吧……	6-21 16:51 来自湖北	26	6	21	16
由于对方的设置，需要先关注四川大学微博 才能评论，评论还要经过四川大学筛选才能显示🙃	6-21 16:40 来自浙江	31	6	21	16
1. 首先，“地铁偷拍”这个词用错了，因为不存在偷拍，而应该是“地铁诬陷”事件。2.川大处罚力度还算比较重，留党察看对于党员来说很重了，重点还要“看”，所以该女生要深刻自省，建议尽快向公众诚恳检讨，不仅仅是向她的诬陷对象。3.川大的通告太笼统了，调查细节、违反具体哪些条款应向公众交待。	6-22 08:46 来自广东	19	6	22	08
憋了这么多天，终于憋了个寂寞出来了	6-21 16:46 来自浙江	24	6	21	16
通篇谅解解决一切，尽管已经对社会造成严重的影响，并且处分后面表现正常都是可以撤除并不留记录的，这个惩戒力度等于0，张某毕业后又是一条好汉了	6-21 17:43 来自广西	8	6	21	17
党内纪律处分：警告，严重警告，撤销党内职务，留党察看，开除党籍 学校纪律处分：警告，严重警告，记过，留校察看，开除学籍	6-21 16:38 来自河南	30	6	21	16
怎么会是偷拍事件，受害人民工大叔根本没有偷拍呀@半月谈 @求是 @新华社 @长安街知事 @最高人民检察院 @正义网 @中国长安网 @紫光阁 @共青团中央 @国是直通车 @国务院公报	6-21 17:12 来自广东	25	6	21	17
对党员的宽容就是纵容	6-21 16:46 来自陕西	21	6	21	16
成年人要为自己的行为负责，这已经触犯法律了	6-21 17:29 来自广东	26	6	21	17
性别一换	6-21 16:49 来自广东	20	6	21	16
没有工作小组到河南大学和川大上上下下查一查，我不大认可。	6-21 19:17 来自广东	12	6	21	19
双一留大学，真是实至名归	6-21 17:06 来自上海	15	6	21	17
就像家暴只有0和无数次一样，张薇品行低劣，我觉得以后是不可能改正了	6-21 18:39 来自江苏	17	6	21	18
这种人往后进入新闻传媒界，想想都可怕。。。	6-21 18:05 来自中国	14	6	21	18
“自罚三杯”	6-21 16:59 来自河南	9	6	21	16
造成如此恶劣的群众影响，至少也要开除党籍啊	6-21 16:42 来自山东	27	6	21	16
坐实了党员身份。我党内部出了这货色，真是。看来川大的主题教育还要再加把劲	6-21 17:15 来自江苏	17	6	21	17
不痛不痒怎能以儆效尤。	6-21 16:49 来自云南	12	6	21	16
省流:罚酒一杯	6-21 16:34 来自上海	25	6	21	16
我强烈反对，这样的人留在党内！	6-21 17:39 来自江苏	14	6	21	17
轻描淡写	6-21 16:54 来自广东	9	6	21	16
应该自动退党！	6-21 19:18 来自四川	12	6	21	19
#川大地铁事件涉事学生被留校留党察看#【四川大学依规依纪处理“地铁偷拍”事件涉事学生】#川大通报地铁事件涉事学生处理结果#	6-21 16:58	2	6	21	16
轻描淡写一笔带过！	6-21 16:53 来自辽宁	6	6	21	16
这个处罚严重吗？看不懂	6-21 16:40 来自河南	7	6	21	16
四川大学将始终坚持立德树人，进一步严肃校风校纪，切实加强学生教育和管理工作，促进学生全面健康成长。	6-21 16:36 来自四川	12	6	21	16
犯罪成本低	6-21 16:52 来自云南	18	6	21	16
明显不作为啊，为什么保这种人	6-21 16:38 来自山东	15	6	21	16
是造谣污蔑农民工地铁偷拍事件	6-21 20:19 来自江苏	7	6	21	20
中纪委介入吧	6-21 22:40 来自天津	11	6	21	22
《四川大学学生纪律处分暂行条例》第14条第9项：威胁、恐吓、侮辱、诽谤他人者，视其情节给予严重警告直至开除学籍处分。 我想问一下，什么才叫情节严重？	6-21 21:44 来自广西	9	6	21	21
可不能让评论区的这帮人当法官，不然都是死刑起步。	6-21 18:34 来自江苏	7	6	21	18
压根没影响，它的方向是BBC	6-21 17:23 来自湖北	11	6	21	17
个人观点:开除我觉得还没达到那个地步，留校察看不至于毁了一个人，希望以后能收敛吧！	6-21 17:22 来自福建	7	6	21	17
这种大学，我坚决不让儿子报	6-21 16:42 来自浙江	11	6	21	16
“双一留”	6-22 01:11 来自天津	13	6	22	01
凭她的本性根本不会什么吸取教训，估计会研究生毕业出国，然后变本加厉地攻击，各方面的攻击。	6-21 19:09 来自浙江	11	6	21	19
假如河南大学发现她的保研资格不够，取消保研会怎样？	6-21 18:57 来自浙江	7	6	21	18
竟然没开除出党？？	6-21 16:47 来自上海	12	6	21	16
如果道歉有用的话，还要警察干什么？	6-21 18:11 来自天津	11	6	21	18
这留党察看？	6-21 18:03 来自上海	4	6	21	18
是地铁诬告诬告诬告诬告	6-21 16:59 来自河南	5	6	21	16
@Me_chinyee：鼠鼠我呀，去了川大就真变成鸭脖了	6-21 17:50 来自广东	7	6	21	17
“这可真是最好的招生减章了”	6-21 17:20 来自吉林	9	6	21	17
转发微博	6-21 16:57 来自浙江	9	6	21	16
川大还屏蔽了所有反对声音的评论。留下的都是支持的好可惜，没几条，	6-21 17:53 来自天津	18	6	21	17
法律存在的意义，就是什么样的罪受什么样的罚，而不是只要犯罪，就全都死刑。	6-21 17:31 来自山东	5	6	21	17
支持四川大学！不因舆论的过激而影响处理结果的公正。犯多大的错误，给与相应的处罚。那些动不动声称开除的人，才是模糊处理边界度的始作俑者。	6-21 17:27 来自甘肃	12	6	21	17
以后再有网暴事件，可以参考这个处理标准。	6-21 17:06 来自浙江	15	6	21	17
四川大学只是说了未发现接收过程出现违规。但资料的真实性以及网传的霸凌、混分等等情况都是发生在河南大学	6-21 18:34 来自广东	5	6	21	18
桂枝香·凭栏怀古 目极千里。引今古折腰，逐鹿争玺。下里阳春竞换，舫栏频易。尔曹恩怨如川逝，论兴亡、庶黎噎泣。厦楼鳞起，秦人何去，阿房无觅。 念曾有、书生意气。教星火燎原，试手天隙。却是朝夕，业就倦躯孤涕。西风漫卷遮尘雾，慨慷峥嵘俱休矣。再凭谁问，六朝门户，几多私计？	6-21 17:51 来自吉林	5	6	21	17
留党察看？呵呵	6-21 17:50 来自江苏	7	6	21	17
过段时间照样是党员	6-21 17:47 来自浙江	3	6	21	17
我的看法是 布林肯都没这么大排面 让这么多人关注	6-21 17:30 来自山西	7	6	21	17
就这么轻轻松松划过，跟闹着玩似的	6-22 08:06 来自浙江	4	6	22	08
南京徐老太事件还有记忆吗？社会风气怎么变坏的还有记忆吗？	6-21 22:21 来自江苏	5	6	21	22
没保博？	6-21 20:35 来自广西	3	6	21	20
川大完了	6-21 17:56 来自辽宁	6	6	21	17
它犯的这个事确实够不上开除，但人民群众心里早就把它开除了，或者说它们。	6-21 17:33 来自山东	5	6	21	17
再说我要精选评论了了啊！	6-21 17:21 来自湖北	9	6	21	17
为啥现在公开道歉都是微博发条信息就过去了？难道不是在原单位（或原学校）公示栏张贴亲笔道歉信吗？或者登报吧？	6-21 17:19 来自湖南	5	6	21	17
哪个媒体敢要这种张口就来的新闻人我笑话它一辈子，开除换个学校换个专业重造得了	6-21 17:12 来自浙江	7	6	21	17
独立的大学 不受舆论影响	6-21 16:56 来自湖北	5	6	21	16
呸！	6-22 18:54 来自天津	1	6	22	18
就怕这事带来的影响不可估量。如果原因是取得了对方出于善意的原谅不进行民事起诉，那就意味着今后再有类似的擦边球事件，无论是什么身份，都得出现同样的先决条件和处理结果。实际上，从网络舆情来看，不再宽容的人群，不会是少数。对真正的女权来说，并不算是好事。尊重是相互的，平等也是。	6-22 17:53 来自上海	2	6	22	17
好手段，她用“会被学校开除”的博同情说法取得了当事人谅解，川大又根据“公开道歉后取得了当事人谅解”一说来减轻处分，鸡生蛋还是蛋生鸡的哲学问题被川大玩明白了	6-22 16:03 来自浙江	4	6	22	16
标题不是很严谨 应该是川大地铁污蔑事件才对	6-22 14:48 来自湖北	4	6	22	14
《四川大学学生纪律处分暂行条例》第14条第9项：威胁、恐吓、侮辱、诽谤他人者，视其情节给予严重警告直至开除学籍处分。 学校直接无视自己的学校条	6-22 08:31 来自山东	4	6	22	08
这处罚结果。。。。不如校长自罚三杯	6-21 21:09 来自河北	5	6	21	21
其实算是顶格处理了	6-21 20:05 来自广西	1	6	21	20
川大这个通报有自己的逻辑和道理，不过明显主题教育没有走深走实呀	6-21 18:55 来自重庆	1	6	21	18
什么东西？？？？？？？	6-21 18:47 来自江苏	10	6	21	18
错也认了，罚也受了，这事也该结了，不但当事人要吸取教训，广大网民也要吸取教训	6-21 18:28 来自广东	2	6	21	18
不痛不痒不了了之	6-21 18:16 来自江苏	1	6	21	18
双一留大学，果然有水平	6-21 18:08 来自北京	2	6	21	18
此话怎讲	6-21 18:04	1	6	21	18
这种人都不开除？还留党？	6-21 17:26 来自山东	4	6	21	17
好一个“双一留”	6-21 17:08 来自浙江	8	6	21	17
意料之中	6-21 17:04 来自河南	3	6	21	17
猜对了…	6-21 16:50 来自广东	1	6	21	16
就她还是党员啊	6-21 16:49 来自四川	11	6	21	16
这种影响这么大，居然不是开除党籍？	6-21 16:48 来自广东	10	6	21	16
全网都在等@四川大学 通报，川大的通报还是挺有智慧的 #川大地铁事件涉事学生被留校留党察看#	6-21 16:44 来自广东	3	6	21	16
人家偷拍了吗？	6-21 16:42 来自陕西	3	6	21	16
能爱惜自己的羽毛吗？	6-21 16:41 来自贵州	6	6	21	16
留党查看？	6-21 16:40 来自河南	1	6	21	16
呼吁将与民意为敌的保护伞一并查实处理/ /@夏维毅588:觉得人民拿你们没办法是不是。	6-21 16:40 来自山东	6	6	21	16
这种人还能留党，四川大学你真棒	6-21 16:38 来自重庆	9	6	21	16
这将成为川大历史的一笔，处理结果难以服众，保护伞6	6-21 16:45 来自上海	4	6	21	16
留校察看还ok 留党察看你确定？有资格吗？	6-21 16:38 来自山东	3	6	21	16
原来党员是可以随意诬陷人民群众的。	6-21 18:45 来自北京	7	6	21	18
转发微博	6-21 16:31 来自北京	3	6	21	16
就在，避重就轻，留党察看多少年闭口不谈，到时候张同学继续蹦跶	6-21 18:13 来自江西	5	6	21	18
普通招工单位都要求品行端正。	6-21 17:14 来自河北	7	6	21	17
立德树人？？。	6-21 17:04 来自上海	5	6	21	17
四川大学这次出名了	6-21 21:35 来自山东	2	6	21	21
处分太轻了，这种人以后好不了	6-21 18:12 来自江苏	8	6	21	18
党员原来可以自罚三杯，可以的	6-21 18:01 来自陕西	3	6	21	18
学校给予学生的处分等级分为七个级别，从轻到重依次为通报批评、警告处分、严重警告处分、记过处分、记大过处分、留校察看处分和开除学籍处分。 党的五种纪律处分分别是警告,严重警告,撤销党内职务,留党察看,开除党籍。 很严重了，教育惩治。	6-21 17:54 来自北京	4	6	21	17
这辈子来这个国家算我倒霉	6-21 17:53 来自北京	5	6	21	17
抛开这件事不谈，保研内幕怎么处理？	6-21 17:30 来自广东	3	6	21	17
本人不懂，以为得报警处理了呢	6-21 17:28 来自河北	2	6	21	17
好一个立德树人	6-21 17:18 来自陕西	2	6	21	17
就这？？？	6-21 17:04 来自河南	6	6	21	17
合理吗？合情吗？与情与理这个结果都不合适	6-21 17:01 来自天津	8	6	21	17
吸毒才开除党籍公职都没开，留党察看看起来也很合适了。不过恐怕又要掀起新一轮入党热了。	6-21 17:00 来自山东	7	6	21	17
笑死人。对男学生重拳出击直接开除，对女学生蜻蜓点水，意思意思？？？甚至保研都还能继续。	6-21 16:48 来自江西	20	6	21	16
哈哈，我就知道是这样😄要是男的造谣，早就开除了	6-21 16:46 来自广东	15	6	21	16
等热度过了，就从轻包庇	6-21 16:44 来自广东	5	6	21	16
不是天天喊网络不是法外之地吗？怎么这次事件就成了？	6-22 22:35 来自山东	2	6	22	22
今日欢呼孙大圣，只缘妖雾又重来	6-22 21:50 来自贵州	2	6	22	21
这都能留党？？思想品质是如何过关的？？？	6-22 19:24 来自安徽	1	6	22	19
我们党和国家历经沉浮沧桑，这样的党员还请党组织和国家慎重考虑要不要继续留着。	6-22 10:30 来自浙江	2	6	22	10
很明显一个人如果其经历之中无品行不端之缘由，又怎会一石激起千层浪？为名利道歉和为错误道歉是两码事两种概念。	6-21 21:54 来自浙江	2	6	21	21
没说留党察看几年	6-21 21:18 来自甘肃	1	6	21	21
就这？处罚太轻了，	6-21 20:59 来自广东	3	6	21	20
双留啊，以后她从四川出行咋好意思去双流机场	6-21 19:52 来自新疆	1	6	21	19
就这？？？	6-21 19:35 来自福建	2	6	21	19
如此败坏社会的行为，怎能轻描淡写，息事宁人？	6-21 19:22 来自山东	3	6	21	19
川大不愧是双一留大学	6-21 19:15 来自广东	1	6	21	19
她是怎么考上研究生的	6-21 19:15 来自上海	1	6	21	19
凭什么留党察看？？？	6-21 19:15 来自江苏	4	6	21	19
省流:屁事没有	6-21 19:08 来自广东	1	6	21	19
造谣的人，不用付出任何代价，这就是四川大学，校长	6-21 18:58 来自江西	2	6	21	18
留校查看，留党查看，所以是二留大学？还是二留学生呢	6-21 18:56 来自北京	2	6	21	18
呵呵 我最爱的党 有这种人	6-21 18:53 来自广西	1	6	21	18
留校查看，开除党籍	6-21 18:45 来自上海	3	6	21	18
蒸馍，你们不扶器？	6-21 18:43 来自广东	1	6	21	18
有觉悟的她应该主动辞去党员，以后表现好可以给予入党机会。	6-21 18:41 来自山东	5	6	21	18
	6-21 18:41 来自吉林	1	6	21	18
心理承受更大压力，但是组织还是本着治病救人的原则，如果她能改好	6-21 18:36 来自北京	1	6	21	18
就这？？？tm就这？？？！这女的后台挺硬啊 可真的是没点东西不敢闹事啊 可以告学校包庇嘛 不给她开除了之后又得多少可怜人被冤枉啊	6-21 18:35 来自湖北	3	6	21	18
6	6-21 18:34 来自上海	1	6	21	18
原来造谣不违法法律和校规啊	6-21 18:33 来自河北	2	6	21	18
算了吧！这就是@四川大学 的决心？还本着教育与惩戒相结合？呵呵😒换作普通人就不是这力度了！	6-21 18:31 来自广东	1	6	21	18
这这这您是认真的吗？？？	6-21 18:29 来自广东	2	6	21	18
省流:无事发生，处分日后可消除	6-21 18:24 来自广东	1	6	21	18
不依法也不依规，是该好好查一查四川大学这尊大神了	6-21 18:22 来自浙江	2	6	21	18
真 双一留大学	6-21 18:21 来自广东	1	6	21	18
随便吧	6-21 18:18 来自浙江	1	6	21	18
啧啧啧！	6-21 18:17 来自河北	1	6	21	18
时间拖久的一般都是罚酒三杯	6-21 18:16 来自浙江	2	6	21	18
真是给四川大学做了一个好的宣传，网爆成本低，处罚成本低，真棒👍	6-21 18:15 来自河南	4	6	21	18
留校察看会记入档案。 留校察看属于重大违纪事件的处理办法，仅次于退学，比警告严重，这个是永远记入档案，不会撤销的。	6-21 18:11 来自黑龙江	3	6	21	18
不愧是双一留高校	6-21 18:05 来自福建	1	6	21	18
学校这样做也能理解，如果真把那女生开除，那女生还指不定干出什么极端的事来影响学校声誉	6-21 18:02 来自山东	1	6	21	18
地铁-手机摄像头体系 是继黑暗森林体系后又一伟大的威慑体系 既在公共场所若将手机摄像头对准他人，他人将获得有权诬告你并且不会付出实质处罚的能力。	6-21 18:01 来自湖北	1	6	21	18
呼吁抵制四川大学，这样的大学这样包庇错误，就因为对方是农民工，原谅了，就这么简单处罚吗？	6-21 17:54 来自北京	2	6	21	17
插眼看看这微博啥时候开精选	6-21 17:54 来自河南	2	6	21	17
真有你的，后台够硬，还是床太软	6-21 17:50 来自广西	1	6	21	17
@sunwear 怎么看	6-21 17:50 来自山西	1	6	21	17
欢迎报考四川大学	6-21 17:49 来自四川	2	6	21	17
北有山东大学，南有四川大学，真不错	6-21 17:47 来自山东	2	6	21	17
川大微博好多ip四川的发表评论支持，不知道是不是又是一群被学校裹挟的大学生…..	6-21 17:45 来自上海	3	6	21	17
就这？	6-21 17:43 来自广东	1	6	21	17
留个🐔	6-21 17:41 来自广东	1	6	21	17
20万党员时，布尔什维克建立了苏联，200万党员时，打赢了伟大的卫国战争，2000万党员时，来到了我们现在的时代	6-21 17:39 来自上海	7	6	21	17
川大，张大，留大	6-21 17:38 来自贵州	3	6	21	17
难以服众	6-21 17:27 来自福建	2	6	21	17
以后造谣、诽谤、重伤、污蔑的更肆无忌惮了。尤其是有些人……！	6-21 17:26 来自黑龙江	1	6	21	17
为什么四点半发呢，因为大概率高贵的党员们五点要下班呀，明天放假了，下班，电脑一关，开开心心去休假，农民工们继续干活，做好它们的服务工作	6-21 17:24 来自江苏	6	6	21	17
恶心到我了…	6-21 17:24 来自湖北	1	6	21	17
	6-25 20:37 来自福建		6	25	20
结果出来了	6-21 17:13 来自江苏		6	21	17
感觉还是比较恰当的。这样的舆情裹挟下，不处理肯定过不去；处理重了，似乎也没有足够站的住脚理由。	6-21 17:06 来自安徽	1	6	21	17
这学校真尼玛双标	6-28 10:10 来自湖北	2	6	28	10
双留意料之中，避免扩大对立。对利用权利保研，跨学科项目居然能没有问题。哇奥全方位人才还是“权利人才”。可得考虑的是曝光她这些的人会被弄死吗？想起一句话“我爸是李刚”	6-28 09:49 来自浙江		6	28	09
毫无公信力的处罚，以后有更多诬蔑偷拍的事都有人会想起zw，想起你们学校	6-27 08:34 来自广东	1	6	27	08
网暴真可怕	6-26 14:18 来自福建		6	26	14
我是个粗人，只会直来直往，不会拐弯	6-26 13:20 来自江苏	1	6	26	13
	6-26 13:09 来自湖南		6	26	13
什么情况	6-26 12:39 来自广东		6	26	12
不痛不痒	6-26 10:15 来自山西		6	26	10
就这啊~~	6-26 08:28 来自北京		6	26	08
自罚三杯罢了	6-26 08:24 来自黑龙江		6	26	08
留党察看处分，分为留党察看一年、留党察看二年。对受到留党察看处分一年的党员，期满后仍不符合恢复党员权利的，应当延长一年留党察看期限。留党察看期限最长不得超过两年。她怕个锤子啊，她现在又不是内部人员。	6-26 08:24 来自广东		6	26	08
川大不愧双一留	6-26 00:30 来自甘肃		6	26	00
	6-25 22:52 来自河南		6	25	22
	6-25 21:59 来自广东		6	25	21
受害人原谅的太过容易，川大处理的有点草率。	6-25 21:55 来自山东		6	25	21
厉害	6-25 20:45 来自湖北		6	25	20
她当时有一句话真的笑死人了 难道我的权益没有收到侵犯我就不能维权了吗？如此霸道，我终于知道为何会有莫须有了。	6-25 19:24 来自上海		6	25	19
《川大党员女研究生张薇诬陷案》	6-25 17:20 来自陕西	1	6	25	17
这是偷拍吗？这是诬陷啊。刻意制造性别的歧视啊。	6-25 17:13 来自河南		6	25	17
英国大使馆表示，火速给川大点个赞	6-25 16:53 来自北京		6	25	16
不如罚酒三杯	6-25 16:27 来自云南		6	25	16
轻飘飘一个公告，完了马上删掉，再天天发点岁月静好的荷花图，评论开个精选，川大好手段啊。	6-25 16:08 来自湖南		6	25	16
这一看就是上头有人啊，我爸是XX系列	6-25 15:04 来自北京	1	6	25	15
你就是个笑话	6-25 15:03 来自广东		6	25	15
什么叫地铁偷拍？根本就没有偷拍，就是诬陷	6-25 14:30 来自加拿大	1	6	25	14
诬告网暴别人，成本这么低吗？	6-25 13:44 来自湖南	1	6	25	13
川大不过如此	6-25 13:42 来自山东		6	25	13
海纳百川，藏污纳垢	6-25 13:36 来自湖北		6	25	13
诬陷事件变偷拍事件现在又是地铁事件	6-25 13:27 来自广东	1	6	25	13
双方达成和解……当时公告里张薇和大叔也达成了和解，谁能想到张薇一到家就开始敲键盘发小作文网暴所以，咱们是不是还有二次惩戒啊？	6-25 13:08 来自内蒙古		6	25	13
我在想如果换成男的，是不是查都不查，直接开除？！	6-25 12:19 来自江苏	1	6	25	12
不查=没发现。	6-25 11:55 来自广西		6	25	11
只要被害人追究，这个人是有刑事责任的，是要蹲监狱的，你不能以被害人的宽容去处理这件事，她这事不能因为被害人的宽容，而降低这件事的严重性。	6-25 11:06 来自江西		6	25	11
我对报告署名的事存有疑问	6-25 11:06 来自四川		6	25	11
对这次招生有影响吗？	6-25 10:58 来自四川		6	25	10
中华人民共和国刑法， 第二百四十六条 以暴力或者其他方法公然侮辱他人或者捏造事实诽谤他人，情节严重的，处三年以下有期徒刑、拘役、管制或者剥夺政治权利。	6-25 10:49 来自重庆		6	25	10
霸凌的事为啥不说	6-25 10:00 来自北京		6	25	10
她霸凌别人忘了吗	6-25 09:57 来自北京		6	25	09
翻译一下：没有处罚	6-25 09:53 来自广东		6	25	09
“地铁偷拍”？？？？，谁偷拍谁了？？？就这水平，三流报刊水平有没有，不入流吧	6-25 09:52 来自四川		6	25	09
讽刺啊！！！真是丢人现眼！！	6-25 09:43 来自北京		6	25	09
我是女生，可以保送四川大学然后玉玉症保研嘛	6-25 09:37 来自四川		6	25	09
那她为什么可以把名字加到其他组？	6-25 09:01 来自河南		6	25	09
因为这问题不具备敏感度，所以开评论无所谓。//@酸奶太行了:首先我敬佩新华社开放评论区的开明，其次，川大这处罚真的轻到离谱	6-25 08:37 来自澳大利亚		6	25	08
虽然我个人觉得还可以加重，但是不得不说，人家取得了当事人得讲解，这样的结果已经算是很重了唉，农民工叔叔还是心地善良呀	6-25 08:00 来自四川		6	25	08
地铁造谣事件吧，哪儿有偷拍	6-25 07:38 来自四川		6	25	07
教书育人呐教书育人。	6-25 07:24 来自广东		6	25	07
希望母校不要助长 这种社会负能量	6-24 22:35 来自四川		6	24	22
去年有一句话“我是党员，我要什么奖！”让我振聋发聩，让我每听一次都心潮澎湃。。。今天，张薇的所作所为，一个新闻专业的党员，高高在上，肆意诬陷一个无辜的农民工，胆大妄为至极，践踏党的宗旨实事求是，不能脱离群众，害群之马究竟让谁蒙羞？？？@新华社 @四川大学 @中国新闻周刊 @人民日报评论	6-24 22:31 来自广东		6	24	22
学校退不退学我不是很关心，她以后会不会飞黄腾达我也不关心，但这种道德败坏的人能保留党籍我是真的愤愤不平	6-24 21:44 来自山东		6	24	21
这处理是不是，有点重拿轻放的意思	6-24 21:17 来自湖南		6	24	21
罚酒三杯而已。	6-24 21:14 来自江苏		6	24	21
留党察看？你确定？	6-24 21:04 来自山东		6	24	21
不愧是双一流大学	6-24 20:55 来自广东		6	24	20
无语了	6-24 20:49 来自四川		6	24	20
她的毕业论文致谢上会不会把大叔写上	6-24 20:48 来自四川	1	6	24	20
“偷拍事件？”你再说一遍？	6-24 20:37 来自四川		6	24	20
是女孩，就报考四川大学传媒学院。	6-24 19:14 来自广西		6	24	19
处罚力度不够	6-24 19:00 来自四川		6	24	19
第一，她不是主动道歉，当事人报警了她才被迫道歉。第二，取得谅解，她用学校要开除她欺骗当事人，博取同情。	6-24 18:55 来自山东	1	6	24	18
	6-24 17:31 来自重庆		6	24	17
这个结果我们不服	6-24 17:23 来自山东		6	24	17
严惩不贷	6-24 17:09 来自四川		6	24	17
为什么要用“地铁偷拍”呢难道不是地铁诬陷事件吗	6-24 16:52 来自广东		6	24	16
重男轻女 新解	6-24 15:43 来自山东		6	24	15
诽谤罪的构成要件是什么	6-24 15:36 来自安徽		6	24	15
留校察看，给你两年时间好好休息，到时间了给你撤了	6-24 15:25 来自四川		6	24	15
到底是上她的人牛逼？还是上她妈的人牛逼？纯好奇	6-24 14:57 来自河北		6	24	14
看来你校今年是不想招生了	6-24 14:55 来自辽宁	1	6	24	14
四川大学 2023.3.21日，南华大学造谣男生何某被开除学籍，后中科大取消其推免资格 2023.3.19日，苏州大学大四男生造谣并侮辱女生赵某被开除学籍 2023.3.16日，桂林理工大学一男生偷拍后排女生，目前已退学离校 2021.6.17日，中山大学赵某晨在朋友圈捏造事实诽谤他人，开除学籍	6-24 14:10 来自河北		6	24	14
联系说服大叔，众筹个代理律师起诉	6-24 13:48 来自广东		6	24	13
非常明显的故意诬陷，被证明清白之后还要配图小作文。	6-24 13:38 来自山西	1	6	24	13
阳光也有找不到的地方 希望这种事情不要落在自己身上	6-24 13:16 来自山东		6	24	13
那是四川大学学生诬陷农民工大叔事件	6-24 13:01 来自四川		6	24	13
就这就这？该报哪个学校，不该报哪个学校大家都明白了吧	6-24 12:42 来自河南		6	24	12
河南大学给保研资格合格吗？项目挂名问题呢？霸凌问题呢？河南大学别装死	6-24 12:36 来自江苏		6	24	12
四川大学养反贼呢这是	6-24 12:33 来自山西		6	24	12
吐了🤮🤮🤮🤮🤮🤮🤮🤮🤮	6-24 12:16 来自云南		6	24	12
“编造虚假信息或者明知是编造的虚假信息，在信息网络上散布，起哄闹事，造成公共秩序严重混乱的，依照刑法第293条第4项的规定，以寻衅滋事罪论处。”不知张某是否符合该项情形，注意寻衅滋事罪是公诉案件。	6-24 12:03 来自重庆		6	24	12
立德树人，可笑，可笑	6-24 12:03 来自江苏		6	24	12
川大再好都不考	6-24 12:01 来自江苏		6	24	12
	6-24 11:58 来自内蒙古		6	24	11
怎么核查，如何核查的，作为一所双一流学校，这回应	6-24 11:47 来自河南		6	24	11
就这啊	6-24 11:33 来自河南		6	24	11
至少得开除党籍吧	6-24 10:47 来自广东		6	24	10
取得当事人谅解，这可是一个最可怕的理由	6-24 10:40 来自甘肃		6	24	10
卑鄙是卑鄙者的通行证	6-24 10:26 来自北京		6	24	10
谁偷拍了？	6-24 09:00 来自加拿大		6	24	09
还行吧，留党查看也算很严重了，至少进大公司和体制内基本无缘了	6-24 08:13 来自贵州		6	24	08
双留	6-24 07:49 来自安徽		6	24	07
呵呵	6-24 07:16 来自山东		6	24	07
所以处分有文书吗？就这微博干巴巴的几句话吗？我在川大的学校网站找了找也没用找到类似的报道或者说消息。	6-23 22:37 来自贵州		6	23	22
去看看网友爆料出的其高中霸凌同学案例吧！你觉得一个新闻系的去搞科技研发能搞得出来？	6-23 22:20 来自贵州		6	23	22
这还留党，已经严重损害党的形象了，真不怕纪检来查你们啊	6-23 22:11 来自安徽		6	23	22
以后就说双一留大学就行	6-23 21:58 来自重庆		6	23	21
川大为张某让自己颜面扫地！	6-23 21:49	1	6	23	21
地铁偷拍？偷拍啥了？明明是在读研究生党员诬陷造谣同车农民工！	6-23 21:41 来自江苏		6	23	21
太轻了	6-23 21:35 来自北京		6	23	21
不接受！！！	6-23 21:34 来自广东		6	23	21
造谣者，川大留党察看者也！	6-23 21:16 来自内蒙古		6	23	21
我现在需要川大发布他们的调查记录，我要他们证明他们真的调查了	6-23 21:09 来自江苏		6	23	21
川大真的不珍惜自己的德操	6-23 21:04 来自河北		6	23	21
这个女的已经被境外势力关注了，敢打包票只要她毕业马上又是一个反贼	6-23 20:59 来自辽宁		6	23	20
二留大学	6-23 20:01 来自福建		6	23	20
如果是普通群众，这样处罚，别人意见也不会太大，如果是党员，应当开除党籍的。	6-23 19:50 来自广东		6	23	19
维护自己的权义也违法吗	6-23 19:32 来自北京	1	6	23	19
党籍不开？？？党员可以造谣诽谤？？？	6-23 19:29 来自江苏	1	6	23	19
	6-23 19:23 来自上海	1	6	23	19
我比较关心有没有境外资金赞助她或者她的相关什么人？	6-23 19:21 来自辽宁		6	23	19
有没有可能党内觉得张薇能跟自己尿一壶？	6-23 19:18 来自江苏		6	23	19
就这？哎呀呀，邪门哎～	6-23 19:12 来自甘肃		6	23	19
这个处理结果，就好比一桌满汉全席，你非得整一盘鲱鱼罐头做压轴菜。话说，是文新院的老师觉得张某可怜，川大才死保这个张某。	6-23 19:01 来自北京		6	23	19
这就是川大，双一留院校	6-23 19:00 来自湖南		6	23	19
留党察看？你确定？	6-23 19:00 来自湖南		6	23	19
	6-23 18:33 来自广东		6	23	18
都去报川大吧	6-23 18:31 来自广东		6	23	18
以后大众遇见这样的事情 还是先保留和解的权利吧	6-23 18:02 来自河南		6	23	18
呵忒	6-23 18:01 来自河南		6	23	18
双一留	6-23 18:00 来自广东		6	23	18
留她在党，合适吗，人品还不如我一个群众呢。	6-23 17:58 来自北京		6	23	17
NB	6-23 17:54 来自广东		6	23	17
“立德树人”	6-23 17:51 来自湖北	1	6	23	17
处罚太轻	6-23 17:39 来自河北		6	23	17
垃圾学校垃圾处理 处理不了垃圾	6-23 17:24 来自上海	1	6	23	17
川大依的是为国为民的规和纪吗？	6-23 17:06 来自江西	1	6	23	17
党的纯洁性已经在群众中的信用真的会很受打击…	6-23 17:02 来自上海		6	23	17
川大公告里说考虑了她主动道歉和取得谅解的基础上做出的处分。第一，她不是主动道歉，当事人报警了她才被迫道歉。第二，取得谅解，她用学校要开除她欺骗当事人，博取同情。这处分建立在这样的基础上，我很难认同。	6-23 16:58 来自山东		6	23	16
应该严厉处置	6-23 16:49 来自陕西		6	23	16
这个世界的雨没停，给我顶上去。	6-23 16:23 来自上海		6	23	16
我看你家中，必有千年蛇精，一条白，一条青	6-23 16:08 来自广东		6	23	16
大家都去四川纪委和中纪委继续举报。。 举报张薇和川大党委书记。人民有权利监督党员的违法违纪行为	6-23 16:00 来自安徽		6	23	16
这手段，宫斗剧能活到最后	6-23 15:52 来自河南		6	23	15
至此高考报志愿之际，望考生和家长避坑四川大学！	6-23 15:49 来自山西		6	23	15
这女的厉害	6-23 15:36 来自河南		6	23	15
地铁偷拍事件还是造谣诽谤事件？这个要先搞清楚，新闻界的同行	6-23 15:34 来自江苏		6	23	15
双一留鸡窝	6-23 15:26 来自福建	1	6	23	15
这学校党委书记和这女的什么关系啊？处罚就这？	6-23 15:25 来自湖北		6	23	15
四舍五入等于没处罚，真的强，魔抗真高。	6-23 15:06 来自天津		6	23	15
等一波带头大哥勇闯天涯。	6-23 15:00 来自天津		6	23	15
就这啊	6-23 15:00 来自北京		6	23	15
又特意看了老版三国演义，长江后浪推前浪吧。	6-23 14:56 来自辽宁		6	23	14
校纪党纪里可没有取得谅解（更何况这个所谓的谅解还是通过虚假陈述骗取他人同情获得的）就能减轻处罚一说。	6-23 14:52 来自甘肃	1	6	23	14
大叔以后的生活怎么办？她道个歉就完事了？	6-23 14:47 来自吉林		6	23	14
还得是川大，吃相真难看	6-23 14:32 来自湖南		6	23	14
此女以一己之力拉胯一所985	6-23 14:30 来自上海		6	23	14
雨声大雷点小，重拿轻放。	6-23 14:30 来自广东		6	23	14
你们到底想要怎样？留校查看还不够吗？记得之前有人在宿舍用开水壶就留校察看	6-23 14:30 来自重庆		6	23	14
留党察看还行，但是留校察看…确定不是过几个月就撤销了，档案都不进的那种？	6-23 14:23 来自四川		6	23	14
	6-23 14:21		6	23	14
四川大学不过如此，还说什么为人民负责，这就是处理结果？	6-23 14:16 来自甘肃	1	6	23	14
还得是新华社啊，竟然可以开放评论！值得肯定啊！然后就是川大这个保的，保的太离谱了	6-23 14:15 来自河北		6	23	14
没关系，以后这样的情况会越来越多	6-23 13:53 来自河北		6	23	13
双一留大学，这不是偷拍事件，这是污蔑的违法犯罪，联合起来公诉吧	6-23 13:53 来自江西		6	23	13
《依法依规》	6-23 13:53 来自江苏		6	23	13
川大真是蒸蒸日上啊	6-23 13:44 来自福建		6	23	13
只要以后他不能从事新闻行业就行，这种人当记者以后有多少事情会被他歪曲，细思极恐	6-23 13:38 来自广东		6	23	13
没办法，毕竟双一留大学，确实无话可说嘛。	6-23 13:28 来自贵州	1	6	23	13
第一，大伯没有偷拍；第二，张同学不是不当言论，而是污蔑造谣川大这么护犊子啊	6-23 13:28 来自江苏		6	23	13
点名批评中山大学，这学校有事是真不包庇啊直接就开除了	6-23 13:20 来自广东		6	23	13
就算获得了当事人的谅解，那名学生的行为也是犯罪，原谅不代表没发生过，原谅只是老实人对它的宽恕	6-23 13:14 来自湖北		6	23	13
就这	6-23 13:09 来自北京		6	23	13
说影响招生的，我觉得恰恰相反，直接加大规模啊，学校多保护自己的学生学生爱死学校了	6-23 13:03 来自江苏		6	23	13
此人不开除，川大从此不配一流	6-23 12:59 来自四川		6	23	12
川大🐮🐮🐮🐮🐮🐮🐮🐮🐮🐮🐮	6-23 12:53 来自河南		6	23	12
四川大学设置精选评论啦	6-23 12:53 来自河南		6	23	12
太聪明了川大，时间把握刚刚好，端午一波热度，高考出分一波热度，大家都洋溢在忘记你这个985的欢乐中	6-23 12:50 来自福建		6	23	12
冷知识，校内使用大功率电器，或者多次挂科，也差不多是留校察看，不开除什么处罚都是说说而已，毕业前撤销就行了。	6-23 12:48 来自江苏		6	23	12
	6-23 12:12 来自广西		6	23	12
就这就这就这？四川大学牛呀	6-23 12:04 来自湖北		6	23	12
四川大学问心无愧的话为什么关闭评论？	6-23 11:55 来自山东		6	23	11
留党察看？看了她好多的发言，应该是开除党籍啊！现在党员管理这么宽松了吗？	6-23 11:53 来自北京		6	23	11
在她牙尖嘴利指责那位大叔的时候她有没有想到她还是一名党员	6-23 11:26 来自河北		6	23	11
双一留大学6	6-23 11:25 来自安徽	2	6	23	11
双一留大学	6-23 11:25 来自广东		6	23	11
川大今年的招生工作真是别致	6-23 11:25 来自安徽		6	23	11
离谱她妈给离谱开门	6-23 11:23 来自山东		6	23	11
川大利好今年的低分段考生	6-23 11:21 来自广东		6	23	11
这处理结果真给四川人丢脸	6-23 11:20 来自四川		6	23	11
学校一般都是要维护本校学生的，不然谁二天报考这个学校	6-23 11:05 来自四川		6	23	11
不管风吹雨打，我自砥砺前行	6-23 10:58 来自江苏		6	23	10
约等于没有处分	6-23 10:56 来自福建		6	23	10
张薇所作所为，是一个党员该有的行为！？是作为一名未来的新闻工作者，该有的职业操守！？	6-23 10:45 来自广西		6	23	10
不愧是双一留大学——笑川大学	6-23 10:45 来自广东		6	23	10
关注	6-23 10:44 来自山西		6	23	10
还985呢，唉	6-23 10:40 来自江苏		6	23	10
有容乃大的学校，招聘企业擦亮眼睛哦	6-23 10:38 来自浙江		6	23	10
我以为对于学校来说，推荐免试研究生的事情更严重啊，居然调查结果就一句没有违规	6-23 10:38 来自江苏		6	23	10
	6-23 10:23 来自上海		6	23	10
留党察看？你确定？	6-23 10:22 来自上海		6	23	10
我记得是说党员要求比群众更高的	6-23 10:22 来自江苏		6	23	10
这通报跟张薇的道歉一样敷衍，甚至连张A4纸都懒得出	6-23 10:19 来自江苏		6	23	10
就这还能是党员，用要被开除的谎言去获得谅解，还真得到了她想要的结果。这学校可真乐呵	6-23 10:18 来自贵州		6	23	10
恭喜四川大学——“双一留大学”！	6-23 10:13 来自黑龙江		6	23	10
是地铁诬陷事件	6-23 10:09 来自广东		6	23	10
已经涉嫌诽谤罪了，造成这么严重的社会事件，这还能留党察看？！党需要这种“人才”么？社会大众会接受这种“人才”么？	6-23 10:04 来自江苏		6	23	10
党的纯洁性不容玷污	6-23 10:01 来自福建		6	23	10
川大是懂得控制舆论的他们的微博评论区只能看见他们精选的评论 其他言论全都看不见几万评论只看得见几十个评论 全是对他们正面的还基本都是粉丝怕不都是自己人评论的吧	6-23 09:59 来自福建		6	23	09
党籍呢 思想教育工作呢	6-23 09:53 来自江苏		6	23	09
有没有懂法律的，谣言和诽谤怎么处罚？	6-23 09:33 来自河南		6	23	09
张女士凭借己之力让全网想开除他党籍学籍，无疑做人真是很“成功”，网络有痕迹，以后张女士可怕是要身败名裂名传千古了，四川大学给出这样的处分但凡赞同一下都是对党和人民的不尊重。	6-23 09:26 来自广东		6	23	09
有木有文件，我咋感觉不可信	6-23 09:25 来自重庆		6	23	09
大家一起打电话，投诉到教育部，投诉川大，投诉张薇，别轻易放过张薇	6-23 09:20 来自广东		6	23	09
出这种处理结果，川大的报考率会不会下降	6-23 09:18 来自广东		6	23	09
泰裤辣	6-23 09:10 来自广东	1	6	23	09
跟你说考公有加分的	6-23 09:01 来自辽宁		6	23	09
双一留川大！	6-23 08:52 来自江苏		6	23	08
张薇还会公派去英国吗？	6-23 08:50 来自浙江		6	23	08
处罚太轻	6-23 08:49 来自湖南		6	23	08
就这?	6-23 08:49 来自吉林		6	23	08
真·双一留	6-23 08:35 来自湖南		6	23	08
很好奇，造黄谣和诽谤哪个更严重	6-23 08:33 来自山东		6	23	08
留党察看？你确定？	6-23 08:28 来自广东		6	23	08
双一留	6-23 08:23 来自浙江		6	23	08
直接向相关纪委举报，严查张薇社会背景，打击背后黑色产业链条，党的纯洁性和先进性不容玷污，要时刻把牢为人民服务	6-23 08:19 来自安徽		6	23	08
标题别弄错了，造谣污蔑都没点到	6-23 08:09 来自四川		6	23	08
这不就是罚酒三杯嘛	6-23 08:09 来自海南		6	23	08
这种人，不配留党	6-23 07:46 来自上海		6	23	07
想想为啥评论区一片质疑？	6-23 07:29 来自山东	1	6	23	07
这个有公诉的特殊条件，不用自诉可以公诉	6-23 07:21 来自山东	2	6	23	07
这个影响这么恶劣可以算是诽谤罪的公诉情形吧	6-23 07:15 来自山东	1	6	23	07
你们四川大学的高层是不是都是罕见	6-22 22:55 来自广西		6	22	22
对不起，去年还考虑要不要稳点，填四川大学，还好没填，所以我只是单纯看不起这个学校，学校的好人不要代入	6-22 22:53 来自福建		6	22	22
这件事的处理结果会成为川大的耻辱！并且会因此事件在以后的很长时间内被屡屡提及，且是被作为反面教材甚至是笑柄被提及！相信我 川大，你就等着自食其果吧……嘿嘿。	6-22 22:51 来自河北	1	6	22	22
讲个笑话，四川大学是个学校，哈哈	6-22 22:50 来自河北	1	6	22	22
我一个四川人觉得丢脸	6-22 22:43 来自黑龙江		6	22	22
诬陷诽谤不用承担刑事责任？川大就给她免罪了？	6-22 22:32 来自四川		6	22	22
川大对张某的处理就体现了川大的价值观	6-22 22:31 来自广东		6	22	22
怎么不是罚酒三杯？	6-22 22:23 来自广西		6	22	22
就这样烂尾了？	6-22 22:19 来自浙江		6	22	22
我觉得该启动调查川大的研究生流程了！！！要不是有幺蛾子，这样的处罚太虚了！	6-22 22:17 来自上海		6	22	22
学术妲己怎么处理	6-22 22:15 来自陕西		6	22	22
四川大学被骂得都不敢发评论了！	6-22 22:13 来自广东		6	22	22
她校园暴力的事情呢？	6-22 22:11 来自四川	1	6	22	22
太轻	6-22 22:11 来自湖南		6	22	22
怎么还“地铁偷拍”事件呢？不是“造谣污蔑”事件吗	6-22 21:49 来自辽宁	2	6	22	21
长期旷课，霸凌，随便一条她都符合开除标准，川大是双标吗	6-22 21:42 来自江苏		6	22	21
？	6-22 21:41 来自山西		6	22	21
真是没门槛什么牛鬼蛇神都能入党	6-22 21:37 来自贵州		6	22	21
造谣为什么不蹲牢子？不蹲牢子就算了，开除学籍都做不到？很多大学可是考试作弊一次就开除学籍的，这还没有一次作弊严重？	6-22 21:35 来自北京		6	22	21
就这样的都当党员	6-22 21:29 来自天津		6	22	21
同罪不同责	6-22 21:28 来自上海		6	22	21
大家以后也这样干，叫别人挤进去学生会挂名保研，挤不不进去就走关系户	6-22 21:26 来自广东		6	22	21
还真是海纳百川，藏污纳垢。怎么这是给校领导伺候舒服了，还是有什么把柄在这个女生身上。男的随便开除，女的就不行？	6-22 21:26 来自加拿大	2	6	22	21
川大党员造谣网暴大叔事件	6-22 21:24 来自山东	1	6	22	21
就这个川大处理。啥逼	6-22 21:15 来自安徽		6	22	21
希望张薇团伙联系我。。 跪求张薇联系方式。 已准备全套洗白和包装方案。 趁着巨额流量 赶紧变现。成为一线巨星指日可待。。 甚至国际巨星。	6-22 21:11 来自安徽		6	22	21
留校我认为可以接受 毕竟当事人人已经被谅解 但留党 可能会让老百姓对党的公信力提出严重质疑	6-22 20:58 来自山东	2	6	22	20
法制社会，竟然会出现这种结果，还本着教育和惩罚结果留校察看，留党察看；公平何在，法制何在	6-22 20:56 来自四川		6	22	20
666	6-22 20:54 来自辽宁		6	22	20
留党察看？你确定？	6-22 20:53 来自湖南	1	6	22	20
这样的人党还要查看？	6-22 20:53 来自湖南		6	22	20
@四川大学 会不会影响招生~海纳百川……	6-22 20:44 来自湖南	1	6	22	20
依法依规处理，校方也应该表达歉意，忽视了育人的职责；不能被网暴的舆论带偏了	6-22 20:43 来自四川		6	22	20
这处罚重还是轻先不说，之前类似的事件，光速开除，现在这事，不光拖延了那么久，结果就这？这不是双标？	6-22 20:39 来自浙江		6	22	20
紫薇星们快报考紫薇大学新闻系，污蔑造谣都不用怕了	6-22 20:27 来自河北		6	22	20
为什么是留党察看，党是先进的代表，那样的人连人品都有问题，入党肯定有问题，为什么不开除呢	6-22 20:22 来自北京		6	22	20
但凡她能正常毕业在座的各位都要遭老罪咯	6-22 20:13 来自广东		6	22	20
呵呵	6-22 20:11 来自北京		6	22	20
这边建议学籍和党籍一起开除。	6-22 20:08 来自浙江	1	6	22	20
就这？这女人配得上党员称号么？	6-22 20:01 来自山西		6	22	20
《四川大学学生纪律处分暂行条例》第14条第9项：威胁、恐吓、侮辱、诽谤他人者，视其情节给予严重警告直至开除学籍处分。 刑法第246条：公开场合诽谤侮辱他人，利用网络对他人造成重大影响，浏览5000次以上或转发500次以上，可判两年以下有期徒刑。好一个顶格处理	6-22 19:58 来自浙江		6	22	19
不缺胳膊不断腿，时间会磨平一切伤痕。	6-22 19:58 来自湖南		6	22	19
仔细看了下原视频 相册里还真有在地铁里拍的照片	6-22 19:52 来自辽宁		6	22	19
一个党员，明显额已经脱离了群众，自以为高人一等了，已经走到了群众的对立面，而且已经触犯了法律，这一个留党察看就这真的难以置信	6-22 19:50 来自广西	1	6	22	19
四川大学双一留大学	6-22 19:50 来自黑龙江		6	22	19
刑不上仙女贵员，礼不下啯喃劳工	6-22 19:47 来自中国澳门	1	6	22	19
果然是川大双留校区。	6-22 19:46 来自四川	1	6	22	19
都录取了，会说学校打死也不会承认其中的猫腻，将错就错，大家懂得都懂	6-22 19:44 来自安徽		6	22	19
欢迎报考川大	6-22 19:39 来自安徽		6	22	19
沦为标题党	6-22 19:32 来自浙江		6	22	19
开除党籍的那些是不是有点冤枉啊？？？？？？？？？？	6-22 19:17 来自辽宁		6	22	19
真是性别一换，啥都轻了。搞个双一留，明年就全消了，屁事没有。好日子还在后头，太甜啦！	6-22 19:11 来自广东		6	22	19
地铁偷拍事件，但是偷拍了吗？	6-22 19:10 来自江西		6	22	19
这个不属于犯罪么？	6-22 19:06 来自四川		6	22	19
处理方式双标，这是很严重的问题	6-22 19:02 来自四川		6	22	19
以后可以正大光明嘲笑四川了，有这样的大学，确实牛批	6-22 18:57 来自重庆		6	22	18
中国真是紫薇星生长的肥沃土地	6-22 18:56 来自西班牙		6	22	18
之前看到一个评论“被冤枉的不过是个农民而已”，和庆余年里“死的不过是个护卫而已”何其相似	6-22 18:53 来自江西		6	22	18
约等于大学考试作弊	6-22 18:53 来自山东		6	22	18
包庇	6-22 18:43 来自安徽		6	22	18
鸭脖那个老江，怎么处理的？？他后面有没有阿猫阿狗啥的，都给他一窝端	6-22 18:34 来自山东		6	22	18
川大真垃圾	6-22 18:32 来自陕西		6	22	18
川大不愧是有容乃大	6-22 18:32 来自安徽		6	22	18
如果换个标题：川大学生诬陷、诽谤侮辱他人会怎么样	6-22 18:29 来自广东		6	22	18
刑法第二百四十六条 以暴力或者其他方法公然侮辱他人或者捏造事实诽谤他人，情节严重的，处三年以下有期徒刑、拘役、管制或者剥夺政治权利。	6-22 18:27 来自福建		6	22	18
@爱港呱呱 又是工資的錯？	6-22 18:24 来自中国香港		6	22	18
合着这种人都能入党？	6-22 18:23 来自江苏		6	22	18
校领导和她有什么见不得人的关系？要领导亲自查看吗	6-22 18:21 来自安徽		6	22	18
笑死，这是什么弔人	6-22 18:19 来自广西		6	22	18
现在@河南大学 还在装死么	6-22 18:14 来自河北		6	22	18
呵呵，就这？川大校长是不是有什么“把柄”在这女人手上	6-22 18:12 来自上海	1	6	22	18
酒吧舞，爽一溜，接着奏乐接着舞	6-22 18:10 来自山东		6	22	18
隔壁政法直接劝退 这里留校留党	6-22 18:10 来自广东		6	22	18
卵用？	6-22 18:09 来自湖北		6	22	18
这学校老师全是打拳的保护一个这样的女生可悲	6-22 18:07 来自中国香港		6	22	18
还好川大在当年是第五志愿，还好我被第一志愿录取了	6-22 18:01 来自河北		6	22	18
偷拍的拘留，造谣并且她也拍了别人叔叔，这算不算偷拍，结果留校察看。你这么不对标真的好吗？	6-22 17:55 来自四川		6	22	17
牛逼	6-22 17:53 来自安徽		6	22	17
留着给领导察看吗	6-22 17:50 来自安徽		6	22	17
只要不进体制内，没什么特别大的影响。	6-22 17:49 来自黑龙江		6	22	17
留多少年查看多少年，三个月吗，这是摩擦吃瓜群众智商模糊大法吗？	6-22 17:48 来自海南	1	6	22	17
这样的人为什么要留在党内？留着反戈一击吗？	6-22 17:44 来自山东		6	22	17
真正双一留大学	6-22 17:43 来自海南		6	22	17
我一直以为是诬陷他人事件，原来是偷拍事件啊？	6-22 17:41 来自山东		6	22	17
这种人都不开，还是党员，这学校也别期望什么导向正确	6-22 17:40 来自浙江		6	22	17
垃圾学校	6-22 17:35 来自浙江		6	22	17
欺负大叔老实人	6-22 17:34 来自陕西		6	22	17
天理难容！	6-22 17:32 来自浙江		6	22	17
有法可依、有法必依、执法必严、违法必究	6-22 17:30 来自四川		6	22	17
	6-22 17:30 来自江苏		6	22	17
就这？四川大学完了	6-22 17:22 来自江苏		6	22	17
嘿，忒！	6-22 17:21 来自广东		6	22	17
这是对恶的包庇和放纵，这是一个典型事件，不严肃处理，分明就等同于教唆。	6-22 17:14 来自吉林		6	22	17
小仙女们庆幸高等性别再一次发挥作用	6-22 17:14 来自上海	1	6	22	17
你要是把标题写出地铁污蔑事件，也就没那么多人骂你了	6-22 17:14 来自江苏		6	22	17
处罚《留校察看》，处罚个寂寞	6-22 17:12 来自云南		6	22	17
如此“德行”继续查看的意义是什么？	6-22 17:10 来自北京		6	22	17
比萨斜塔	6-22 17:09 来自四川		6	22	17
你们这样对的起毛爷爷建立起来的国家和党组织吗？	6-22 17:05 来自河北		6	22	17
对暴力的黑恶势力要毫不留情地打击,对张某这种看似温柔的恶势力就轻轻带过吗?己经有别有用心的人造谣她是复旦张老师的女儿,这样的处理结果还要给他们多少猜测和造谣的空间.	6-22 17:05 来自澳大利亚		6	22	17
《四川大学学生纪律处分暂行条例》第14条第9项：威胁、恐吓、侮辱、诽谤他人者，视其情节给予严重警告直至开除学籍处分。	6-22 17:00 来自湖南		6	22	17
在公共平台随便发布不良信息，造成了社会恶劣影响，破坏了社会和谐，影响了社会团结的，一切自然行为人，必须要为此付出代价的。不过不曾想：无心之举的动作，发酵引起的后果，竟是如此的沉重。	6-22 16:58 来自湖北		6	22	16
学校为了平息舆论导向，也是拼了命的努力	6-22 16:54 来自湖北		6	22	16
非常恶劣的事，这么一个泯灭人性的知识分子，她做人真失败	6-22 16:52 来自广西		6	22	16
地铁诽谤事件，不是地铁偷拍事件	6-22 16:52 来自广东		6	22	16
留这样的人在党里还是为了给她改过自新的机会吧	6-22 16:51 来自湖南		6	22	16
留党察看是不是两年后不犯错，可以撤销	6-22 16:51 来自四川		6	22	16
现在缺党员到这个程度了吗？造谣还能留	6-22 16:50 来自广东		6	22	16
主要问题在于河南大学推荐的人有问题。英语四级不过都保研？	6-22 16:48 来自四川	1	6	22	16
看来四川大学藏污纳垢很严重	6-22 16:48 来自广东	1	6	22	16
太恐怖了，居然没有被开除连党员都没有被吊销，一想想这种人以后在党内工作和从事自媒体行业新里就发沭。	6-22 16:47 来自云南	2	6	22	16
河南大学保研四川大学这个事情肯定见不得光毕竟学生还是学业为主要参考四级都没过可见也是学渣一个这样的学渣能保送川大的研究生太不可思议了河南大学猫腻太多四川大学把关不严第二此女人三观不正很多人无法接受这样的不公平现象河南大学四川大学两校应该把自身的问题查出来严肃处理此女先开除党籍学籍	6-22 16:46 来自广东		6	22	16
呵呵，等于没有处分，看来在学校的关系不少	6-22 16:45 来自上海		6	22	16
地铁偷拍，大叔没有偷拍，为什么不叫地铁造谣事件	6-22 16:45 来自云南	1	6	22	16
谁知道前面川大开除的男生是怎么回事？到底哪个严重？	6-22 16:40 来自山东		6	22	16
这就扯热搜了？	6-22 16:40 来自北京		6	22	16
就这，呵呵，可以拉黑川大了	6-22 16:40 来自江苏		6	22	16
必须开除它	6-22 16:39 来自江西		6	22	16
小仙女能有什么错呢？她只是故意的诬陷罢了	6-22 16:35 来自天津		6	22	16
留校察看没有问题，留党。。党，，党，党。。。	6-22 16:34 来自四川		6	22	16
请注意用词，人家没有偷拍，把事件改成大学生污蔑农名工事件！	6-22 16:34 来自河北		6	22	16
林则徐要是活着，会找川大把这个校训给收回的：我让你海纳百川，没让你海纳污垢，我说有乃大，没说容垃圾	6-22 16:31 来自江苏		6	22	16
双一留高校罢了	6-22 16:20 来自福建	1	6	22	16
双一留名不虚传	6-22 16:19 来自四川		6	22	16
这种人川大还保，这大学啧啧啧	6-22 16:19 来自江苏		6	22	16
川大包庇违法犯罪分子 双一留大学	6-22 16:18 来自陕西		6	22	16
回复@灵魂之力量:有的，是那个女的偷拍	6-22 16:16 来自辽宁		6	22	16
四川名声被弄的越来越臭了	6-22 16:16 来自四川		6	22	16
看今年招生吧，四川和清北估计都要下滑咯	6-22 16:15 来自河北		6	22	16
党竟然觉得她还不够坏	6-22 16:14 来自江苏		6	22	16
应该是“诬陷事件”，而不是“偷拍事件”，所谓偷拍是诬陷。	6-22 16:13 来自河南		6	22	16
坏人都抱成团来欺负老实人，然后再虚情假意来哭诉着让老实人原谅她，真特么坏到骨子里了！	6-22 16:11 来自江苏		6	22	16
双一留大学真厉害	6-22 16:07 来自贵州		6	22	16
另外新华社评论为什么都打开，你看看人网都筛选了	6-22 16:06 来自北京		6	22	16
这个四川大学我看出来 就是一坨屎 天生自带法抗确实牛	6-22 16:01 来自新疆		6	22	16
开除！	6-22 16:01 来自四川		6	22	16
年青人难免犯错。允许犯错，允许改错。我们的社会应该接纳真心改正了错误的人。	6-22 15:59 来自湖北		6	22	15
问题是她真认识到错了吗，道歉后不是还在网络上乱喷？	6-22 15:59 来自上海		6	22	15
留校察看说明学校水平低没啥，留党察看？	6-22 15:59 来自山东	1	6	22	15
是不是之前有个男大学生pc被开除了？	6-22 15:58 来自山东		6	22	15
嫖娼违法，造谣犯罪，结果犯罪还没违法惩罚重，高中生被抓到吸烟也就是个留校察看	6-22 15:58 来自浙江		6	22	15
什么他妈的叫“地铁偷拍”事件？@四川大学，你告诉我什么他妈的叫地铁偷拍”事件？	6-22 15:57 来自北京		6	22	15
看来背后还有大瓜啊	6-22 15:56 来自湖南		6	22	15
川大越来越不行了，广大考生报志愿要擦亮眼睛了	6-22 15:55 来自新西兰		6	22	15
请问四川大学，对于网上传播的论文枪手作弊、项目强加个人名义、校园暴力等问题是否可以正面回复？这并不是单纯的处理结果就可以的	6-22 15:54 来自北京		6	22	15
要讲究事实，	6-22 15:54 来自广东		6	22	15
双一留，牛逼	6-22 15:54 来自上海		6	22	15
不知道大叔如今的纵容会不会继续纵容其他人对农民工群体利益的损害。	6-22 15:53 来自湖南		6	22	15
留党察看	6-22 15:53 来自广东		6	22	15
哪里来的地铁偷拍事件？明明是川大女造谣污蔑事件	6-22 15:50 来自江苏		6	22	15
川大怎么回事！！丢人	6-22 15:50 来自四川		6	22	15
四川大学校风不正，影响今年招生啊？	6-22 15:45 来自黑龙江		6	22	15
就这？？？	6-22 15:44 来自四川		6	22	15
自罚三杯！	6-22 15:43 来自安徽		6	22	15
不同意	6-22 15:42 来自广东		6	22	15
这么轻飘飘？就这么轻飘飘？	6-22 15:33 来自上海		6	22	15
	6-22 15:33 来自重庆		6	22	15
四川牛马大学	6-22 15:32 来自山东		6	22	15
就事论事的话，处罚其实是合理的，留校和留党查看是很重的处分	6-22 15:28 来自浙江		6	22	15
司法的一次尝试性退步	6-22 15:28 来自福建	1	6	22	15
所以是 不一样的人用不一样的原则是吗？	6-22 15:27 来自上海		6	22	15
偷拍事件？诬告事件！	6-22 15:25 来自陕西		6	22	15
漂亮，已经没有热搜了	6-22 15:25 来自江苏		6	22	15
苏共死的时候，群众冷眼相待可不是没有道理的	6-22 15:25 来自安徽		6	22	15
双一留大学 同罪不同罚 留女不留男	6-22 15:23 来自山东		6	22	15
她天生坏种，处罚过轻	6-22 15:22 来自江苏	1	6	22	15
人家男生就造谣就开除，她都还留校留党，她凭什么可以特殊？	6-22 15:22 来自上海		6	22	15
这件事引起我的思考，我们dang到底需要什么样的人？	6-22 15:17 来自福建		6	22	15
	6-22 15:17 来自河南		6	22	15
这样的人还留党？那党内部已经有多少这样的人了？	6-22 15:15 来自北京		6	22	15
🌿！川大的领导你们都对不起这几天去南海拼命的轰炸机飞行员们！！	6-22 15:07 来自福建		6	22	15
很明显相关领导怕张某鱼死网破 毕竟一根萝卜带出一把泥	6-22 15:04 来自上海		6	22	15
那个男生是实惨啊	6-22 15:04 来自江苏		6	22	15
留党察看？你确定？	6-22 15:03 来自四川		6	22	15
还留啥啊？！	6-22 15:02 来自云南		6	22	15
霍 还是党员啊……	6-22 15:00 来自江苏		6	22	15
我以后赵薇林薇陈薇都可以有样学样侮辱劳动人民后道歉了事。啥损失没有。川大力保张薇站在了人民的对立面。必须清算	6-22 14:59 来自广东		6	22	14
蒸馍？你不服气？	6-22 14:58 来自江西		6	22	14
恶心	6-22 14:58 来自美国		6	22	14
不认同啊	6-22 14:58 来自四川		6	22	14
懂了，保研不用考察思想品德与违法乱纪	6-22 14:57 来自北京	1	6	22	14
双一留大学是这样子的	6-22 14:56 来自广东	1	6	22	14
双一留大学，你以为	6-22 14:53 来自重庆	1	6	22	14
张某的行为是否属于对“大叔”的侮辱和诽谤？，如是，达到涉罪立案标准了吗？	6-22 14:50 来自四川		6	22	14
四川大学一流985	6-22 14:48 来自江苏		6	22	14
学校处理结果不给予评价，但党内处分确实过于宽松	6-22 14:47 来自陕西		6	22	14
请正名为"川大女研究生诬陷农民工事件",不要觉得偷拍加个引号就可以了.	6-22 14:46 来自河南	1	6	22	14
这样的人要留党？	6-22 14:46 来自广东		6	22	14
希望党组织还是那片净土！建党时的初衷是什么？！四川大学党组织是如何考量的，心寒！	6-22 14:42 来自湖北		6	22	14
感觉这个事件本身是不大，但是造成较高的影响跟负面作用 可以说大学生的特别是女生的牌子已经砸了 应该严惩	6-22 14:38 来自江苏		6	22	14
留校察看我没意见，希望这种人不要留在我党	6-22 14:36 来自广东		6	22	14
我为当初没有考到贵校感到无比庆幸	6-22 14:35 来自浙江	1	6	22	14
诬陷事件，哪里有偷拍，加什么引号混淆视听。开除党籍	6-22 14:34 来自湖北	1	6	22	14
这是“立德树人”的反面教材吧	6-22 14:33 来自江苏		6	22	14
那玩意跟学校哪个鲁迅先生在躺一块过吧	6-22 14:33 来自陕西		6	22	14
川大除了华西口腔没啥特别好的学科了吧，当初这个学科差点分，川大其他学科也没看了。现在看来自己还挺英明的	6-22 14:32 来自湖南		6	22	14
这样不刑。这不是偷拍与否的问题，而是公开造谣污蔑！	6-22 14:32 来自四川		6	22	14
女生能被谅解男生就不行？不是平等吗这时候怎么又不说平等了？那么多男生犯错被开除的，开除一个女生就这么困难？这处分太轻，两年时间一过，她就能恢复所有权利，什么影响都不会有！现在不开除还指望以后开除，根本不可能，川大要是真有诚意给大家一个交代，就采用和对男生相同的处理方式，立刻开除她	6-22 14:27 来自安徽		6	22	14
以后xxn们可以更加肆无忌惮了	6-22 14:25 来自广东		6	22	14
666，隔壁都给账号注销了，咋被骂怕了？	6-22 14:24 来自河南		6	22	14
随意网上造谣，污蔑他人，处罚如此之轻，这种人这要是以后进了新闻传媒系统，不知道要有多少人蒙受不白之冤，有多少人会被网暴而终，公信力的崩塌，绝不是一朝一夕的事情	6-22 14:21 来自湖南		6	22	14
处罚了个寂寞	6-22 14:21 来自四川		6	22	14
调查这么多天，给这个回答，保研没问题，四级都没过，川大河大看来死命也要保住她，别的学生的命不是命	6-22 14:20 来自广东		6	22	14
这🙃声明一张厕纸	6-22 14:20 来自四川		6	22	14
这所大学不同凡响 格局是真的大 👍	6-22 14:19 来自江苏		6	22	14
不愧是双一留大学	6-22 14:18 来自安徽		6	22	14
喷了张薇很多。 最后还是她赢了。。 打不过就加入。。 求张薇联系方式。。 准备包装她成为中国第一网红，或者去英国成为第一反华斗士。。 求联系方式。 趁着全国知名。 赶紧变现 。。 谁有联系方式，私聊	6-22 14:17 来自安徽		6	22	14
大事化小，小事化了的受害人，从最初受害人选择和解，结局已注定，司法公正，靠舆论也只能到此为止了。	6-22 14:16 来自贵州		6	22	14
党员队伍确定这种人也要？	6-22 14:16 来自湖南		6	22	14
其实是两件事，一是觉得被偷拍，现场证实没有。算是误会一场。这事算过了。然后发视频还强调没有存在的算是造谣生事，诋毁他人。	6-22 14:15 来自四川		6	22	14
正常啊，人家校训是海纳百川，有容奶大嘛，人家说（sui/shuo）服领导了你能咋的	6-22 14:14 来自四川		6	22	14
双一留龟儿子大学	6-22 14:13 来自辽宁		6	22	14
这都什么垃圾处理方式？犯错不需要背任何后果的垃圾时代。	6-22 14:12 来自江苏		6	22	14
6	6-22 14:11 来自上海		6	22	14
这个人中学时的成绩、现在都德行，严重怀疑她的文凭哪来的	6-22 14:09 来自江苏		6	22	14
	6-22 14:05 来自江苏		6	22	14
把两个察看的处分的三段论推理，说下呗~不说也行，说下两个处分，分别依据的哪一条	6-22 14:03 来自江苏		6	22	14
川大说的是接受程序没问题，网上实名举报她蹭科研成果，这就是河南大学该查的了，其实是踢皮球到了河南大学	6-22 14:03 来自广东		6	22	14
这女的污蔑发网还试图引起网暴呢，比直接打闹更坏	6-22 14:00 来自浙江		6	22	14
这么严重为什么不开除学籍？	6-22 14:00 来自浙江		6	22	14
好一个“海纳百川，有容乃大”的藏污纳垢之所。	6-22 13:56 来自北京		6	22	13
应该是：诬陷底层劳动人民偷拍并且利用专业知识煽动网暴	6-22 13:53 来自广东		6	22	13
看到这样的结果，我感觉脊背发凉。	6-22 13:52 来自湖南		6	22	13
那就没事了 下次继续诬陷别人	6-22 13:49 来自河北		6	22	13
太牛了，海纳百川，藏污纳垢，蛇鼠一窝 有容乃大！	6-22 13:49 来自云南		6	22	13
《中央第七巡视组向四川大学党委反馈巡视情况》	6-22 13:47 来自广西		6	22	13
川大确实没有在保它 而是在保它背后帮它保研的	6-22 13:45 来自四川		6	22	13
这是被shui服了？	6-22 13:38 来自四川		6	22	13
二留大学	6-22 13:38 来自云南		6	22	13
我对四川大学张微地铁诽谤事件处理方式大感失望，可见学校里的人素质不高，望众多高材生学子慎报。	6-22 13:38 来自广东		6	22	13
川大很多都不正面回答疑问，都是轻描淡写敷衍了事。	6-22 13:36 来自广东		6	22	13
就问川大领导你包庇那个她是要毁掉大叔后半辈子的人，如果那个大叔是你父亲，你会怎么办？！	6-22 13:33 来自江苏		6	22	13
如果罪犯逍遥法外还要大家包容，那谁还敢出门	6-22 13:33 来自北京		6	22	13
刑法第246条：公开场合诽谤侮辱他人，利用网络对他人造成重大影响，浏览5000次以上或转发500次以上，可判两年以下有期徒刑。	6-22 13:31 来自甘肃		6	22	13
蒸馍，你不扶器？	6-22 13:31 来自安徽		6	22	13
这个立德树人，真是亮瞎我的眼睛了	6-22 13:30 来自河南		6	22	13
留校察看已经是非常严重了，更重一级是退学，这样的处置非常恰当了。	6-22 13:27 来自广东		6	22	13
版本现状:最终解释权归老爷所有	6-22 13:27 来自四川		6	22	13
和稀泥➕避重就轻	6-22 13:27 来自云南		6	22	13
淄博出租车手机事件你怎么看？？ 潘多拉魔盒已经打开了	6-22 13:26 来自四川		6	22	13
今年招生还有人么？难怪各大企业不要川大的毕业生	6-22 13:26 来自陕西		6	22	13
四川大学二留学校实锤	6-22 13:25 来自广东		6	22	13
我就说吧婆罗门怎么会惩罚婆罗门	6-22 13:22 来自天津	1	6	22	13
双留跟没做惩罚没有任何区别	6-22 13:21 来自江苏		6	22	13
@让我更快乐点吧	6-22 13:18 来自甘肃		6	22	13
中山大学的男生直接开除，四川大学的女生该干嘛干嘛	6-22 13:18 来自河北		6	22	13
建议举报到教育部和国务院	6-22 13:17 来自浙江		6	22	13
双一留	6-22 13:16 来自北京		6	22	13
名声积累何其不易，为一个品行不端的人一朝散尽，川大不是傻就是里面可能牵扯决不能见光的故事	6-22 13:14 来自北京		6	22	13
《四川大学学生纪律处分暂行条例》第14条第9项：威胁、恐吓、侮辱、诽谤他人者，视其情节给予严重警告直至开除学籍处分。所以从处理结果看算是情节轻微咯	6-22 13:12 来自广西		6	22	13
这种人就应该开除党籍，给予重大处分留校察看，轻描淡写，还能继续当党员，还是研究生……	6-22 13:08 来自湖北		6	22	13
四川大学这种处理方法让人对某某感到深深的悲哀	6-22 13:07 来自江苏		6	22	13
双一留	6-22 13:07 来自吉林		6	22	13
这样的处罚你说广大网友认么？还是里面有什么内幕	6-22 13:06 来自浙江		6	22	13
她要是能全身而退，在座的各位都有责任	6-22 13:04 来自河南		6	22	13
四川大学终将被此女反噬	6-22 13:03 来自江苏		6	22	13
哈，居然特批	6-22 13:02 来自广东		6	22	13
张薇真应该给这家人磕一个，要不是谅解了，能这么轻松放过？	6-22 13:01 来自辽宁		6	22	13
川大在处理决定之外，应该有一篇精彩的文章，既说明为什么做出这样的决定，又展现思想的力量和文字的风采，彰显出川大高水平，让川大在被动中转为主动。	6-22 12:58 来自山东		6	22	12
末流985就是不行	6-22 12:56 来自浙江		6	22	12
察看摩洛哥炒饼呢？	6-22 12:56 来自福建		6	22	12
看看，处罚是因为“造成严重不良社会影响”而不是“张某道德出现严重道德品行问题”。川大这处理结果，根本不是惩罚张某，而是在警告社会。	6-22 12:56 来自北京		6	22	12
可能人家有升职器加持。	6-22 12:52 来自陕西		6	22	12
不是偷拍事件吧，是恶意造谣污蔑事件吧，这不避重就轻吗？	6-22 12:51 来自广东		6	22	12
原本还因为负罪感一直犹豫要不要移民，现在终于可以没有任何心理负担得润了	6-22 12:50 来自上海		6	22	12
进BBC的投名状，厉害，就这处分	6-22 12:49 来自陕西		6	22	12
挺好，我们群众也不要她，不要开除到我们中来。	6-22 12:49 来自河南		6	22	12
真是有容奶大	6-22 12:47 来自四川		6	22	12
哇哦。	6-22 12:46 来自福建		6	22	12
偷拍？这些确定吗？	6-22 12:43 来自云南		6	22	12
偷拍事件，农民工大叔的儿子看见后会生气吗？会不会重新起诉？	6-22 12:43 来自云南		6	22	12
开了个坏头	6-22 12:41 来自云南		6	22	12
挺好的，教育是治病救人，不是杀人治销灭病。	6-22 12:40 来自河南		6	22	12
这样的人都培养成党员了，不可思议！	6-22 12:38 来自河南		6	22	12
性别对立已经很严重了 川大还要来插一脚 可以的 到时候就不要说什么矛盾了 因为这是你们选择的。厚此薄彼	6-22 12:38 来自广东		6	22	12
支持四川大学	6-22 12:36 来自上海		6	22	12
开除学籍懂？	6-22 12:35 来自广东		6	22	12
一声叹息	6-22 12:34 来自江苏		6	22	12
《四川大学学生纪律处分暂行条例》第14条第八项：威胁、恐吓、侮辱、诽谤他人者，视其情节给予严重警告直至开除学籍处分。	6-22 12:32 来自河北	1	6	22	12
学生人品有问题，很难改	6-22 12:29 来自上海		6	22	12
川大女不配被善良对待，	6-22 12:26 来自河南		6	22	12
#川大对张某的调查显得失焦且碎片化#	6-22 12:23 来自陕西		6	22	12
你是真觉得对自己没影响吗？你是真觉得自己能保住这个人吗？你是真觉得“她”的利益是最重要的是吗？能做出这种选择的学校能教出有政治观念的学生？	6-22 12:21 来自安徽	1	6	22	12
支持继续保留张薇同学党员身份	6-22 12:17 来自贵州		6	22	12
这学校不行，三观不正，诬陷变偷拍真的笑死	6-22 12:14 来自江苏		6	22	12
哎 川大毕业生遭老罪咯 都镀了一层金了	6-22 12:14 来自重庆		6	22	12
别人马上英国留学了……你等屁民那么激动干啥啊	6-22 12:13 来自重庆		6	22	12
广州地铁诬陷农民工问题，还没几天，成都地铁诬陷小伙问题，问题都和四川搭边，种种现象表明，人类的美好品质都在被按在地上反复磨擦，本质是人类在逐利的过程中丧失自我，攀比成为常态，为了利益不择手段，修身齐家治国平天下成为一种笑话	6-22 12:09 来自四川		6	22	12
真秀!不愧是双一留，有容奶大。我哭死	6-22 12:09 来自福建	1	6	22	12
对于川大的处理结果坚决不满意，建议至少开除张某党籍！川大的处理结果难以服众，在此提醒川大不要自毁名声。	6-22 12:02 来自辽宁	1	6	22	12
我的评价是：欢迎大家报考南华大学	6-22 12:00 来自湖南	1	6	22	12
处罚过轻，不敢苟同	6-22 11:56 来自重庆		6	22	11
一从大地起风雷，便有精生白骨堆。 僧是愚氓犹可训，妖为鬼蜮必成灾。 金猴奋起千钧棒，玉宇澄清万里埃。 今日欢呼孙大圣，只缘妖雾又重来。	6-22 11:55 来自河南	1	6	22	11
没有偷拍，纯属诬陷。有法不依，挖空统治根基。	6-22 11:54 来自四川	1	6	22	11
四川大学地铁事件涉事学生这个事，要是她自己这样还好，改过自新，就怕是教育体制，评优标准出现了问题，只注重学业水平而忽视道德品质，只顾自身利益不考虑他人，那培养出来的都是这样的“人才”，对国家和社会来说，是很大的问题，还是要从教育系统本身考虑才行	6-22 11:51 来自辽宁	1	6	22	11
不亏是新闻系啊，没偷拍硬是说成偷拍了，太厉害了	6-22 11:51 来自四川		6	22	11
川大这公告写的避重就轻	6-22 11:51 来自湖南		6	22	11
服众吗？你觉得需要众服吗？	6-22 11:48 来自四川		6	22	11
严重怀疑四川大学被海外势力渗透了，通过这件事推动中国男女对立，影响国家团结	6-22 11:47 来自河南	1	6	22	11
教书育人乎？	6-22 11:46 来自北京		6	22	11
兄弟、这可是之前就有欺凌事件，还被报道过的，属于再次犯法，应该从重处罚，从重！！！你不能永远本着教育与惩罚结合，放她一马，这种人以后大概率还是依旧，本性难移	6-22 11:42 来自陕西	1	6	22	11
这是一个心智精明超越常人的成年已久的人，影响如此之大，处罚如此之轻，是在鼓励制造对立、自造舆论、撕裂良知共识吗？	6-22 11:41 来自广东		6	22	11
此事件还会不断被提及。张某开了个好头，但愿不会有效仿者，也但愿每个人出行都能不被随意构陷偷拍，但愿被诬陷时，不和解，维护自己的合法权利	6-22 11:38 来自江苏		6	22	11
就这，她差点就毁了一个大叔的后半辈子，造谣和诽谤写小作文说是猥琐男，处罚就这，她他妈还嚣张不道歉，人家要上诉，她才道歉还没诚意自己有理，什么人啊	6-22 11:38 来自陕西		6	22	11
笑死。还留呢	6-22 11:37 来自福建		6	22	11
地铁偷拍事件，你可真会定义，绝了	6-22 11:36 来自广东		6	22	11
川大真配得上双一留大学	6-22 11:35 来自河北		6	22	11
双一留高校	6-22 11:30 来自广东		6	22	11
也是在“实事求是”的在践行校训：海纳百川，有容乃大！核心就一个字——容！	6-22 11:30 来自甘肃		6	22	11
偷拍是什么意思？你的意思是女生没有错?是因为那老爷爷偷拍?污蔑人有一手啊你你是可以的。	6-22 11:28 来自四川		6	22	11
终于是出结果给公众一个交代了，针对地铁诽谤事件，处分应该算可以了吧，毕竟没有被受害人起诉，没有公安司法判罚。稍平民愤吧，希望所有不公和险恶心计都能及时受到惩戒。	6-22 11:26 来自福建		6	22	11
看来川大不怎么样，是非不分啊，能培养出什么人来？	6-22 11:26 来自山东		6	22	11
首先这个"偷拍事件"的标题就有问题人家拍了吗？然而这个处分对她来说毫无意义	6-22 11:25 来自四川		6	22	11
建议群众向中纪委举报川大纪检组和张某，严查这里面姑息纵容和涉嫌违法违纪问题	6-22 11:25 来自广东		6	22	11
唉，就离谱，同样的事情如果是男的，两天内就被开除了。	6-22 11:24 来自浙江		6	22	11
还得来新华社评论呀，四川大学控评。展示他想看到的评论。但是你想看到的评论是不是人民想看到的呀。	6-22 11:23 来自黑龙江		6	22	11
@腿瘸了要nono救嘛 不愿说话	6-22 11:20 来自四川	1	6	22	11
四川大学不能没有张薇，就像西方不能没有耶路撒冷	6-22 11:17 来自安徽		6	22	11
阶层分化明显，如果被侮辱的是一名大学教授，结果会一样吗？原谅不代表道德高尚	6-22 11:17 来自北京		6	22	11
双一留高校	6-22 11:17 来自山东		6	22	11
不是地铁偷拍，是地铁诬陷，谢谢	6-22 11:16 来自河南		6	22	11
那些当年也曾把干粮袋里最后一点小米倒进群众锅里的人，如今怎么变成了这副模样？	6-22 11:11 来自江苏		6	22	11
看得出来某薇确实有一手	6-22 11:07 来自北京	2	6	22	11
垃圾学校	6-22 11:07 来自山东		6	22	11
反正没有影响，过段时间这个处罚就取消了	6-22 11:04 来自安徽		6	22	11
就这？	6-22 11:03 来自江西		6	22	11
说明组织考核用人有问题？就这种有严重问题的人，不直接开除？？？	6-22 11:03 来自湖南	1	6	22	11
只能说，被诬陷的大叔太善良了。	6-22 10:58 来自山东		6	22	10
呵呵	6-22 10:58 来自内蒙古		6	22	10
姑息养奸	6-22 10:57 来自湖南		6	22	10
高考别报这个学校	6-22 10:56 来自北京		6	22	10
果然是二留大学	6-22 10:54 来自安徽	1	6	22	10
四舍五入就是没处罚	6-22 10:54 来自上海		6	22	10
以后学生都可以随便造谣了，反正不得开除	6-22 10:53 来自重庆	1	6	22	10
正常操作，拖时间，等事情热度过去了再轻象征性飘飘地处理一下就完事了，反正互联网没有记忆。	6-22 10:50 来自广东		6	22	10
反正藏污纳垢又不是第一次，也不会是最后一次。	6-22 10:48 来自广东		6	22	10
《四川大学学生纪律处分暂行条例》第14条第9项：威胁、恐吓、侮辱、诽谤他人者，视其情节给予严重警告直至开除学籍处分。 学校直接无视自己的学校条例[捂脸][捂脸][捂脸]	6-22 10:45 来自福建	1	6	22	10
川大不能失去张某，就像西方不能失去耶路撒冷，以专业能力恃强凌弱，捏造事实，颠倒黑白，博取流量，这样“品学兼优”的学生就是川大的精神代表，川大真是“双留”大学呀	6-22 10:45 来自江苏		6	22	10
6	6-22 10:43 来自吉林		6	22	10
好样的，诬陷事件说成偷拍事件，这校风校纪基本也就那样了	6-22 10:43 来自重庆		6	22	10
就这样逃过了，人生赢家	6-22 10:42 来自广东		6	22	10
现在造黄谣处罚这么轻吗？	6-22 10:40 来自湖北		6	22	10
恶心🤢	6-22 10:40 来自福建		6	22	10
普遍立法，选择性执法，唯独不说刑法	6-22 10:39 来自福建		6	22	10
看出来了川大的学生和川大这所学校	6-22 10:39 来自四川		6	22	10
大学精神呢？道德标准这么低吗	6-22 10:32 来自吉林		6	22	10
四川大学是双一流双标大学实锤了！在就读四川大学的男生要小心你们的一言一行！法不责女的地方	6-22 10:32 来自广东		6	22	10
全体法外狂徒。四川大学看齐	6-22 10:32 来自湖南		6	22	10
我们党和国家历经沉浮沧桑，这样的党员还请党组织和国家慎重考虑要不要继续留着。	6-22 10:30 来自浙江	2	6	22	10
校园凌霸一字没提 难道不是真的？	6-22 10:29 来自上海		6	22	10
哪里来的地铁偷拍？	6-22 10:29 来自浙江		6	22	10
为什么川大要力保这个女生？	6-22 10:28 来自浙江	1	6	22	10
她就是有意识有谋划在做这件事，什么叫偷拍？如果别说大叔没拍她就是拍了也不叫偷拍，她本身就身处公共场所，怎么就成了偷拍？？？？	6-22 10:27 来自浙江	1	6	22	10
四川大学不愧是“双一留”大学	6-22 10:27 来自四川		6	22	10
小知识普及：党员酒驾被查到会被开除党籍。而在我看来此事件造成如此严重的社会负面影响还能留党察看这种处罚我是不认可的	6-22 10:26 来自辽宁		6	22	10
一想到这样的人以后会进入新闻、媒体、媒介报道事件、抒发观点，和我等普民相比会拥有一定的话语权和影响力，就觉的眼前一黑、后背发凉。学校这么喜欢她，能一直把她留在学校吗？不要放岀来了，真的怕	6-22 10:26 来自北京		6	22	10
今日成语：川大张薇（指那些有王冠标识，弄虚作假，狐假虎威，欺压百姓，不知悔改，以怨报德，有持无恐，被法律处处以爱的名义被保护的恶人）	6-22 10:24 来自浙江	1	6	22	10
我就想知道这个处分会不会影响到她的仕途	6-22 10:24 来自山西		6	22	10
首先这个事件本身的命名就存在严重误导 “地铁偷拍”？压根就没有偷拍，应该叫做“四川大学学生公开侮辱他人”事件	6-22 10:23 来自四川	1	6	22	10
评论大多太极端了	6-22 10:20 来自新疆		6	22	10
有些人造谣需要判刑，有些人造谣留党察看都说重！	6-22 10:19 来自广东		6	22	10
命题都是错误的答案能正确么	6-22 10:19 来自浙江		6	22	10
避重就轻	6-22 10:18 来自辽宁		6	22	10
四川大学太棒了！	6-22 10:17 来自山西		6	22	10
这个事情重点是它造成的社会影响挺大，居然没有触发公诉，那既然没公诉，当事人又选择和解，都定论了还有什么好说的。她现在如果是被判刑，那没开除就说不过去。	6-22 10:16 来自福建		6	22	10
站在人民对立面的人却依然是党员，很难平，很难评。	6-22 10:16 来自广西		6	22	10
《无论真相如何》《抛开事实不谈》《难道你就没有一点错吗》《我一个女孩子》《双方都是受害者》《也是为了保护自己》《为什么要强调是女性犯罪》《一个巴掌拍不响》《你一个大男人》《谁会拿自己的清白开玩笑》《哪个女孩子会用自己的清白诬陷别人》《互相道歉即可》	6-22 10:13 来自广西	4	6	22	10
这个处分可以了，仅次于开除。这个坏女人以后无论如何也是没有机会进体制内了。很好！	6-22 10:12 来自广东		6	22	10
地铁造谣诬陷变成了地铁偷拍？	6-22 10:11 来自吉林		6	22	10
双标对待男女学生，所谓的男女平等就是个笑话	6-22 10:10 来自安徽	1	6	22	10
就这样？	6-22 10:09 来自四川		6	22	10
依据中华人民共和国刑法2年以下咋不敢说	6-22 10:06 来自浙江		6	22	10
招生减章	6-22 10:05 来自广东		6	22	10
高情商：双一流大学 低情商：二留 乃大	6-22 10:05 来自广西		6	22	10
定性是“严重不良社会影响”，惩处是双一留	6-22 10:05 来自云南		6	22	10
好样的真给组织长脸	6-22 10:04 来自北京	1	6	22	10
四川大学还用地铁偷拍啊，推翻公安机关结论是吧	6-22 10:04 来自河南		6	22	10
如果没有这件事的发酵，她以后顺利进入BBC工作，怕不是汉奸一个	6-22 10:03 来自河南	1	6	22	10
就这？	6-22 10:02 来自上海		6	22	10
这是个人才，可不能放过啊。	6-22 10:01 来自北京		6	22	10
失望，双一留	6-22 10:00 来自四川		6	22	10
留校察看一年就消除，不入档案，屁事没有。留党察看会有终身记录，很难在体制内当领导职务了，不过她本来也没什么机会，所以……	6-22 10:00 来自辽宁		6	22	10
如此伤天害理，兴风作浪的妖孽还留着祸害人间吗？百年名校的风骨何在？	6-22 10:00 来自河南		6	22	10
吓得我赶紧删了好几个川大朋友，我怕他们害我	6-22 09:59 来自浙江		6	22	09
媒体专业学生试图引导网暴结果被网暴	6-22 09:59 来自山西		6	22	09
如果是工科院校等等的学生的话，这样的处分也马马虎虎说得过去。但对一个学新闻的，这样的处理显得不够。后患无穷。还要留在党内干什么	6-22 09:59 来自浙江		6	22	09
呵呵	6-22 09:58 来自浙江		6	22	09
造谣抹黑他人 违法零成本。。。😔	6-22 09:57 来自广东		6	22	09
我觉得这件事情会使所有关注的人引以为戒，如若她犯了错误但仍是一名党员身份，那请问其他党员是不是也会认为这样的错误没什么，党员也没关系呢？虽然拥有党员身份的人并不一定就从来没犯过一点错误，但如果有这个例子，他们会不会也会反思自己，并且引以为戒呢？	6-22 09:56 来自河北		6	22	09
大家还记得张薇在派出所向大叔求情时说了什么吗？她说学校要开除她。但事实并没有可能压根都没有这个处理选择。所以，她又一次撒谎，利用了大叔一家的同情心，为自己取得更有利的条件。	6-22 09:54 来自广东		6	22	09
天理难容	6-22 09:53 来自江苏		6	22	09
呵呵呵呵呵，失望	6-22 09:53 来自黑龙江		6	22	09
就这就这就这？	6-22 09:52 来自湖南		6	22	09
应该给她开除党籍，开除学籍，处罚太轻了，二流大学吧，什么学校处理的措施	6-22 09:51 来自天津		6	22	09
。	6-22 09:50 来自广东		6	22	09
是“地铁诬陷”，不是“地铁偷拍”，这个标题就是在混淆概念。	6-22 09:49 来自湖北		6	22	09
这就不是考虑川大处理离谱的事，颠倒黑白，是机关给学校压力，还是学校自己运作的呢，中国人应该感到悲哀，不管哪种结果，都让我恐慌，人民的日子越来越难过了，但是有人大言不惭说中国人的幸福感日益攀升，这和浮夸风有啥区别，明知是假话，当时能在人前光明正大的说出来	6-22 09:49 来自浙江		6	22	09
大叔没偷拍，标题取名偷拍事件，本来就有诬陷大叔的含义。事后处理未达预期。只希望以后别再出现此类事件。否则人民群众是会被引爆的。	6-22 09:49 来自浙江		6	22	09
首先她是在明知道是自己误会的情况下还发文造谣污蔑，第二她是被老人儿子说要起诉才道的歉，第三她并非真的认为自己错	6-22 09:48 来自广东		6	22	09
对四川大学的处理结果坚决不满意，建议至少开除张某党籍！	6-22 09:48 来自辽宁		6	22	09
是诬陷，不是偷拍	6-22 09:47 来自安徽		6	22	09
重拿轻放	6-22 09:47 来自北京		6	22	09
“考虑到该生公开道歉，经调解后取得对方谅解，双方达成和解，本着教育与惩戒相结合的原则” 公开道歉？？达成和解还是骗取同情的谅解？？	6-22 09:43 来自新疆		6	22	09
保研接收过程没问题！现在压力给到了河大那边了！ 至于留党察看嘛……呵呵呵……说的好像察看期满后就不能申请恢复一样。	6-22 09:39 来自四川		6	22	09
明明是女的造谣，什么地铁偷拍还想污名化大叔是吧。	6-22 09:39 来自安徽		6	22	09
你们不要再说了，“有容乃大”川大校训明摆在这，川大可需要这样的人才了。	6-22 09:39 来自广东		6	22	09
双一留大学！	6-22 09:38 来自广东		6	22	09
如果是个男的会是这样处罚结果吗	6-22 09:37 来自河南		6	22	09
就这？版本仍需迭代	6-22 09:36 来自广东		6	22	09
讲个笑话，我们学校使用大功率电器也是留校察看处分	6-22 09:35 来自江西	1	6	22	09
这学生已经犯罪了，开除这么难？	6-22 09:35 来自云南		6	22	09
留校察看合不合适要看河南大学调查结果，留党察看合不合适要看北师大大同附中调查结果，如果都没问题，那处理结果是合适的	6-22 09:33 来自福建		6	22	09
川大一女，不仅偷怕他人，甚至利用自己所学专业，肆意妄为。造谣污蔑他人，社会传播恶劣，影响范围广泛。被证实属于污蔑他人，竟毫无悔改之心。这样的人，学校甚至，专业都没给它调整。想想以后，自己的儿子，父亲，自己，或者老公，被人污蔑。别人只是轻描淡写的一句道歉，就啥事没有，试问谁能接受？	6-22 09:33 来自北京		6	22	09
就这？	6-22 09:32 来自山东		6	22	09
新闻学真的玩的一手好文字游戏 在下理工女佩服地五体投地	6-22 09:31 来自安徽		6	22	09
那叫《川大女硕士诬陷农民工地铁偷拍事件》，请改大学名字吧，请不要叫四川大学，我们四川人丢不起这个人，真的	6-22 09:28 来自四川		6	22	09
别说了别说了 我自罚三杯	6-22 09:26 来自天津		6	22	09
想请问一下，她什么时候公开道歉了？发了一篇帖子，然后继续骂，这叫道歉吗？	6-22 09:24 来自四川		6	22	09
笑话	6-22 09:22 来自广西		6	22	09
双一留	6-22 09:21 来自海南		6	22	09
双一留	6-22 09:20 来自上海	1	6	22	09
这个女的家庭不简单，看看家庭什么背景吧	6-22 09:20 来自天津		6	22	09
这还能保研，真是学历跟人品没有半点关系	6-22 09:18 来自山东		6	22	09
川大离谱	6-22 09:18 来自上海		6	22	09
完全不服众	6-22 09:17 来自四川		6	22	09
接收推荐免试研究生也要审查她的条件吧？ 哪怕当时没查出问题，但是现在接到举报线索，学校就可以不受理不调查了吗？既往不咎还是过时不候？？	6-22 09:16 来自河南		6	22	09
这就没了?	6-22 09:14 来自黑龙江		6	22	09
这位造谣者应该不是真的认识到自己错了，道歉也是迫于压力和自身利益的考虑	6-22 09:13 来自江苏		6	22	09
相当于没有任何处分	6-22 09:12 来自北京		6	22	09
哈哈哈哈 造谣说偷拍 学术问题 霸凌问题提都不提	6-22 09:11 来自河南		6	22	09
双一留大学，	6-22 09:10 来自吉林		6	22	09
同罪不同罚你们可真棒。	6-22 09:07 来自黑龙江		6	22	09
还能不能保研	6-22 09:06 来自江苏		6	22	09
诬陷诽谤地铁偷拍	6-22 09:06 来自天津		6	22	09
“地铁偷拍事件”“地铁偷拍乌龙”“地铁偷拍误会”从几次都热搜标题也能知道结果了	6-22 09:05 来自福建		6	22	09
这种处理结果让我们对这个女孩的身份越来越好奇了！	6-22 09:05 来自山东		6	22	09
纯属给学校@四川大学 抹黑	6-22 09:02 来自广东	1	6	22	09
居然没开除党籍？这种玩意儿不清除出队伍吗？	6-22 09:01 来自河北	1	6	22	09
这处罚就想当于驾照被扣11分，照样上路	6-22 09:00 来自贵州	1	6	22	09
别骂了别骂了，她已经得到教训了，当事人都原谅了，网友还跳脚什么……	6-22 08:59 来自陕西	1	6	22	08
首先，是川大女地铁造谣网暴事件，不是偷拍事件。因为没有偷拍的事实。川大及各大媒体要实事求是。	6-22 08:59 来自广东	1	6	22	08
川大凉了	6-22 08:58 来自山东		6	22	08
学到了，川大的学生也可以试试造个谣。	6-22 08:58 来自河南		6	22	08
我不能理解	6-22 08:58 来自安徽		6	22	08
对于她是否旷课达到被开除的条件，怎么只字不提呢	6-22 08:56 来自四川		6	22	08
我说一下，我们四川大学是这样的	6-22 08:56 来自四川		6	22	08
还立德树人，川大这次给四川丢脸了	6-22 08:55 来自四川		6	22	08
我又要领导，绝对查查学校，还是副部级	6-22 08:55 来自广东		6	22	08
如果不影响她子女考公的话，是不是也不会影响到她收彩礼	6-22 08:54 来自河南		6	22	08
暗无天日	6-22 08:52 来自四川		6	22	08
小作文不能代表中国先进文化的发展方向！	6-22 08:51 来自陕西		6	22	08
可以接受留校察看，不接受留党察看，依法依规应该就是开除党籍！	6-22 08:50 来自广东		6	22	08
各单位注意，还是老规矩，别招川大毕业生，川大就专门培养这样的人	6-22 08:50 来自浙江		6	22	08
🐮的	6-22 08:50 来自山西		6	22	08
查查川大吧	6-22 08:50 来自山西		6	22	08
我不理解，我为什么首先猜z有问题，而不是相信她	6-22 08:49 来自江西		6	22	08
6	6-22 08:49 来自湖北		6	22	08
让我们再次相信舆论的力量	6-22 08:48 来自广东	1	6	22	08
啊？换句话说不也啥实质性的惩罚也没有吗？	6-22 08:47 来自辽宁		6	22	08
1. 首先，“地铁偷拍”这个词用错了，因为不存在偷拍，而应该是“地铁诬陷”事件。2.川大处罚力度还算比较重，留党察看对于党员来说很重了，重点还要“看”，所以该女生要深刻自省，建议尽快向公众诚恳检讨，不仅仅是向她的诬陷对象。3.川大的通告太笼统了，调查细节、违反具体哪些条款应向公众交待。	6-22 08:46 来自广东	19	6	22	08
好好笑啊，男杀妻才三年，这件事女的就得坐牢？	6-22 08:44 来自四川	1	6	22	08
海纳百川，有容乃大，果然什么都能容	6-22 08:44 来自浙江		6	22	08
看了这个学校通告，我要敬佩不录用川大学生那个公司。	6-22 08:44 来自上海		6	22	08
请保护曾经被她网暴的那名女同学！她现在的处境非常危险	6-22 08:43 来自浙江		6	22	08
留校能理解，还能留党就有点……唉……	6-22 08:42 来自重庆		6	22	08
大叔原谅，并不能说明她没问题啊，也不能说明她具备继续担任党员和研究生的资格啊。。而且她霸凌同学，不同平台上利用流量搞男女对立，学术成果存疑遭到举报的这些事情才是真正反映问题啊，官方倒是只字不提。好一个避重就轻掩人耳目糊弄过关	6-22 08:40 来自广东	1	6	22	08
学籍保留可以理解，党籍保留要怎么理解？	6-22 08:40 来自四川		6	22	08
666	6-22 08:36 来自湖北		6	22	08
对于川大来说，学生的人品不重要…	6-22 08:36 来自湖北		6	22	08
此生不会让认识的人或后辈报这个学校，哪怕没书念，教学先教做人。	6-22 08:36 来自江苏		6	22	08
海纳百川，有容乃大。校规真是被你们诠释出来了。看看纳的什么水，看看是什么川。	6-22 08:34 来自重庆		6	22	08
我不满意	6-22 08:33 来自安徽		6	22	08
这自罚三杯没啥成本损失，以后这种狗和自媒体就可以为所欲为了~	6-22 08:32 来自广东		6	22	08
媒体出奇的一致。这是求锤得锤。	6-22 08:31 来自江苏		6	22	08
《四川大学学生纪律处分暂行条例》第14条第9项：威胁、恐吓、侮辱、诽谤他人者，视其情节给予严重警告直至开除学籍处分。 学校直接无视自己的学校条	6-22 08:31 来自山东	4	6	22	08
这跟没处罚有啥区别呀	6-22 08:30 来自河南	2	6	22	08
川大也不行啊，我还以为直接没有处罚呢，笑死了，这学校真的不行，都不敢没有处罚	6-22 08:29 来自福建	1	6	22	08
留校察看都已经说不过去了 还留D察看？？？	6-22 08:29 来自河北		6	22	08
留党察看？你确定？	6-22 08:29 来自陕西		6	22	08
川带牛啊，这个事应该叫地铁诬陷事件，你把这个定义成“地铁偷拍”事件还是有点水平的，但不多，毕竟偷拍并没有发生，不是么？	6-22 08:28 来自浙江		6	22	08
啊	6-22 08:26 来自吉林		6	22	08
思之令人😂	6-22 08:25 来自山西		6	22	08
不能服众，更不能服法，不能接受这样的处理，希望有能量的网友向上级部门反馈，像鼠头鸭脖事件一样，地方性的保护，只能通过上级部门来查，学校不是法外之地，这已经上升到全民事件了，不是简单的校内保护就能敷衍的	6-22 08:25 来自安徽	1	6	22	08
旷课，旷课，旷课，旷课这事就不提了?真是有丹书铁券了不得啊	6-22 08:25 来自河南		6	22	08
张薇家里真厉害	6-22 08:23 来自山东		6	22	08
地铁事件？偷拍事件？明明就是诬陷事件	6-22 08:23 来自上海		6	22	08
自罚三杯，川大先敬大家三倍，张某再敬大家三杯！	6-22 08:23 来自贵州		6	22	08
如果这都不能开除学籍，开除党籍，还要做点啥不得了的才够格，她侮辱的不仅仅是一个最普通的大叔，而有可能是你我他的父亲，爷爷；只能说是可忍孰不可忍	6-22 08:22 来自陕西		6	22	08
留党察看？你确定？	6-22 08:22 来自安徽		6	22	08
我的规矩就是规矩	6-22 08:21 来自江苏		6	22	08
那么以后再发生诸如此类的问题，换了个行为主体，你们再要求开除学籍开除党籍的时候，可就会有人把今天这事拿出来鞭尸，堵你们的嘴咯到时候可别扯什么具体问题具体分析，你这次没有惩治恶行，开了先例，以后就会有千千万万的效仿，就和当初南京彭宇案一样……	6-22 08:20 来自江苏		6	22	08
平等地歧视每位川大人	6-22 08:20 来自上海		6	22	08
地铁诽谤偷拍事件！	6-22 08:19 来自四川		6	22	08
请问这次记不记入档案？？？？	6-22 08:19 来自辽宁		6	22	08
没有偷拍，更没有乌龙，然后道歉也不是当场道歉，而是知道错了曝光别人直到引起舆论才因为害怕才道歉。	6-22 08:19 来自上海		6	22	08
双一留大学造谣系	6-22 08:19 来自日本	1	6	22	08
留校留党，还以为处理国家干部呢	6-22 08:18 来自四川		6	22	08
留党察看，最起码这辈子进不了体制，也算是让人好点。 不知道去外企外企私企有没有影响	6-22 08:18 来自山西		6	22	08
什么叫“地铁偷拍”事件？谁偷拍了？	6-22 08:17 来自黑龙江		6	22	08
很多网友没有理解到，大部分网有愤怒的原因不仅是因为一个地铁污蔑事件，而是因为她污蔑他人后的嚣张态度，没有丝毫悔改，理所当然一样，道歉也是假惺惺应付式的作业，加上后面爆出的学校霸凌等等	6-22 08:17 来自广东		6	22	08
这种品性，不仅要开除党籍，还应该追责她的入党介绍人！	6-22 08:17 来自浙江		6	22	08
这女的典型的“两面人”	6-22 08:16 来自江苏	1	6	22	08
川大的处理方式有点像官官相护	6-22 08:15 来自广东		6	22	08
甜	6-22 08:15 来自浙江		6	22	08
什么玩意？留校察看！？留党察看！？这不等于没出分吗。。。还有这不应该是造谣偷拍吗！！	6-22 08:15 来自江苏		6	22	08
@我的印象笔记	6-22 08:14 来自四川		6	22	08
不愧是双一流大学，就是爱惜人才	6-22 08:11 来自山东		6	22	08
去川大的公告下面看，是清一色洗川大的大部分还是四川ID，学生会之类出手了，又在群呼吁转发吧	6-22 08:11 来自日本		6	22	08
双一留？？？	6-22 08:11 来自安徽		6	22	08
真的是够包庇	6-22 08:10 来自河南		6	22	08
省流：双一留大学。犯罪人p事没有	6-22 08:10 来自山东	1	6	22	08
这是什么大学 兼职就是无德培养基地	6-22 08:09 来自山东		6	22	08
今日欢呼孙大圣，只缘妖雾又重来	6-22 08:08 来自北京	1	6	22	08
被迫道歉还是主动道歉	6-22 08:07 来自河北		6	22	08
留党察看？你确定？	6-22 08:06 来自甘肃		6	22	08
就这么轻轻松松划过，跟闹着玩似的	6-22 08:06 来自浙江	4	6	22	08
全面从严治党不能是一句空话!	6-22 08:05 来自河北		6	22	08
毋庸置疑，四川大学，非常懂得如何才能最大程度折损执x政x党的公信力的！这番假模假式的操作，很难相信，不是故意的！	6-22 08:05 来自新疆		6	22	08
做坏事不会收到惩罚，我懂了	6-22 08:05 来自福建		6	22	08
就他妈这个处罚跟挠痒痒一样以后张某还会继续制造话题的 看着吧	6-22 08:05 来自陕西	1	6	22	08
我很想知道双一留会给她今后的人生带来怎样的后果？如果没有任何影响，那么这个处罚有什么意义，是实质性的处罚吗？有没有懂哥给个答案，猜的就算了	6-22 08:05 来自广西		6	22	08
地铁偷拍？谁偷拍谁？	6-22 08:04 来自河北		6	22	08
无事发生	6-22 08:04 来自山西		6	22	08
中央巡视组说的没错啊，四川大学师德师风建设有问题啊！巡视这么久了，看来整改不到位啊！	6-22 08:03 来自四川	1	6	22	08
别动不动的就留党察看，直接开掉。先辈两万五千里走出来的革命路传递的党员精神不是这样轻飘飘的	6-22 08:03 来自山东		6	22	08
经过川大校区的时候，我会忍不住吐两pa口水，不为什么，单纯觉得恶心	6-22 08:03 来自四川		6	22	08
就这，网友们都不赞同	6-22 08:02 来自重庆		6	22	08
哎哟，看来确实是个人才呢，要不然怎么双一留呢！这样的D员当官之后，不可想象	6-22 08:00 来自广西		6	22	08
这女的肯定能在毕业之前都撤销，毕竟人家神通广大	6-22 08:00 来自山东		6	22	08
这都已经是违法行为了，不能因为受害者不追究就不处理吧，以前上学也没发现学校那么黑啊	6-22 07:59 来自安徽		6	22	07
如果这是个男的？结果也会是这样吗？	6-22 07:58 来自吉林		6	22	07
学校力保张薇的作法，导致张薇没有受到应有的惩罚我相信以后越来越多的人会质疑从川大毕业的每一位学子道德品德，这是最可怕的，我没否认川大学子的能力	6-22 07:58 来自河南		6	22	07
我发现已经没办法点赞任何一条关于川大处理结果的微博了，这是连点赞都被控了吗	6-22 07:57 来自四川	1	6	22	07
咋的，你们都觉得入党很好入吗？留党察看已经很严重了好吗？	6-22 07:56 来自安徽	1	6	22	07
谁来监督川大？	6-22 07:56 来自辽宁		6	22	07
必须进档案跟她一辈子，没开除就便宜了	6-22 07:55 来自山东	1	6	22	07
呵，。。。。。	6-22 07:55 来自江苏		6	22	07
还留党 真是666 不愧是女子学院 男的谨慎选择	6-22 07:55 来自浙江	1	6	22	07
真正双一留名校，为川大点赞	6-22 07:54 来自广东	1	6	22	07
校长：我总不能把自己也爆出来吧，差不多得了	6-22 07:54 来自天津		6	22	07
不应该是地铁诬陷偷拍事件吗	6-22 07:54 来自广东		6	22	07
学籍可以留，但这种思想觉悟还保留党籍，懂得都懂	6-22 07:52 来自山东	1	6	22	07
开除学籍！开除党籍！	6-22 07:52 来自四川		6	22	07
就这玩意还要留着给谁看？	6-22 07:52 来自辽宁		6	22	07
川大在搞什么打发民众	6-22 07:52 来自上海		6	22	07
至少应该开除党籍、学籍	6-22 07:52 来自江苏	1	6	22	07
看看中山大学类似情况的处理	6-22 07:51 来自江苏		6	22	07
男的光速开除，女的就查看，呵呵，别和我说查看多严重，和被开除的男的说	6-22 07:47 来自浙江		6	22	07
还是大学呢，用词严谨些，是地铁污蔑事件不是偷拍事件。	6-22 07:47 来自重庆		6	22	07
学新闻，去川大， 污蔑造谣都不怕	6-22 07:45 来自江苏		6	22	07
我提供一个思路：留党察看，两年内不再犯党纪，刚好研究生毕业，然后进川大宣传部任职	6-22 07:45 来自湖北		6	22	07
学生会干部保研之路，对应北大清华大学学霸美国留学不回国。可能是学生会干部与学霸的选择	6-22 07:44 来自北京		6	22	07
必须开除	6-22 07:43 来自福建		6	22	07
应该.应该诬陷事件	6-22 07:41 来自山东		6	22	07
挺住，不要被舆论绑架。	6-22 07:41 来自四川		6	22	07
这就对了，总要给人改过自新重新做人的机会。那些恨不得一棍子打死人的网络喷子可以醒来洗洗，出门迎接端午新空气去了。	6-22 07:40 来自北京		6	22	07
隔靴搔痒	6-22 07:40 来自上海		6	22	07
自罚半杯，明目张胆的护短。	6-22 07:39 来自安徽		6	22	07
诬陷事件成偷拍事件了，春秋笔法用得不错，不愧都是做新闻的	6-22 07:39 来自甘肃		6	22	07
留校察看和死缓一样，有用吗	6-22 07:39 来自广东		6	22	07
我只能川大厉害，不愧是高校这偷梁换柱加睁眼说瞎话玩的是那个溜啊	6-22 07:39 来自四川		6	22	07
都这种作风了，还能保留党籍啊……	6-22 07:38 来自河北		6	22	07
必须开除党籍	6-22 07:38 来自天津		6	22	07
我们的女孩，自我保护欲过度强烈，偷拍门变成狂拍门。群众的眼睛是雪亮的，女孩需要与大叔有良性互动，女性与男性需要保持理性沟通，这样社会才能和谐，世界才能美好！	6-22 07:38 来自黑龙江		6	22	07
留党察看？你确定？	6-22 07:38 来自江苏		6	22	07
你是懂民愤的	6-22 07:36 来自四川		6	22	07
男女不平等，一碗水端不平	6-22 07:35 来自福建		6	22	07
知道了，原来旷课不会开除的	6-22 07:35 来自美国		6	22	07
同样的事放在男生身上能这么简单处罚？看看过往，男生惨多了	6-22 07:34 来自福建		6	22	07
	6-22 07:34 来自河北	1	6	22	07
应该是“川大学生造谣网暴他人事件”，如果你坚持使用“偷拍事件”，那你也是在造谣，因为根本没有偷拍，发酵舆论的是她网暴农名工的事	6-22 07:34 来自江苏		6	22	07
啥叫地铁偷拍 为啥要用地铁偷拍 是偷拍吗 不是 为啥要用这样的描述	6-22 07:34 来自湖北		6	22	07
她不配成为党员 党员正直 她不配	6-22 07:33 来自上海		6	22	07
这是污蔑事件，不是偷拍事件	6-22 07:31 来自广东		6	22	07
谁偷拍了？？？	6-22 07:31 来自广东		6	22	07
重新定义双一留大学	6-22 07:30 来自江苏		6	22	07
诬陷事件，变成偷拍事件	6-22 07:29 来自江苏		6	22	07
纯粹糊弄人的。这篇通报除了“此外”后面的39个字，其他的内容完全可以在第二天就通报出来，敢情调查了这么久，就调查出了39个字！ 川大在这件事发生后，一直在三缄其口，官媒没有任何动静，这里边显然是有原因的。非常怀疑川大相关领导和张某存在某种非正当关联。 事到如今，希望国家机构能介入。	6-22 07:29 来自天津	1	6	22	07
四川大学党委班子有严重的政治性问题，建议中纪委清理整顿	6-22 07:29 来自广东		6	22	07
行，我觉得到此为止了，已经取得受害人原谅，区区校纪校规又能制裁什么，且看改过自新吧，希望做一个有素质的人	6-22 07:28 来自四川		6	22	07
党对她的处分还是很严很公正的	6-22 07:28 来自湖北		6	22	07
优秀党员，双一留学子	6-22 07:27 来自陕西		6	22	07
真丢我们成都脸。川大	6-22 07:27 来自四川		6	22	07
川川就是个笑话	6-22 07:27 来自辽宁		6	22	07
《全面从严治党》	6-22 07:27 来自宁夏		6	22	07
用错中国地图 这点都没事吗	6-22 07:27 来自河南		6	22	07
双一留	6-22 07:25 来自河南		6	22	07
成立省级及以上联合调查组吧，赴河南和四川彻查，弄清真相得出权威结论平息舆论。	6-22 07:25 来自四川		6	22	07
百年川大 还是留在回忆里吧	6-22 07:25 来自天津		6	22	07
散了散了，再无透明的公平和正义	6-22 07:24 来自内蒙古		6	22	07
川大现在就是个笑话	6-22 07:24 来自辽宁		6	22	07
有才无德的人最可怕，可以想象未来她不会对国家对人民好的，只会看不起老百姓	6-22 07:24 来自安徽		6	22	07
开除党籍！	6-22 07:24 来自湖北		6	22	07
	6-22 07:24 来自北京		6	22	07
我来翻译一下，就是不作任何处罚	6-22 07:23 来自湖南		6	22	07
以后报考志愿第一个填写川大不为别的，只为自己出了麻烦事川大会帮忙	6-22 07:23 来自浙江		6	22	07
人品如此之差，还留着护甲干嘛呢？	6-22 07:23 来自广东		6	22	07
	6-22 07:22 来自河南		6	22	07
无论如何，我就想看看，哪家单位不怕死，敢用她？！不说同事关系如何如何，她爆出来的新闻，有真实性么？！	6-22 07:22 来自辽宁		6	22	07
为什么不能公开说是：污蔑大叔偷拍事件？	6-22 07:22 来自山东		6	22	07
川大微博已经开始控制网评洗白了，看来中央巡视组反馈的川大师德师风败坏一点没错，而且川大死不整改	6-22 07:18 来自河北		6	22	07
这样的结果意料之中	6-22 07:17 来自浙江		6	22	07
我党还要留着这样的人看么	6-22 07:16 来自北京		6	22	07
既然是无辜的，为什么他不发声？ 既然不是你撞倒的，为什么要扶？ 何其相似啊	6-22 07:16 来自上海		6	22	07
服不服	6-22 07:15 来自福建		6	22	07
川大出名了，我要报川大，川大保护我	6-22 07:14 来自江苏		6	22	07
农民工大叔根本就没偷拍！这分明是她单方面的诬陷！	6-22 07:12 来自山东		6	22	07
记住啊，造谣诬陷，情节严重的只需要警告一下，把那些没用的法律条文都删了吧，别浪费笔墨纸张了。	6-22 07:12 来自河北		6	22	07
不答应 四川大学形象彻底崩塌	6-22 07:12 来自上海		6	22	07
落实了没有？	6-22 07:12 来自广西		6	22	07
这样颠倒是非的人留党察看？	6-22 07:11 来自山东		6	22	07
太轻，支持开除党籍学籍	6-22 07:11 来自山西		6	22	07
网络允许不同意见么？我觉得川大处罚合理适当。作为一个双方经调解都达成和解的很普通的，，小事。小事。能吵那么多天，上那么多价值。最终要往政治正确上引。让以后这种小事，小事没有任何谈的空间。这才是最可怕的。	6-22 07:09 来自江苏		6	22	07
公信力是你们自己不要的，别怪到时候说话，人民不信不听。	6-22 07:08 来自四川		6	22	07
最近有几个地铁诬陷啊？我记得不是有个小哥被站了墙角么，怎么评论区又来了个大爷？	6-22 07:08 来自安徽		6	22	07
今年报考四川大学的同学有福了。	6-22 07:08 来自山东		6	22	07
真有意思啊，人民群众的话一个字也听不进去	6-22 07:08 来自山东		6	22	07
想写小作文当网红？可以报川大，毕竟诬陷别人没事	6-22 07:05 来自广东		6	22	07
当时怎么入党的？	6-22 07:04 来自上海		6	22	07
从严治党	6-22 07:03 来自北京		6	22	07
这个事应该叫广州地铁诬陷事件主谋	6-22 07:03 来自天津		6	22	07
预料之中	6-22 07:01 来自北京		6	22	07
犯法可以追究？	6-22 07:01 来自湖北		6	22	07
就就就就…就这？	6-22 01:12 来自广东	5	6	22	01
“双一留”	6-22 01:11 来自天津	13	6	22	01
世界的公平本就处于，钱与权之间	6-22 01:11 来自广东	6	6	22	01
重点不是“偷拍”，而是--造谣	6-22 01:10 来自河北	5	6	22	01
保留学籍可以理解，保留党籍？失望	6-22 01:10 来自福建	2	6	22	01
川大又一次刷新了我的三观	6-22 01:09 来自天津	2	6	22	01
这件事就像当年的“彭宇案”一样，“张薇案”从后世来看也是一个重要的节点，这意味着刹车已不再可能，处罚很轻，相当于变相鼓励人这么做，底线已经告诉你了，最大的处罚就是这样，从现在开始俩性对立的刹车被拆了，只有油门一个选项，未来几年所有人都将看到此事的威力，而且旷课也不查了，6	6-22 01:09 来自黑龙江	2	6	22	01
居然没保博，差评	6-22 01:09 来自广西	1	6	22	01
这样的人还留在党内，党还有希望？	6-22 01:09 来自四川	4	6	22	01
以后我不会劝男同志体谅女同志不容易了 ，我感觉男同志也挺不容易的，以后只分好坏人不分男女人，女性的事情别想让我们男性帮忙做	6-22 01:08 来自福建	1	6	22	01
保研成功	6-22 01:08 来自广东		6	22	01
请叫他地铁诬陷事件	6-22 01:07 来自江苏	2	6	22	01
川大人文已死！各位散了吧	6-22 01:06 来自四川	1	6	22	01
抵制川大	6-22 01:06 来自江西	1	6	22	01
全心全意为人民服务原来是这样服务的。	6-22 01:05 来自广东	3	6	22	01
川大这届别招生了吧	6-22 01:05 来自江苏	1	6	22	01
转发微博	6-22 01:05 来自江苏		6	22	01
坚决抵制，很多问题没有回应，处罚过轻，	6-22 01:04 来自北京	1	6	22	01
很失望	6-22 01:03 来自黑龙江	1	6	22	01
留党察看这个，全国都不答应吧	6-22 01:03 来自四川	1	6	22	01
致以川大最强烈的抗议！	6-22 01:03 来自福建	1	6	22	01
这种人也能入党？怎么考察的？	6-22 01:02 来自河北	1	6	22	01
这不开除党籍	6-22 01:01 来自吉林	1	6	22	01
哎	6-22 01:01 来自广东		6	22	01
这是四川大学女研究生造谣诽谤刑事犯罪事件。	6-22 01:01 来自安徽		6	22	01
为啥还叫地铁事件而不叫造谣事件	6-22 01:00 来自吉林	1	6	22	01
丝毫不意外，剪钟的基本盘呢！网络造谣的成本好低	6-22 01:00 来自江苏		6	22	01
有塔	6-22 00:59 来自吉林		6	22	00
小问题，戒毒出来的还能在单位继续上班呢	6-22 00:59 来自广东		6	22	00
热度一下没了，真厉害	6-22 00:59 来自广东		6	22	00
	6-22 00:58 来自广西		6	22	00
建议各位学子不要报考四川大学了，真是好端端的一个中国学生进去了不知变成什么样了。	6-22 00:58 来自北京		6	22	00
就这？ 就因为地铁老汉是农民工？所以不帮说话？	6-22 00:58 来自广东	1	6	22	00
此事也从另一面说明了有儿子的重要性啊！要是这个大叔没有儿子，……	6-22 00:57 来自广东	2	6	22	00
造谣诽谤，寻讯滋事，侮辱人民，造成严重的社会影响。应该依法刑拘，开除党籍。	6-22 00:57 来自天津		6	22	00
这女的是川大的股东吧，这惩罚跟玩似的	6-22 00:57 来自广东	1	6	22	00
gd里有这样的人真是够给抹黑的，四川大学到底在怕什么，上一个男生是说开除就开除了。	6-22 00:56 来自北京		6	22	00
互相帮助，留校察看，吸毒留用，一步步试探底线，下一步是什么🤔️	6-22 00:56 来自江苏		6	22	00
无言以对	6-22 00:56 来自吉林		6	22	00
不愧是双一流高校	6-22 00:56 来自浙江		6	22	00
丰富了党员队伍的多样性	6-22 00:55 来自广东		6	22	00
放开评论吗？	6-21 22:53 来自广东	5	6	21	22
“我校2022级硕士研究生张某在其个人社交账号发布其所拍他人视频及不当言论”请实事求是的表述为：我校2022级硕士研究生张某在其个人社交账号“恶意”发布其所拍他人视频及“公开造谣的”言论”	6-21 22:53 来自广西	4	6	21	22
就这？？？	6-21 22:53 来自广东		6	21	22
这种满是恶意的人根本就不配成为一名党员！大家明明给过她道歉的机会！结果是她自己不要！这个处分真的太轻了！	6-21 22:53 来自广西	3	6	21	22
真的吗？校园霸凌➕造谣网暴他人，这样的人还能留党？？？？	6-21 22:53 来自四川	1	6	21	22
这我想问句新华社，怎么就是“地铁偷拍”事件了？？？难道不应该是"川大女研究生污蔑诽谤"事件吗？不存在的偷拍，居然按个偷拍事件	6-21 22:52 来自湖南	10	6	21	22
为什么不开除党籍啊，还留党察看，察看啥？？？	6-21 22:52 来自广东		6	21	22
地铁造谣被偷拍事件的女主留校察看可理解，党籍没开除确实有点看不懂，她属于赤裸裸的在造谣生事	6-21 22:52 来自四川	2	6	21	22
	6-21 22:52 来自新疆		6	21	22
留校察看还能保研？这就是违反校规校纪	6-21 22:51 来自湖南	1	6	21	22
该党员如果再犯，希望能加重处罚。//@一杯奶茶不加冰可以吗:地铁诬陷事件成地铁偷拍事件了？	6-21 22:51 来自湖南		6	21	22
	6-21 22:51 来自陕西		6	21	22
竟然没开除党籍	6-21 22:51 来自上海		6	21	22
热搜都降到不见了。能量好大啊。	6-21 22:50 来自海南	7	6	21	22
#川大地铁事件涉事学生被留校留党察看##四川大学称张某保研不违规#//@梦起长亭外:留党察看一年或者两年，过了风头就好了。期间无不良表现会自动撤销，根本无伤大雅。她才研一刚结束，按正常研究生三年时间算，还没毕业处分就撤销了。呵呵，这处分和挠痒痒没用差别	6-21 22:50 来自广东		6	21	22
处理结果很川大	6-21 22:49 来自江苏		6	21	22
这告诉我们做事不要心软，和稀泥的工作人员的话也不要听。	6-21 22:49 来自河北		6	21	22
要不是舆论起来了说不定怎么处理呢	6-21 22:49 来自黑龙江	1	6	21	22
是诬陷	6-21 22:49 来自福建		6	21	22
	6-21 22:49 来自北京		6	21	22
希望这种事有代表意义，以后造谣污蔑网暴影响恶劣的都按这个判，可别动不动的就开除了。	6-21 22:48 来自新疆		6	21	22
转发	6-21 22:48 来自福建		6	21	22
	6-21 22:48 来自辽宁		6	21	22
双一留高校	6-21 22:48 来自陕西		6	21	22
保研前的合规性。能不能和群众们做个详细解读@新华社 @人民日报评论 @央视新闻	6-21 22:48 来自贵州		6	21	22
看到背景里的推行造作，为什么会发作那些现象？平时干嘛的了？世风日下，日常规范，包括那些敏感涉及。不得不防，有备无患。邪作徒逞为患为害为病痛…	6-21 22:48 来自福建		6	21	22
这。。。	6-21 22:47 来自上海		6	21	22
快进到入职bbc	6-21 22:47 来自河南		6	21	22
留校察看我能理解，睡不犯点错误。但是作为一个党员，我就不能接受了。还留党察看。	6-21 22:47 来自四川		6	21	22
造谣网暴他人，霸凌同学，保研过程有瑕疵，这种人怎么入党的？？	6-21 22:47 来自上海	1	6	21	22
坚持立德树人？？？好讽刺的校训哦	6-21 22:47 来自辽宁		6	21	22
她已经凉凉了。	6-21 22:46 来自上海		6	21	22
川大这个学校，嘿嘿	6-21 22:46 来自北京	1	6	21	22
实话，罚的适度是可以了。你们那些说轻的，怎么不看看拐卖妇女儿童才判几年？非得开除学籍，人家想不开跳楼自杀才算完？什么东西都要适度，别给个键盘不知道咋滴好了。法律规定，去没人的家里偷东西，贼死里面房主还得赔偿那。	6-21 22:46 来自吉林		6	21	22
请问哪里偷拍了？硬给大叔扣帽子偷拍？！不简单不简单	6-21 22:46 来自广东		6	21	22
该	6-21 22:46 来自浙江		6	21	22
好啊，留着吧！	6-21 22:46 来自江苏		6	21	22
留校留党 哈哈哈 啥来着 希望全网记住她 以后的几十年她能做出啥 川大也担的话 我觉得也行 反正就找川大了呗	6-21 22:45 来自上海		6	21	22
留校察看是学校依据校规校级所作出的，无可厚非；但留党查看个人觉得不太妥当，这属于严重脱离群众路线，不应该开除吗？	6-21 22:45 来自河南		6	21	22
既然已有明确处理结果，基本上不会更改了，除非有新的证据出现。 鄙人也在此浅浅预言一波，就这结果，以后还会被扒出来，扒出来也不是因为其他，而是因为累教不改或者亦步亦趋亦或者与他人对比。 自己给自己蹲个时间点	6-21 22:44 来自湖北	1	6	21	22
	6-21 22:43 来自北京		6	21	22
@锁清秋363839: 进球场抱梅西都要拘留，，，居然诬陷变乌龙，既然社会影响恶劣，就这么轻飘飘过了，只能说这个女人不简单	6-21 22:43 来自广东	3	6	21	22
这就是造谣网暴的成本吗	6-21 22:43 来自陕西		6	21	22
不是诬陷造谣别人大叔吗？还网暴，你这标题	6-21 22:43 来自广西		6	21	22
	6-21 22:43 来自辽宁		6	21	22
好的，我知道尺度了，以后懂了	6-21 22:43 来自湖南		6	21	22
支持这个结果不被舆论绑架	6-21 22:43 来自重庆	1	6	21	22
这种人阴暗的思想是如何入党的？	6-21 22:43 来自四川		6	21	22
再严厉的处罚她也改不了，随便吧	6-21 22:43 来自辽宁	1	6	21	22
	6-21 22:43 来自山东		6	21	22
	6-21 22:42 来自湖北		6	21	22
留校我们也不好说什么，人家川大养出来的宝贝。留党察看就说不过去了，留着过年？？	6-21 22:42 来自四川		6	21	22
21年川大有个男生在女厕所偷拍，川大不到一天就作出开除决定，首先女厕所偷拍肯定是违法行为，开除也是正确的，但是为什么做不到一视同仁呢	6-21 22:42 来自浙江		6	21	22
就这？？？等热度下去这个人就又能继续上学了呗	6-21 22:41 来自甘肃		6	21	22
不配入党	6-21 22:41 来自安徽		6	21	22
不接受	6-21 22:41 来自重庆		6	21	22
造谣没成本@四川大学 牛	6-21 22:40 来自重庆		6	21	22
之前造谣的不是要刑拘吗？	6-21 22:40 来自山西		6	21	22
中纪委介入吧	6-21 22:40 来自天津	11	6	21	22
真的6，	6-21 22:40 来自广东		6	21	22
@第四晚心情__i	6-21 22:39 来自辽宁		6	21	22
留校查看和留党察看，好像都是可以撤销的	6-21 22:39 来自福建	1	6	21	22
	6-21 22:39 来自上海		6	21	22
笑死人，不痛不痒	6-21 22:39 来自福建		6	21	22
就这？？？	6-21 22:39 来自浙江		6	21	22
	6-21 22:39 来自河南		6	21	22
按照四川大学学校校规，不是应该开除吗	6-21 22:39 来自陕西		6	21	22
	6-21 22:38 来自江苏		6	21	22
底线2又有新题材了是吧，地铁偷拍事件？	6-21 22:38 来自广西		6	21	22
评论里跳脚说处罚轻了的人不就是典型的 当事人：没事 和解了。 校方：已处理 和解了。 网友：不能和解！	6-21 22:38 来自上海		6	21	22
	6-21 22:38 来自广东		6	21	22
	6-21 22:38 来自河南		6	21	22
不开除	6-21 22:37 来自山东		6	21	22
处理结果太让人失望了	6-21 22:37 来自湖北		6	21	22
还要继续保研？不是保研造假吗？	6-21 22:36 来自上海		6	21	22
这个处罚是不是有点轻了呀？	6-21 22:36 来自湖北		6	21	22
喜欢同罪不同罚 以后就别埋怨为什么没有公信力了 公平二字最基本的要求都办不到 想笑	6-21 22:36 来自四川	2	6	21	22
川大真是滑天下之大稽	6-21 22:36 来自广西	2	6	21	22
新“彭宇案”，此例一开，后面的事会越来越多	6-21 22:35 来自山东	3	6	21	22
毕业论文：论造谣产生的社会影响，及处理办法	6-21 22:35 来自山东	1	6	21	22
正面回应，没什么不妥。感谢川大的坚守！没有被带偏，这才是大学该有的样子！	6-21 22:35 来自福建		6	21	22
哇	6-21 22:35 来自广西		6	21	22
放开评论，看看民意	6-21 22:35 来自江西		6	21	22
跟没处理一样 川大果然护犊子	6-21 22:35 来自辽宁		6	21	22
四川	6-21 22:35 来自辽宁		6	21	22
🙏	6-21 22:35 来自江苏		6	21	22
道歉了，都不能被原谅吗？保护好自己有什么错？	6-21 22:35 来自江西	1	6	21	22
	6-21 22:35 来自安徽		6	21	22
川大的毕业生以后就业应聘的时候，面试官总会想到这件事这给此校的毕业生留下了“浓厚的”一笔“色彩”。双一留学校	6-21 22:34 来自广西		6	21	22
双一留大学！	6-21 22:33 来自北京		6	21	22
要不说有的企业不招这个学校学生	6-21 22:33 来自山东		6	21	22
川大的三观感人，让我们感到震惊	6-21 22:33 来自山东		6	21	22
那来的底气？	6-21 22:33 来自四川		6	21	22
应该开除党籍，这种人怎么可以是党员呢？	6-21 22:33 来自上海	1	6	21	22
我为川大感到惋惜 她要是不是党员，我觉得这个处分没什么问题，但她是个党员	6-21 22:33 来自四川		6	21	22
记住这种学校教出什么样的学生	6-21 22:32 来自广东	1	6	21	22
有些事情程序是对的，但结果事与愿违。所以程序即正义。	6-21 22:32 来自浙江		6	21	22
留党就算了，有损党的形象，以后工作了又要祸害人间	6-21 22:32 来自浙江	1	6	21	22
中国教育失败案例…	6-21 22:32 来自北京		6	21	22
哇不愧是四川大学，真包容	6-21 22:32 来自广东		6	21	22
可以	6-21 22:32 来自江苏		6	21	22
我认为该中纪委出场了！这种学校处理造成的社会负面影响不该严肃调查处理给老百姓一个交代？	6-21 22:31 来自陕西	1	6	21	22
垃圾川大	6-21 22:31 来自重庆		6	21	22
离谱他妈带离谱坐飞机--离谱上天了	6-21 22:31 来自贵州		6	21	22
这也叫处罚？	6-21 22:31 来自河南		6	21	22
吡	6-21 22:31 来自广东		6	21	22
或许是那对父子不愿意搞大这件事，给他一次机会吧。不如现在开始男女拳战争吧	6-21 22:30 来自中国		6	21	22
留党察看？不给孩子个机会吗	6-21 22:30 来自江苏		6	21	22
和稀泥，虽然知道一个人代表不了一个学校，但很难不对这个学校失望	6-21 22:30 来自河北		6	21	22
这处理不痛不痒，也太轻了吧	6-21 22:30 来自山东		6	21	22
…还保留党籍？党员资格就给这么个人？	6-21 22:30 来自北京		6	21	22
	6-21 22:29 来自北京		6	21	22
嘻嘻嘻，真平等	6-21 22:29 来自北京		6	21	22
和人认为一般学校很少会教育这种，大部分还是看自己的品德问题了	6-21 22:29 来自广西		6	21	22
评论区的键盘侠们	6-21 22:29 来自陕西		6	21	22
勿以恶小而为之，教书育人的地方，都这么没是非观。倘若风向是顺着这女神，那是不是学校依然会劝女神小事化了……与人为善？常人之所以奉公守法，不是为了给加害者可乘之机，重新做人的第二次机会！	6-21 22:29 来自广东		6	21	22
@河南大学 她学术侵占查的咋样了？成绩造假的事儿有结果了吗？	6-21 22:28 来自北京		6	21	22
要不怎么说BBC关注了她呢，多少有点川大不能惹她的理由吧？	6-21 22:28 来自重庆		6	21	22
高高举起，轻轻放下	6-21 22:28 来自陕西		6	21	22
就这样？	6-21 22:27 来自贵州		6	21	22
这居然还给保留了党籍？？？？	6-21 22:27 来自河北		6	21	22
看到没 以后网暴都照这个来 随便造	6-21 22:27 来自湖北		6	21	22
？	6-21 22:27 来自广东		6	21	22
轻了	6-21 22:27 来自河北		6	21	22
居然就这样过去了，太可怕了😱，居然可以不用负法律责任？	6-21 22:27 来自浙江		6	21	22
就这样而已吗	6-21 22:26 来自安徽		6	21	22
	6-21 22:26 来自安徽		6	21	22
同志们让我们向国家纪委举报	6-21 22:26 来自湖北		6	21	22
来了	6-21 22:26 来自广东		6	21	22
你赢赢赢，最后	6-21 22:26 来自贵州		6	21	22
哈哈 这种也能留	6-21 22:26 来自安徽		6	21	22
	6-21 22:26 来自山东		6	21	22
呵呵	6-21 22:26 来自陕西		6	21	22
太轻了	6-21 22:25 来自广东		6	21	22
	6-21 22:25 来自湖北		6	21	22
这个社会，还是老实人吃亏。要不是刚好发到微博，被人看到，这个老实的农民可能一辈子都要背着这个莫须有的罪名。还是这里的评论够开放。川大底下的评论都是被筛选过的吧。	6-21 22:25 来自福建		6	21	22
不开除党籍天理难容	6-21 22:25 来自湖北		6	21	22
	6-21 22:25 来自广西		6	21	22
这种人以后也只会危害群众，危害社会，留着干嘛啊	6-21 22:25 来自广东		6	21	22
川大，没错了	6-21 22:24 来自山东		6	21	22
《人民的名义》里陈清泉学外语后研究开会，力保的事后没有纠错，少数坚持严惩的也没有褒奖。就现在考公为了没有35被迫离职、末位淘汰的成员比例来说，力保和严惩的比例有多少，朋党有多少。教育出问题学生及事后的处置，恐怕不止是教育出了问题。建校的目的是啥，有没有《狂飙》高启强的影子？	6-21 22:24 来自山东		6	21	22
首先，没有“偷拍”事件，只有诬蔑事件。其次，其成绩也许很好，但其思想品德出现问题，已经是不符合推免条件。这处罚完全不痛不痒	6-21 22:24 来自广东	1	6	21	22
地铁偷拍事件？？？？？？	6-21 22:24 来自广西		6	21	22
主要是大叔好人，谅解了，真的是好人啊	6-21 22:24 来自北京		6	21	22
这个学生坏到骨子里，此人不除，后患无穷，希望烂到底的川大三思而后行	6-21 22:24 来自上海		6	21	22
意思就是没事过去了	6-21 22:23 来自河北		6	21	22
怎么举报川大啊，真的要查一查这个学校了	6-21 22:23 来自广东	1	6	21	22
真的是呵呵了，有兴趣的查一下全国大学生古琴音乐会川大承办那次，吃相难看到松风琴社罢演，以致以后永远不再让川大承办。可笑啊，讽刺啊……	6-21 22:23 来自河北	1	6	21	22
还在地铁偷拍事件	6-21 22:23 来自北京		6	21	22
没像四川大学那样开启精选，这评论区还值得扫两眼!//@一杯奶茶不加冰可以吗:地铁诬陷事件成地铁偷拍事件了？	6-21 22:23 来自北京		6	21	22
这就是党是吧，尼玛的党没救了	6-21 22:23 来自上海		6	21	22
呵呵	6-21 22:23 来自江苏		6	21	22
入D为人民服务的初心，是不能凭空捏造的，社会有太多考验人心的关卡，只要常在河边走违心违德，仕途一夜大概率会清零，高度也出不了城市，机会难得，本心挣眼闭眼都要清醒。	6-21 22:22 来自广东		6	21	22
我不同意	6-21 22:22 来自上海		6	21	22
各位兄弟，下次遇到这种事直接打一顿，至少解气，不然让你等个大半个月然后照样把你气死。 有事就当场收拾一顿，进局子就进呗，至少解气了	6-21 22:22 来自广东	1	6	21	22
我的父亲是农民，智能手机也玩的不顺，也会偶尔坐地铁，如果有一天年迈的他被人诬陷的话，我杀了她全家，诬陷我可以，诬陷我的父亲绝不允许	6-21 22:22 来自江苏		6	21	22
#川大地铁事件涉事学生被留校留党察看#【四川大学依规依纪处理“地铁偷拍”事件涉事学生】#川大通报地铁事件涉事学生处理结果# 四川大学发布情况通报：	6-21 22:22 来自福建		6	21	22
中国官官相护何时了？！	6-21 22:22 来自四川		6	21	22
#川大地铁事件涉事学生被留校留党察看##四川大学称张某保研不违规#哈哈哈哈这又对哦//@小城爱写字:ta偷拍了大叔呀//@灵魂之力量:首先这个事件本身的命名就存在严重误导 “地铁偷拍”？压根就没有偷拍	6-21 22:22 来自广东		6	21	22
高高举起	6-21 22:22 来自辽宁		6	21	22
评论区什么乌烟瘴气	6-21 22:22 来自四川		6	21	22
为什么还要留党查看	6-21 22:21 来自四川		6	21	22
开 放 包 容	6-21 22:21 来自广东		6	21	22
偷拍？谁偷拍谁？	6-21 22:21 来自广西		6	21	22
报考需谨慎！	6-21 22:21 来自上海		6	21	22
要是男生早就开除了吧	6-21 22:21 来自广东		6	21	22
南京徐老太事件还有记忆吗？社会风气怎么变坏的还有记忆吗？	6-21 22:21 来自江苏	5	6	21	22
西南F4最牛逼的一留大学！！	6-21 22:20 来自重庆		6	21	22
这是一种诬陷，应该受到处罚	6-21 22:20 来自四川		6	21	22
双一留大学	6-21 22:19 来自广东		6	21	22
必须为长江日报点赞	6-22 08:46 来自河北	5680	6	22	08
说得好	6-22 08:46 来自广东	2390	6	22	08
给长江日报点赞	6-22 08:47 来自安徽	2026	6	22	08
给长江日报点赞！	6-22 09:04 来自广西	1212	6	22	09
转发微博	6-22 08:34 来自山东	364	6	22	08
支持一下！	6-22 08:24 来自安徽	317	6	22	08
转发微博	6-22 08:28 来自河南	175	6	22	08
持续关注	6-22 08:46 来自山东	171	6	22	08
有理有据	6-22 11:27 来自湖南	105	6	22	11
支持	6-22 08:47 来自广东	125	6	22	08
支持一下	6-22 11:17 来自安徽	45	6	22	11
	6-22 08:40 来自四川	45	6	22	08
	6-22 08:40 来自四川	28	6	22	08
转发微博	6-22 08:13 来自四川	23	6	22	08
	6-22 08:06 来自江苏	19	6	22	08
	6-22 08:06 来自湖北	22	6	22	08
转发微博	6-22 08:10 来自陕西	16	6	22	08
转发微博	6-22 11:30 来自湖南	11	6	22	11
转发评论	6-22 11:30 来自浙江	8	6	22	11
分析条理清晰	6-22 08:40 来自江苏	85	6	22	08
关注了	6-22 11:29 来自广东	18	6	22	11
支持一下	6-22 11:27 来自浙江	14	6	22	11
转发微博	6-22 08:01 来自江苏	16	6	22	08
点赞	6-22 09:06 来自湖南	32	6	22	09
@保护散步小兔	6-22 08:08 来自湖北	8	6	22	08
转发微博	6-22 08:07 来自河北	6	6	22	08
中肯	6-21 18:48 来自广西	256	6	21	18
那为什么对男的标准不一样？	6-21 18:53 来自美国	1818	6	21	18
至少应该开除出党，党需要这样的人吗？	6-21 18:53 来自北京	750	6	21	18
原来张薇这样的也能留在党内，你让老百姓怎么看待我党？	6-21 19:05 来自上海	698	6	21	19
你不用努力偏向女性，公平公正就好（谨代表我自己这个独立女性）	6-21 18:57 来自湖北	460	6	21	18
但是我认为，网暴对她来说根本不算啥！她是个在自己的道歉声明下面还要耍小动作的人。沉寂一段时间，说不定还能出来作妖呢。	6-21 19:10 来自浙江	336	6	21	19
不敢苟同，得开除党籍，表面上是反对偷拍，实则戴着有色眼镜看待工农阶级，看不起大叔	6-21 18:49 来自北京	225	6	21	18
前两天一个造谣幼师给小孩吃避孕药的可直接刑拘了	6-21 18:53 来自山东	147	6	21	18
留党察看，这个孩子基本上从政也没有什么希望了，行业内大概率要封杀了。她咎由自取。但没到刑不刑的情况是不可能随随便便开除党籍的，你以为我们党那么随便么，那组织的威严何在。组织的处理已经很中肯了。基本上杀她于无形。大部分人都不了解这个情况。国家培养一个高知也不容易。不要轻意打倒	6-21 19:07 来自江苏	22	6	21	19
懂了，反正就是罚酒三杯呗...	6-21 18:47 来自四川	101	6	21	18
个人感觉理记的心里承受能力应该不如那女生。毕竟在网暴过程中，还能用小号嘲讽网友“跳脚什么”的人，实非常人啊，这和打雷时候放风筝有啥区别	6-21 19:05 来自浙江	36	6	21	19
我也觉得适中，有教训就行，没必要往死里整	6-21 18:49 来自广东	14	6	21	18
不建议普通老百姓家的孩子报考这个学校了。	6-21 18:56 来自黑龙江	25	6	21	18
从法理来说，女性就是弱势群体归类，本来就应该获得更多的礼让，照顾倾斜，要求男女完全一致，有违常理，与法理……	6-21 22:44 来自广东	6	6	21	22
原来这种人还能留在D内呀？D员标准这么低么？都为负了	6-21 20:00 来自北京	39	6	21	20
这还没有造成严重后果？社会反响还不够强烈，影响还不够恶劣？	6-21 20:07 来自湖北	24	6	21	20
她们要求男女平等，上一个男已经被开除了	6-21 18:49 来自上海	38	6	21	18
留校观察我赞成，毕竟上学不容易，但是留党察看就很不理解，我们党真的就很缺这样一个党员吗？	6-22 07:08 来自江苏	15	6	22	07
最后一句就是典型屁股决定脑袋	6-21 23:20 来自安徽	10	6	21	23
以后还能成为里脊的同行吗？	6-21 19:03 来自江西	7	6	21	19
有胡编的味道了	6-21 19:42 来自内蒙古	12	6	21	19
那吸毒公职人员在职呢	6-21 18:49 来自湖南	4	6	21	18
我也觉得合理	6-21 18:50 来自浙江	4	6	21	18
中肯，以后又一个彭宇案	6-21 19:45 来自江苏	13	6	21	19
没有共产主义信仰，心里膜拜资产阶级女权思想的党员	6-22 01:14 来自贵州	16	6	22	01
举报张薇有什么用，该举报四川大学分管学生工作的副校长！ 学风党风不正，这是渎职！	6-21 19:16 来自湖北	20	6	21	19
按照党员纪律处分条例第一百四十三条，我觉得太轻了，应该开除党籍	6-21 19:18 来自广东	11	6	21	19
有一点里脊可能多虑了，能做出这种诬陷他人事的，心理素质状态和普通良民不一样，不会对自己想不开	6-22 07:56 来自上海	6	6	22	07
你不觉得自己说的话很可笑吗	6-21 22:01 来自上海	6	6	21	22
希望经过这一次，她不要再有什么恶意陷害别人的心思	6-21 19:44 来自北京		6	21	19
同样的违法犯罪，都不是减伤30%了，这是有罪哥没罪的区别了	6-21 19:41 来自北京	11	6	21	19
老胡表示:说得在理	6-21 19:44 来自重庆	5	6	21	19
肯定至于啊，她在网上造谣、诬陷他人，造成恶劣影响。搁男生身上，早开除十回了	6-21 18:53 来自河南	6	6	21	18
按2点，如果是男的，直接双开了吧	6-21 21:41 来自江西	8	6	21	21
道德人伦，公序良俗。法律、法规、纪律、规章在它们面前好比房间里的踢脚线，是最基础要求也是最低标准。一旦越过就进入空无一物的混乱世界，再也没有挽救余地。任何一次拉扯这根底线都蕴含巨大风险，其影响代价之沉重远非一所学校所能背负。希望张某洗心革面，对得起今天的宽容。但愿如此	6-21 23:55 来自上海	2	6	21	23
不知道通过欺骗当事人，从而获得谅解是否符合参考标准	6-21 19:38 来自湖北	10	6	21	19
对党员的道德要求不应因性别而发生变化	6-21 19:03 来自广东	11	6	21	19
不看名字我还以为是老胡发的	6-22 01:48 来自海南	5	6	22	01
所有的理中客，只会受到小仙女们收回拳头后的又一记重击	6-21 19:20 来自广东	6	6	21	19
这处罚是顶格处罚了，复活甲都差点掉了	6-22 10:54 来自广东	1	6	22	10
个人觉得还是比较合理，就事论事，除了引起舆论愤怒，没有其他严重的后果，处罚既有力度，也给了改正机会，就看她个人是否能深刻反省和改变自己了。	6-21 21:53 来自四川	4	6	21	21
这女的过几年就会以受到迫害为由投靠反华阵营	6-21 21:25 来自广东	4	6	21	21
从严治党？	6-21 19:40 来自山东	4	6	21	19
学新闻的和搞新闻的本质上是一家	6-21 19:21 来自内蒙古	3	6	21	19
你也想吃老胡的饭？	6-21 20:47 来自浙江	2	6	21	20
自动退党对大家都好	6-21 20:35 来自安徽	1	6	21	20
恭喜你啊，说明你是正常人	6-21 19:07 来自陕西	1	6	21	19
的确我觉得也就这样了大家还是要努力致力弥补社会裂痕	6-22 10:50 来自上海		6	22	10
只要舆论推动，涉嫌违纪违德的党员和公职人员被加重处分和问责已成为常态。其实，处分党员，应依据其违纪事实，而不是为了平复舆情，不能因为领导过问、上级重视、舆论热议了就加重惩处。如果不是舆论推动，按常规，张同学不会受到“双留”。	6-22 10:27 来自广西		6	22	10
你最大的问题是:颜值太高	6-22 09:25 来自山东		6	22	09
开除学籍不至于 但是开除党籍是应该的 这种做人不诚实 三观有问题的人 凭什么待在党的队伍里？	6-22 09:14 来自浙江	6	6	22	09
现代社会对女性的礼让是不如古代的。平等和礼让是一对矛盾。	6-22 01:51 来自广东		6	22	01
彭宇案让中国人的道德倒退20年，张V案让党员在人民心中的地位倒退10年。	6-21 23:47 来自江西	5	6	21	23
呵呵	6-21 22:46 来自广东		6	21	22
处罚适中，略微偏重，网络加成了部分。	6-21 21:36 来自上海		6	21	21
转发微博	6-21 21:15 来自重庆		6	21	21
其实她要不要党籍无所谓了	6-21 20:35 来自安徽		6	21	20
说得有道理！	6-21 20:23 来自四川		6	21	20
同罪不同罚，法律一直在偏向女性是什么意思？	6-21 19:19 来自安徽	9	6	21	19
还不够帅，要是貌比彦祖还会拉黑吗，请反思	6-21 19:16 来自北京	1	6	21	19
她说学校准备开除她确实是个谎言	6-21 19:14 来自四川	3	6	21	19
公立救助给处分的时候，一定会考虑民众私力救助的程度的。	6-21 18:50 来自广东	1	6	21	18
理解	6-21 18:49 来自上海		6	21	18
是农民工大叔	6-21 18:48 来自广东		6	21	18
别一副理中客的样子，身为党员背离群众还留在党籍多讽刺，必须开除党籍，这早就是一个社会问题，女生自己把事情放大的，必须承担这个责任，得道和解是他们双方的结果，但是社会舆论不能接受	6-22 15:33 来自福建	3	6	22	15
不是很看得懂理记2.那里想表达什么，怎么句与句之间挺矛盾的	6-22 06:57 来自美国	2	6	22	06
为什么是偏向女性，而不是男女平等	6-22 06:22 来自广东	3	6	22	06
没有恢复大叔名誉，没有有效终止侵害，骗取大叔同情获取谅解，大叔一家在鬼门关走了一遭，网友辟谣不是给张某洗地的理由，好比群众见义勇为终止伤害为变成罪犯减刑理由了。	6-21 21:48 来自江苏	2	6	21	21
不开除不退党，换个男的试试呗？	6-21 20:50 来自山东	2	6	21	20
xxn赶快连线张兰，一起播放好运来，一起带货呀	6-21 20:39 来自广东	3	6	21	20
党员不开除我是没想到的	6-21 19:55 来自浙江	5	6	21	19
得了吧，张薇有啥影响？自杀了？	6-21 19:39 来自河北	3	6	21	19
我也觉得，学校和…如果一有错就把学生和成员踹了，也不合适。学校教书育人，宁可有两分护犊子也不能非常积极地与有错学生划清界限。	6-22 00:25 来自江苏	1	6	22	00
理解个啥，她这是豪无道德底线，一点没有尊重他人的意识，一贯的霸道走到今天，她的家教、学校教育都是失败	6-22 00:17 来自四川	1	6	22	00
生不如死，一般人扛不住，还好大叔没有遭受到	6-21 23:12 来自四川	1	6	21	23
你再读一下你的文字，不亏心么？	6-21 22:57 来自重庆	1	6	21	22
没有偷拍就没有告错不严惩偷拍严惩告错，谢谢这场声势浩大的“公正”	6-21 22:54 来自广西	1	6	21	22
我想起水浒里宋江殚精竭虑地经营梁山，无非是为自己赢得未来献媚权贵、投诚朝廷、获取荣华富贵的资本，诬陷农民工的逻辑就全明白了。此人先想通过该次对无辜人的莫须有罪行的声讨，在女权阵营获得一席之地。再把女权阵营作为牺牲品向真正的权力阶级纳投名状。	6-21 22:38 来自上海	1	6	21	22
既然处分决定已经出来了，就不可能改了，咱们大家把精力留在她以后离校找工作上面去，她会利用舆论，我们人多力量大，也可以制造舆论啊！	6-21 21:36 来自湖北	1	6	21	21
留校可，留党？	6-21 20:05 来自江苏	2	6	21	20
当我知道她是党员之后 呵呵	6-26 17:56 来自北京		6	26	17
准备收割哪边流量了？	6-26 14:57 来自江苏		6	26	14
切	6-25 00:33 来自宁夏		6	25	00
这种人根本就不应该让她入党，可是入了又给踢出去，似乎还没那么严重，只能给留党察看。	6-23 11:40 来自北京		6	23	11
考试作弊入刑，这个行为比作弊恶劣一百倍吧	6-23 00:34 来自安徽		6	23	00
还好，不招惹XXN就好，只和三观正伦理清的保持正常社交，大致不会惹祸上身。	6-22 19:38 来自湖南		6	22	19
惩前毖后，治病救人。虽然该女生行为不符合群众对党员的印象和要求，也不符合其专业要求，但也已收到教育教训，也应给人改过的机会。校方处理还是合适的。	6-22 14:43 来自浙江		6	22	14
我觉得应该是开除党籍保留学籍。毕竟党员的要求更高些。	6-22 13:18 来自陕西	1	6	22	13
总觉得做新闻的还恶意引导舆论要网暴别人，她以后如果还从事这个行业🉐制造出多少冤假错案	6-22 13:15 来自山东		6	22	13
用开除骗谅解，用谅解降处罚。如此骚操作的女生，她心理素质肯定比你强。	6-22 13:09 来自山东		6	22	13
违规保研的事情不追究了，各种程序违规不追究了，就当聋子是吧，四川收破烂大学@四川大学	6-22 12:54 来自广东		6	22	12
大叔谅解她有个重要原因，是她说川大要开除她，但是现在没有被开除，所以这个谅解的原因不成立，她可真是有耍了一次大叔和网友!	6-22 12:23 来自陕西		6	22	12
你自己还时不时的拿自己被网曝说事，内心极度不平衡，农民工原谅它是被它骗获得的谅解，入党条件它配么，它就是精致的利己主义者	6-22 11:16 来自山西		6	22	11
她的最大问题不是挂名保研，研究生阶段不上课吗？现在把视线都放在地铁碰瓷问题上，可见保她的决心有多大了	6-22 10:35 来自四川		6	22	10
她的确很恶劣，后来听说当时她们就去派出所了，民警已经调查说没有偷拍，她回来依然发了视频	6-22 10:00 来自北京		6	22	10
十年前打出一颗子弹 ，以为放了个空炮，十年后一回头，子弹正中眉心。。 想到了这段描述，这是她的咎由自取。。她其实这辈子已经完了，想从这个事件里心灵复活过来都很难，放过她吧，做人留一线	6-22 09:34 来自湖北		6	22	09
底线再次全面沦陷	6-22 09:28 来自河南		6	22	09
双一留大学	6-22 09:20 来自上海		6	22	09
这倒是	6-22 09:12 来自广东		6	22	09
全面从严治党	6-22 07:50 来自河北		6	22	07
最后一段真的很阴阳怪气。。	6-22 07:48 来自江苏		6	22	07
因为你好看，所以拉黑了	6-22 06:49 来自北京		6	22	06
因为她在@四川大学	6-22 06:36 来自天津		6	22	06
差一个道歉	6-22 06:18 来自上海		6	22	06
理记理智，任何事过犹不及	6-22 06:10 来自浙江		6	22	06
理性	6-22 05:57 来自广东		6	22	05
害人之心不可有， 防人之心不可。 人在做天在看的，一切都是因果报应	6-22 05:03 来自江苏		6	22	05
大家看下面的调查问卷结果，居然那么多人都在选“高校负面消息反应了学校管理疏漏”，而不是选“看是怎样的负面消息”，这说明啥，大部分人已经不愿意思考了	6-22 02:00 来自辽宁		6	22	02
是不是间谍呢？？？不查一下吗？	6-22 01:36 来自广东		6	22	01
整这么一大出，她何德何能还留党查看？	6-22 01:07 来自福建		6	22	01
造成了严重的社会舆论影响。	6-22 00:52 来自陕西		6	22	00
不开除至少让她换个专业，现在就开始为流量不择手段造谣诬陷一个无辜的人，假如以后这个人真的从事这个行业不知道后面会制造多少冤案。	6-22 00:16 来自广东		6	22	00
老胡中肯	6-22 00:09 来自上海		6	22	00
人品不行，啥也不灵	6-21 23:49 来自内蒙古		6	21	23
同意你的观点1，2还是希望你保持公平公正不是偏向哪一方。但就我个人观点，你不是很公平公正的看待一小部分事情，如果能做到当然更好，可能是过高要求了吧。	6-21 23:42 来自北京		6	21	23
不是说投名状么	6-21 23:35 来自江苏		6	21	23
理中客	6-21 23:31 来自广西		6	21	23
	6-21 23:25 来自山东		6	21	23
偏向女性一点，就等于没有偏向女性，类似反华不绝对，等于绝对不反华	6-21 23:21 来自贵州	1	6	21	23
应该开除党籍，学校给她记大过	6-21 23:05 来自江西		6	21	23
经典先反思自己	6-21 22:43 来自四川		6	21	22
说到底，大叔还是太善良，这也能谅解这种人	6-21 22:41 来自广东		6	21	22
同意，川大还是比较理性的	6-21 22:30 来自四川		6	21	22
中肯	6-21 22:27 来自山西		6	21	22
你被老胡夺舍了？	6-21 22:21 来自河北		6	21	22
男女平等，互相尊重，谁也不要搞特权，搞偏向就没意思了	6-21 22:18 来自内蒙古		6	21	22
起码开除党籍吧	6-21 21:50 来自甘肃		6	21	21
留校察看没问题，党籍应该开除。这样的人能为共产主义奋斗终生吗。	6-21 21:34 来自辽宁		6	21	21
大家都要有平等，尊重的理念	6-21 21:21 来自江苏		6	21	21
是不是你的颜值没有像你宣传的那样？被人识破了	6-21 21:12 来自浙江		6	21	21
全部拉黑可还行。	6-21 21:04 来自江西		6	21	21
赞同理记这个观点凡事过犹而不及。	6-21 21:02 来自河南		6	21	21
没上热搜第一就很迷	6-21 20:58 来自山东		6	21	20
怎么又翻车了？！	6-21 20:55 来自湖南		6	21	20
不开除党籍，真是要留着过年了！来个鞭炮呗	6-21 20:51 来自法国	1	6	21	20
个人觉得党籍可以保留，学籍应该开除，	6-21 20:25 来自美国		6	21	20
不理解	6-21 20:24 来自湖南		6	21	20
至少该清除党籍	6-21 20:23		6	21	20
哈哈哈你要不要看看617中山大学那个	6-21 20:23 来自云南		6	21	20
什么男女都不想提了，这次只是明白了党员的标准	6-21 20:10 来自浙江		6	21	20
处罚在预想之中，开除什么的想也知道不可能	6-21 20:09 来自辽宁		6	21	20
认同	6-21 20:06 来自安徽		6	21	20
留校可以理解，留党是准备公开降低入党标准吗？	6-21 20:03 来自北京		6	21	20
大叔谅解她是觉得她可怜，大叔一家善良，但是我从很小的教育是人善被欺，她是装可怜，我奶奶从小就跟我说道歉最不值钱，我大学出门读书的时候奶奶就说了遇事不要怕，眼泪不值钱，不要听对不起，对不起都是骗人的，早干嘛去了；热搜跟湾湾的撞到一起去了，突然发现这个处罚太不疼不痒了反而觉得搞笑了	6-21 20:03 来自江苏	1	6	21	20
问题是牠算人吗？	6-21 19:57 来自北京		6	21	19
川大坐实二留大学了。	6-21 19:53 来自江苏	1	6	21	19
噗…她该不会和校领导上床了吧？	6-21 19:50 来自内蒙古		6	21	19
阿记中肯	6-21 19:46 来自河北	2	6	21	19
但愿她能耗子尾汁否则不以为然下次更会无法无天的	6-21 19:46 来自上海		6	21	19
这事不说两句吗？	6-21 19:45 来自海南		6	21	19
老胡中肯	6-21 19:42 来自湖南		6	21	19
但是双标啊！	6-21 19:40 来自广东		6	21	19
因为你努力偏向一点女性，这次我不站你。	6-21 19:40 来自山东	1	6	21	19
女性违法犯罪也要包容吗，那男生犯错为什么就不能给个机会，要赶尽杀绝呢	6-21 19:39 来自北京	2	6	21	19
我觉得大叔的名誉并没有被恢复。	6-21 19:35 来自四川	2	6	21	19
里脊中肯！	6-21 19:32 来自北京		6	21	19
理记，你的理想呢？	6-21 19:30 来自山西		6	21	19
分析的中肯，但是我觉得流程上还需要完善。比如公开道歉，就在微博上发一条不痛不痒的真的有用吗？以前公开道歉不都是在所属单位公示栏张贴亲笔道歉信和保证书（一定期限）然后在主流媒体报纸头版发道歉声明。这才算是社会监督吧	6-21 19:28 来自湖南		6	21	19
这种人留在组织里，容易让人想到藏污纳垢的乌合之众。	6-21 19:28 来自黑龙江		6	21	19
单看她还好，主要是一碗水端不平处理的不公平	6-21 19:27 来自江苏	1	6	21	19
不管你承不承认，真的是“人人平等”，，但有些人更“平等”。	6-21 19:16 来自河南	2	6	21	19
如果是个男的，会不会以寻衅滋事被刑事拘留？	6-21 19:14 来自四川	5	6	21	19
同意	6-21 19:14 来自河南		6	21	19
理师傅说的对，赞同	6-21 19:10 来自山东		6	21	19
赞同	6-21 19:08 来自山东		6	21	19
因为你不够极端	6-21 19:07 来自浙江		6	21	19
被舆论轰半个月纯是川大拖延闹的，早早处理早翻篇了而且还拖出了霸凌同学学术造假	6-21 19:06 来自浙江	1	6	21	19
有一说一，我记中肯	6-21 19:06 来自广东		6	21	19
我觉得开除学籍太过，但是党籍留着太轻，但是好像听说只有严重违纪如贪污受贿才会开除党籍，那看来不开除也算正常？但如果那样，我觉得对党员要求太低了。	6-21 19:05 来自浙江	3	6	21	19
既然女性可以天生凭性别减轻处罚，你看企业敢不敢招女性员工	6-21 19:02 来自北京		6	21	19
先转为敬，火速围观~	6-21 19:00 来自江苏		6	21	19
川大顶住舆论压力，坚守底线思维，本着公平公正公开的原则还是值得赞一下的	6-21 19:00 来自吉林		6	21	19
不同意第二点。现代社会不存在男的包容女人的问题，男女平等。不要被落后的大男子主义影响。	6-21 18:59 来自上海		6	21	18
老张中肯	6-21 18:53 来自湖北		6	21	18
留校察看最多就是某学校包庇垃圾。留党察看说明什么就不用说得太明白了吧？	6-21 18:53 来自浙江	2	6	21	18
中肯加一	6-22 09:19 来自吉林	1	6	22	09
这样的人还能留党？	6-21 23:25 来自山东	1	6	21	23
第一，对党员的要求是要更严格一些，处理适中对于党员来说就是处理偏轻；第二，大学通告中的“公开承认错误”，但是那个小号是怎么回事，查清了吗？	6-21 21:35 来自甘肃	1	6	21	21
你看看这标题，写的是“川大地铁事件”，可不是“地铁诬陷事件”，也就是说他们可没承认是诬陷	6-21 21:26 来自河南	7	6	21	21
图片评论	6-21 20:08 来自江西	1	6	21	20
你是个什么？	6-28 11:15 来自北京		6	28	11
自己把自己PUA了	6-22 14:37 来自内蒙古		6	22	14
主要问题在于，有人举报她学术造假啊	6-22 09:48 来自北京		6	22	09
说实话，刚看到通报的时候心中还是激愤不已，但你的微博有平静到我，评论场还是需要存在理性的声音，谢谢	6-22 06:54 来自北京		6	22	06
我觉得应该开除学籍，同样在川大，之前文新学院那个就是开除	6-22 05:41 来自山东		6	22	05
到底是谁在保他	6-22 03:14 来自内蒙古		6	22	03
逃课这事儿咋没有	6-22 01:29 来自四川		6	22	01
造谣诽谤不严查，长期旷课不处理，藏南缺失不调查，英国使馆关注无动于衷，好耶！	6-22 01:16 来自黑龙江		6	22	01
加速加速再加速，养了一群猪队友，好好的社会环境被霍霍完了	6-22 00:37 来自湖南		6	22	00
@四川大学	6-21 21:50 来自广东		6	21	21
只要处理了就一定会性别报复 无论轻重	6-21 20:53 来自北京		6	21	20
这些人连全名都不知道，更没有被开盒处罚也不清楚，热度完全不能比，性别不同待遇差别好大呢	6-21 20:01 来自四川		6	21	20
你说的对 但是如果放过了还会有下一个 矛盾点是 群众们觉得党员的样子是什么 这个人的样子又是什么	6-21 19:25 来自吉林		6	21	19
你是沸羊羊吗？	6-22 07:10 来自贵州	2	6	22	07
张薇还是厉害，听到要报警第一时间找大叔求情求谅解，避免了行政拘留，不然必被开除学籍。大叔还是太单纯，被鳄鱼眼泪给蒙骗了。	6-21 20:45 来自广东	5	6	21	20
所以依據本國刑法，第246条规定的侮辱、诽谤罪，第257条规定暴力干涉婚姻自由罪，第260条规定的虐待家庭成员罪，第270条规定的侵占罪等。 都屬於告訴乃論，所以所有犯下以上刑事罪行的犯罪行為人，只要取得諒解而導致不用負擔刑事處罰者，都不應該被學校開除了，對嗎？ Q: 沒有被刑事處罰=沒犯罪嗎？	6-30 04:43 来自四川	1	6	30	04
应该是开除党籍的。	6-23 07:44 来自湖北	1	6	23	07
今日欢呼孙大圣，只缘妖雾又重来	6-22 21:50 来自贵州	1	6	22	21
或许开除学籍不至于，但这种人留在党内，为的是败坏党的声誉么？	6-22 19:56 来自四川	1	6	22	19
我是女性，请你一视同仁	6-22 19:26 来自江苏	1	6	22	19
“迅速辟谣恢复名誉”了？！那是有其他博主出来矫正都结果，张薇可是被迫道歉都还死不悔改，凭啥成了对她轻罚的理由？！	6-22 10:33 来自四川	1	6	22	10
还是沸羊羊多呀，晦气	6-22 02:53 来自江苏	1	6	22	02
党员标准是什么？党证是护身服还是救生衣！@四川大学	6-22 00:35 来自安徽	1	6	22	00
重点她没有悔意，不是农民大叔谅解他	6-21 23:40 来自四川	2	6	21	23
开除学籍没必要考上来也不容易，党籍应该开除重严治党不应该是口号	6-21 23:17 来自浙江	1	6	21	23
开除学籍不至于可以，开除党籍不至于就纯粹瞎扯。这样的党员留在队伍里面，对党的危害怎么说都不过分。	6-21 23:10 来自上海	4	6	21	23
先是霸陵没有任何处分，然后就违法造谣，现在违法造谣也不用负法律责任，也不会开除。下一步是什么，嗯，拭目以待几年后的热搜	6-21 22:20 来自辽宁	2	6	21	22
这样的人留党内，是为了降低党的标准吗	6-21 22:13 来自广东	1	6	21	22
图片评论	6-21 22:03 来自广东	1	6	21	22
保研走的最低标准确实	6-21 21:42 来自浙江	1	6	21	21
看了例如中科大一系列事件，看到第一个观点我就立马拉黑	6-21 21:22 来自广东	1	6	21	21
至少要开除出党，这样的人还能留在党内，令人不寒而栗	6-21 21:04 来自海南	1	6	21	21
我觉得四川大学就这样收场吧，即便不开除她，她自己也不好受，甚至她还有没有脸读大学都尚未可知，反正要是我我是没脸在出现在学校里了	6-21 20:32 来自山东	1	6	21	20
当年李同学因为回骂直接被开除，到张同学留校察看。到底谁在占性别便宜。	6-21 19:59 来自江苏	1	6	21	19
偏向女性一点看错了，看成偏女性向一点，吓一跳	6-21 19:38 来自辽宁	1	6	21	19
社科院学者18年在《清华法学》发表论文，他统计1060份刑法判决，想要论证被告人在身份上的差异会不会影响法官的犯罪量刑的影响，四个身份最显著。首先就是性别，女性一旦构成犯罪在轻型和中等量刑的犯罪比男性更轻，分别轻31.2%和24.2%，加权平均轻29.9%	6-21 19:37 来自北京	3	6	21	19
肯定没有什么严重后果啊，毕竟你的同事们都已经在微博上把这次事件由“污蔑诽谤”事件改成“偷拍”事件了	6-21 19:27 来自辽宁	2	6	21	19
从群众中来走到群众对立面了还继续留党，果然就是joker	6-21 18:56 来自河南	2	6	21	18
诬陷属于什么？！最高法最高检公安部联发的文化规定是废纸？！给同门做保洁真尽心！	6-29 09:52 来自江苏		6	29	09
女权大v拉黑你不正常 理中客人人喊打	6-28 11:03 来自浙江		6	28	11
舆论炮轰有什么用，有用的是炮轰后的结果，没有达到网友的结果几个月后谁还会在网上提这件事，一年后直接忘记这个人，对她今后的生活没有一点点影响	6-26 12:08 来自四川		6	26	12
图片评论	6-26 11:58 来自北京		6	26	11
别讲这些，本来她就想利用舆论压力制裁当事人，如果网暴对象是大叔只会比现在更强烈，且人家更没有还击的能力。	6-26 11:02 来自福建		6	26	11
针对本科可能存在学术不端，河南大学迟迟不给回应，阁下怎么看	6-25 00:39 来自四川		6	25	00
学籍和党籍至少开除一共吧	6-24 14:25 来自贵州		6	24	14
《中华人民共和国民法典》 第九百九十五条：人格权受到侵害的，受害人有权依照本法和其他法律的规定请求行为人承担民事责任。受害人的停止侵害、排除妨碍、消除危险、消除影响、恢复名誉、赔礼道歉请求权，不适用诉讼时效的规定	6-24 14:24 来自贵州	1	6	24	14
适中？你确定？ 2023.3.21日，南华大学造谣男生何某被开除学籍，后中科大取消其推免资格 2023.3.19日，苏州大学大四男生造谣并侮辱女生赵某被开除学籍 2023.3.16日，桂林理工大学一男生偷拍后排女生，目前已退学离校 2021.6.17日，中山大学赵某晨在朋友圈捏造事实诽谤他人，开除学籍	6-24 14:11 来自河北		6	24	14
她被举报学术造假，如果属实，她被开除就合理了。	6-24 13:38 来自广东		6	24	13
“编造虚假信息或者明知是编造的虚假信息，在信息网络上散布，起哄闹事，造成公共秩序严重混乱的，依照刑法第293条第4项的规定，以寻衅滋事罪论处。”不知张某是否符合该项情形，注意寻衅滋事罪是公诉案件。	6-24 12:06 来自重庆		6	24	12
人家英国大使馆钦点的间谍，你都敢洗白，那还有什么可讲的	6-24 11:08 来自福建		6	24	11
中肯仅限于这件事 深挖一下都要抓起来了	6-24 08:07 来自江苏		6	24	08
可没有官方出来说霸凌人以及科研挂名是造谣哦	6-23 22:28 来自美国		6	23	22
毕竟女性是高种性别	6-23 13:16 来自江苏		6	23	13
文明社会是不是应该对LGBTQ人群更加包容些呢？	6-23 09:22 来自重庆		6	23	09
以前我以党为荣，现在我不会对这种产物抱太大幻想，说到底人都是自私的。我不知道我会不会以党为耻。但我对国家未来十年乃至五年的前景抱有极大担忧！ 希望不会走向万劫不复，这毕竟是前辈用命换来的！	6-23 09:21 来自山东		6	23	09
大家一起打电话，投诉到教育部，投诉川大，投诉张薇，别轻易放过张薇	6-23 09:21 来自广东		6	23	09
如果不是她骗大叔一家要被开除会得到他们的怜悯吗	6-23 08:24 来自安徽		6	23	08
四川大学这样处理，这党员的先进性、先锋队体现在哪里？	6-23 06:22 来自江苏		6	23	06
如果这种人也能保留党籍的话，那我们也没有必要递交入党申请书了在确定过的情况下还发网上造谣博流量	6-23 03:06 来自上海		6	23	03
图片评论	6-23 01:05 来自黑龙江		6	23	01
这样的人有什么理由留在党内？还有挽救价值？它还能为人民服务？	6-22 23:29 来自北京		6	22	23
这个是她的专业	6-22 20:30 来自广西		6	22	20
说再多也没有用，男女区别对待就在眼前，同事不同处理就是事实	6-22 17:38 来自辽宁		6	22	17
主要是学术弄虚作假，霸凌他人，应该追查到底	6-22 17:23 来自美国		6	22	17
你这跟胡锡进有啥区别？	6-22 16:31 来自广东		6	22	16
从呼声出来就觉得会是这样	6-22 15:21 来自北京		6	22	15
你再去看看视频吧，这种女的居然说中肯	6-22 15:21 来自四川		6	22	15
反思怪，拿媒体人的演技去征求群众的谅解，以后得势了继续欺负群众	6-22 14:04 来自湖北		6	22	14
刑法第246条：公开场合诽谤侮辱他人，利用网络对他人造成重大影响，浏览5000次以上或转发500次以上，可判两年以下有期徒刑。	6-22 13:34 来自甘肃		6	22	13
工人阶级先锋队，为人民服务	6-22 12:45 来自陕西		6	22	12
难道非要出了事才能惩戒 ?	6-22 12:40 来自江苏		6	22	12
如果是男的，3天结案，判刑拘留，牢饭吃起了	6-22 12:00 来自四川		6	22	12
她在事后认错了？我失忆了吗？我怎么记得她知道没偷拍以后也没认错呢？川大可以需要她，我们党也需要她？从整件事来看，她哪一条符合一名党员的要求呢	6-22 11:57 来自河北		6	22	11
据人民日报官微报道，同样是在四川大学，在21年的12月5日晚，学校抓获了一名男生偷拍女厕，学校对此高度重视迅速处理 在12月7日中午，距离事件发生不到一天半，处理结果光速出炉，学校宣布将该男生开除！	6-22 11:36 来自天津	1	6	22	11
当事人谅解是因为她撒谎说学校要开除她	6-22 11:36 来自天津		6	22	11
学新闻上川大！污蔑造谣不用怕！	6-22 11:14 来自辽宁	1	6	22	11
信口开河	6-22 10:58 来自辽宁		6	22	10
沸羊羊的现代文明	6-22 10:40 来自上海		6	22	10
学籍不开除是能理解 党籍再不开除就有问题了，这算什么党员？	6-22 10:32 来自浙江	1	6	22	10
应该是留校察看、开除党籍。道德败坏，双面人，不排除“精选评论才是真心话”是学校教的	6-22 10:30 来自重庆		6	22	10
看来是把校长说服咯	6-22 10:18 来自福建		6	22	10
为啥这个刑拘	6-22 09:58 来自广西		6	22	09
期末考试作弊都得取消学位证	6-22 09:48 来自陕西		6	22	09
性别一换，牢底坐穿。	6-22 09:45 来自福建		6	22	09
老李中肯	6-22 09:37 来自河北		6	22	09
川大不能没有张薇就像西方不能失去耶路撒冷	6-22 09:35 来自上海	1	6	22	09
还是党员？应该从严处理！	6-22 08:55 来自北京		6	22	08
啃腚	6-22 08:21 来自福建	1	6	22	08
博主你被pua啦	6-22 08:11 来自浙江		6	22	08
女性和党是张薇的护甲	6-22 08:11 来自山西	2	6	22	08
说得有道理，舆论场不能肆意滥用。大家多谈论点经济问题，经济好了，就没有这么多人，这么多精力来网上争论了。	6-22 07:31 来自江苏		6	22	07
这样的人，根本不会认识自己的错误，还会继续	6-22 07:24 来自湖北		6	22	07
成年人做错事就要承担后果，这么简单的道理，你却要反思？又见反思怪！	6-22 06:52 来自广东		6	22	06
***员永远是劳动人民的普通一员，这一条就做不到还察看什么？	6-22 06:52 来自浙江		6	22	06
你觉得被舆论炮轰难受是因为心中还有正义，小仙女只会觉得她委屈，不一样的。	6-22 06:34 来自江苏		6	22	06
对当年霸凌的事情没有否认，对大叔的道歉一点都不诚恳。这种品行的人，居然还留在党内～	6-22 06:14 来自吉林		6	22	06
你别觉得了，歇歇吧	6-22 04:13 来自河北		6	22	04
既然这样，那大伙网bao吧，不能给牠好果子吃	6-22 03:26 来自广东		6	22	03
你信她能改邪归正？	6-22 03:26 来自江西		6	22	03
等大叔想不开了来得及吗	6-22 02:40 来自福建		6	22	02
处理适当，不过保研这事到底有没有问题，应该给个交代	6-22 02:40 来自广西		6	22	02
留校察看我能接受 不开除党籍我还真不能接受	6-22 02:29 来自四川		6	22	02
nmd洗地多少钱啊	6-22 02:25 来自河北		6	22	02
造谣放避孕药的直接拘留了	6-22 02:09 来自陕西		6	22	02
。	6-22 01:59 来自四川		6	22	01
一个处罚结果，同时挑起男女对立和党员群众对立，双一留大学，好样的👍🏻	6-22 01:46 来自湖北		6	22	01
以后再有网暴事件，无论男女，🉑按四川大学这个标准处理！	6-22 01:41 来自上海	1	6	22	01
看来现在洗脑能力落下了 这种也在裆内	6-22 01:35 来自浙江		6	22	01
用欺诈的方式获得老实人的原谅，这就是你说的获得当事人原谅？	6-22 01:02 来自四川	1	6	22	01
为什么不开除党籍？保留学籍可以，但这是一个合格的党员？所作所为对得起党员的身份？	6-22 01:01 来自湖南		6	22	01
上一个那男生可是说开就开了，怎么解释，难道四川大学玩性别歧视吗	6-22 01:01 来自北京		6	22	01
所以这件事儿告诉我们，当我们被他人造谣的时候，一定不要选择谅解，坚决走法律程序。人民民主专政，法律自有公允。	6-22 00:57 来自河北	1	6	22	00
分明太重了，应该慰问赔偿遭到网暴的女生并马上安排直博	6-22 00:40 来自福建		6	22	00
没问题，就事论事如果只是简单的公主病啥的我认为这都属于是顶格处理了！但是施暴霸凌以职务之便排挤荼毒她人的行为，才是让人最愤慨的事情！	6-28 16:36 来自福建		6	28	16
媒体人 help 媒体人是吧？节操都不要了？	6-27 23:30 来自吉林		6	27	23
留校查看不开除还是可以，给她一个机会，毕竟还年轻谁都会犯错。至于留党查看也是党员的一个护城河，一般没有犯罪啥的也是先留党查看不会一下就开除的。总的来说处理还是比较恰当的，社会给这个女孩一个教训和机会，希望大学培养的是有德行的人才。。。	6-27 11:39 来自福建		6	27	11
现在情况就是四川大学为了一个罪犯而毁了自己的名声以及全校学生的未来。我这边企业hr都已经丢弃四川大学学生简历了。且其他企业被发现招聘川大的学生也会因此丢失客户。现在企业公开说不招川大的并不是蹭热度而是明哲保身了。	6-26 13:16 来自广东		6	26	13
但是谅解是靠着“被开除”这种“装惨”骗来的，除此之外的霸凌保研也都没有回应	6-26 09:35 来自四川		6	26	09
真的是你呀	6-26 08:18 来自江西		6	26	08
你这意思就是欺负大叔老实人心地善良呗，要是碰到老实人就算怎么伤害人家啥事都没有，要是碰见有背景横的就能把人搞死，是这么个理吧	6-26 00:39 来自河北	1	6	26	00
她是通过欺骗取得的谅解，当时学校根本没介入更不要说开除她”	6-25 17:30 来自湖北		6	25	17
也是党员？党员的可信都真低。	6-25 08:11 来自四川		6	25	08
这就是性别区分女性犯了错尤其是受害者是男性的时候，只要哭诉求饶道歉一般都会被谅解，而男性犯了错且受害者是女性的时候，一般下跪都很难被谅解	6-24 18:10 来自湖南		6	24	18
别洗啦 多少钱呀	6-24 11:18 来自上海		6	24	11
你难受是因为你的脸皮不够厚，脸皮厚度不一样，你就不要推己及人了	6-24 08:32 来自河南		6	24	08
这个问题的症结在于男女。而在于大众感觉被背叛了。感觉这分子背叛了。烂苹果里面有一个好苹果，不奇怪。好，苹果里面出了三两个烂苹果。大家就会感觉问题很严重。而且问题确实很严重。主要是感觉到这人剽窃我们的权柄。	6-24 08:05 来自青海		6	24	08
喜欢纯粹挑事，出了事，翻车又自己不能平事的麻烦，其实对于学校来说就应该开除一了百了，但是估计怕拔萝卜带泥所以……	6-23 22:47 来自江苏		6	23	22
你懂，你比谁都懂//@引云:回复@第七使徒:你是纯粹的法盲//@一杯奶茶不加冰可以吗:那为什么对男的标准不一样？	6-23 22:24 来自上海		6	23	22
如今“传媒”就是靠这么“一批精英”在担任中流砥柱你说它能不“强大”吗？	6-23 18:17 来自湖北		6	23	18
你都还是没搞清楚到底是谁为大叔恢复名誉权，是网友给大叔正名的，这个女的就算在道歉的时候依然嘴硬，在评论区死不认错，你这样说话避重就轻没意思的	6-23 15:01 来自广东		6	23	15
很中肯了	6-23 13:19 来自江西		6	23	13
笑死人了，不看转发，她的谣言视频几十万的播放量是男的早就判刑了，不就因为女的一哭二闹三上吊直接没事	6-23 12:59 来自福建		6	23	12
处罚对她来说意义不大啊，虽然政治生命GG了，但是像她涉及的方方面面，其实根本也不打算参与到政治工作中 其次人们愤怒的点不在于她错误造谣了大叔，而是在于她第一反应的处理是推卸甚至带有蔑视，作为一个党员如此中伤群众，这种入党的基本素质要求都不达标，是如何入党的 如此轻易保研的公平性又在哪	6-23 11:55 来自山东		6	23	11
第一章 男厕失守 第二章 体校入侵 第三章 印巴欺凌 第四章 学术妲己 第五章 地铁仙女 四川大学传奇，正在连载，敬请期待～留校察看可以理解，留党就挺6，这跟党员差了不是一星半点，	6-23 11:48 来自福建	2	6	23	11
这个四川大学就是之前男厕改女厕的那个学校，重女轻男又怎么舍得它们的宝贝女大学生呢	6-23 04:43 来自广东		6	23	04
為何不拘留？	6-22 21:16 来自广东		6	22	21
按理来说舆论的处罚应该属于道德责 ，人所犯下过错后，法律，纪律的惩罚不应该因为道德谴责而减轻	6-22 18:40 来自河北		6	22	18
里脊我今天顶你	6-22 18:08 来自江苏		6	22	18
留校给领导察看是吧？细说察看	6-22 17:57 来自安徽	1	6	22	17
还有校园暴力呢，差点导致一个女生自杀	6-22 15:59 来自河北		6	22	15
这段话是chat HXJ自动生成的吧	6-22 15:41 来自青海		6	22	15
教员知道有这样的大学生，会让她留党察看吗？？？？	6-22 15:11 来自河北		6	22	15
其实前两点一点都不重要，重要的事第三点是吧，怕扯出一大堆幕后的人是吧？	6-22 14:57 来自广东		6	22	14
川大这是在告诉我们，以后造谣诽谤侮辱他人再不是违法犯罪了，那就看谁不顺眼就造他或她的黄谣，编谣言，再大面积推广传播	6-22 14:45 来自甘肃		6	22	14
女生能被谅解男生就不行？不是平等吗这时候怎么又不说平等了？那么多男生犯错被开除的，开除一个女生就这么困难？这处分太轻，两年时间一过，她就能恢复所有权利，什么影响都不会有！现在不开除还指望以后开除，根本不可能，川大要是真有诚意给大家一个交代，就采用和对男生相同的处理方式，立刻开除她	6-22 14:28 来自安徽		6	22	14
男女标准为什么不一样	6-22 14:25 来自广东		6	22	14
法律中的诽谤罪 怎么讲的 没有违法嘛	6-22 14:24 来自江苏		6	22	14
谅解和和解原本就不是一回事。造谣女生用男友钱买婚纱看演唱会的事儿更接近张这个造谣。女生选择和解了，但是微博男性绝对不会类比这个。而要类比半年给十几个女生P黄图造黄谣，还诋毁一男生生活混乱，这样案情明显更重的男生，不谈案情，春秋笔法。//@昧却本来人:一和解，杀人犯都能死刑变无期	6-22 13:38 来自福建	1	6	22	13
建议死刑	6-22 13:28 来自广东		6	22	13
你是张微亲戚？	6-22 11:49 来自黑龙江		6	22	11
《四川大学学生纪律处分暂行条例》第14条第9项：威胁、恐吓、侮辱、诽谤他人者，视其情节给予严重警告直至开除学籍处分。 学校直接无视自己的学校条例[捂脸][捂脸][捂脸]	6-22 10:45 来自福建		6	22	10
针对你第一段的“而且迅速就辟谣恢复名誉了”这句话不太认同噢，现在有些评论区里还有很多人说没了解过起初，就说大叔拿着手机蹲在那不是偷拍是干嘛，或没拍这女的也拍了别人等言论…这才过多久呀，时间再久一点谁能知道这样说法的人不会越来越多	6-22 10:42 来自广东		6	22	10
凭什么要反思自己，女的作一下就要让着？	6-22 10:38 来自湖北		6	22	10
张微这十多天把各个领导都 shui 服了	6-22 10:36 来自四川	1	6	22	10
“如果他没偷拍，为什么不站出来为自己发声？”她倒是发声啊？？	6-22 10:34 来自陕西	1	6	22	10
我等屁民的舆论算个屁啊 人家都准备好润英国了	6-22 10:08 来自上海		6	22	10
单说个案，处理得还行。 对比男生开黄腔的，就不对味了。	6-22 10:07 来自美国		6	22	10
回复@路人浩浩酱:而且留党察看，期满就会恢复权利，并且让这样的人留在党令人担心，根据网上看，此人还要出国留学，也就是说留党察看对她完全没影响，出去留完学出来，党员权利又可以使用了，两项处罚对比她的前任处罚实在是轻描淡写。	6-22 10:01 来自安徽		6	22	10
回复@路人浩浩酱:四川大学前有嫖娼开除学籍，也就是说违法行为已经可以开除了，这个侮辱诽谤，就按照目前微博传播的情况看，很可能构成犯罪了，即使当事人未起诉，但是不管怎么说违法比犯罪要轻，严重的行为的处罚比相对来说较轻行为处罚轻，明显让人难以接受。	6-22 09:58 来自安徽		6	22	09
我不是觉得男生偷拍诽谤没有错 我觉得他们都应该拘留开除 但是我希望的是女生在犯同样的错误恶的时候 也应该公平公正的对他们进行处罚 男生应该开除拘留 女生同样也应该如此 而不是双标 "重男轻女" 我不懂应该对女生宽容什么 因为有些女生的心比男生还恶毒	6-22 09:53 来自广东		6	22	09
对川大的处理结果坚决不满意，建议至少开除张某党籍，川大难以服众，只会自毁名声，这样的学校，不去也罢。	6-22 09:52 来自辽宁		6	22	09
人们愤怒的是同罪不同罚	6-22 09:43 来自海南	1	6	22	09
如果当事人选择不原谅，走法律程序，你觉得这个有案底的张某学校应该怎么处理？同理，现在川大这样处理合适吗？她能逃过一劫只能说当事人太善良	6-22 09:22 来自江苏		6	22	09
现在什么阿猫阿狗都能成为同志，她那是道歉么？她那聊天记录的态度你看到了么？我感谢你维护女性，但是这样的女性她配么，你应该维护的是跳楼的妈妈。分的清对错么你 ，不下雨了，开始下头了	6-22 09:16 来自陕西		6	22	09
也算是惩前毖后治病救人 但愿这种脸皮超厚心理超强的人能吸取点教训吧	6-22 09:08 来自江苏		6	22	09
大叔原谅，并不能说明她没问题啊，也不能说明她具备继续担任党员和研究生的资格啊。。而且她霸凌同学，不同平台上利用流量搞男女对立，学术成果存疑遭到举报的这些事情才是真正反映问题啊，官方倒是只字不提。好一个避重就轻掩人耳目糊弄过关这些你怎么解释？	6-22 08:47 来自广东		6	22	08
你反思啥呢，反思怪？	6-22 08:33		6	22	08
#男子造谣冒充女幼师给幼儿喂药被刑拘#	6-22 08:28 来自山东		6	22	08
问题的重点已经不是当初的污蔑了，是入学晋升的最令人厌恶的公平性问题	6-22 08:16 来自韩国		6	22	08
就是敷衍一下你们这些韭菜。你们还当真了。	6-22 08:14 来自上海		6	22	08
老胡盗号了？？	6-22 08:13 来自山东	1	6	22	08
1.并不知道当事人是否真正谅解，张明显以退学为由威胁大叔。 2.造成了恶劣后果。给当事人造成了心理压力，大叔玉玉了	6-22 08:08 来自浙江		6	22	08
人家研究生嫖娼败坏道德，被开除。我们研究生违反法律规定，学新闻的擅长侮辱诽谤他人散播不实言论，就不应该被开除，毕竟多大点事啊	6-22 07:59 来自天津		6	22	07
照你这么说，造谣某某卖Y的，受害人也没有想不开干点啥，也迅速刑拘辟谣了。造谣投药的，也是同理。另外，党纪的处份规定，不会因为你免于法律处罚而减免	6-22 07:58 来自广西		6	22	07
不止女性博主拉黑你哦	6-22 07:44 来自福建		6	22	07
我提供一个思路：留党察看，两年内不再犯党纪，刚好研究生毕业，然后进川大宣传部任职	6-22 07:43 来自湖北		6	22	07
但是川大直接印象降分了，至少以后孩子报考避坑拉黑	6-22 07:37 来自广西		6	22	07
怎么跟胡锡进是一种发言，这样处罚是不好的开头，以后人都会以为造谣成本太低。	6-22 07:29 来自山东		6	22	07
	6-22 07:28 来自四川		6	22	07
你是和稀泥思想，就是有你这种思想助长了像张薇这种人。	6-22 06:50 来自贵州		6	22	06
还是入党保平安	6-22 06:48 来自山东		6	22	06
本公司永久拒绝录用张某以及四川某大学相关的所有求职者，违法也不录用，抵制张某从业的任何企业，特别是媒体平台。	6-22 06:44 来自安徽		6	22	06
够不够得上开除党籍我不知道，我只知道，一个党员，学的传媒，知道自己误会他人，还明知故犯，试图利用舆论攻击诬陷他人，事后狂妄不认错，在警察介入后才开始认错，这种人，就不应该是党员。	6-22 06:05 来自辽宁		6	22	06
“抛开事实不谈”。论文有问题，保研资格有问题	6-22 06:05 来自上海		6	22	06
这个就类似判“死缓”吧：死不了了。现在谁还拿档案说事儿	6-22 06:02 来自北京		6	22	06
不是，人家拉黑你你反思个Der啊，被pua出斯德哥尔摩综合症了吧？	6-22 05:56 来自上海		6	22	05
你懂个鸟，双标	6-22 05:36 来自江苏		6	22	05
你看女拳对男性尊重吗？	6-22 05:21 来自福建		6	22	05
没有完成恶劣后果？你确定？那怎么才算恶劣？都颠倒黑白网爆人了，农民工要不是有个年轻上网的儿子，一个普通人就这样被扣帽子网爆了？为了前途道歉，还撒谎说要被开除，农民工善良被她利用，谅解成了评判整个事件的重要依据了？她在不诚恳的道歉微博下跳脚说着不知悔改的话，让网民对d员标准质疑	6-22 04:05 来自北京		6	22	04
⚠️关键是：她已在现场确认了大叔并未偷拍后还公然在网上使用贬损话语攻击大叔并且臆断大叔是偷拍老手！只因为大叔未起诉她才躲过了造谣、侮辱罪刑责！道歉是否真心诚意她自己心里清楚。川大对她的处理势必成为标杆。涉嫌触犯刑法却既保住了党籍也保住了学籍，会否有彭宇案所产生的社会风气后果？	6-22 02:55 来自美国		6	22	02
不理解，不支持	6-22 02:40 来自山东		6	22	02
调查投票罚清了成碾压票数，可川大以及周边大v全是支持，我很难不怀疑他们没在刷评论	6-22 02:24 来自北京		6	22	02
现代文明社会的一致特点是对女拳更包容更礼让一些	6-22 02:13 来自广东		6	22	02
我觉得我也偏女权，但我就不想拉黑你，我觉得可以看到一些东西，也可以自己分析吸收有用的。开除是不是合适我不想讨论，但是这事哪怕属于诽谤也是自诉，这和解了又没去告，开除从程序上来讲就走不通。很多人却还是不依不饶掐着学校，我不知道他们是真不明白还是装不明白，从法治的角度来讲我看得很累。	6-22 01:50 来自浙江		6	22	01
她这是网暴？？？她这是投名状，收获主子认可，粉丝认可。	6-22 01:46 来自安徽		6	22	01
女生是这样，下次出现男性干这种事，要是光速开除，我们可要掀桌了	6-22 01:42 来自江苏		6	22	01
中山大那个男的真冤枉。比这个还恶劣？	6-22 00:48 来自北京		6	22	00
至少应该开除出党，党需要这样的人吗？	6-22 00:39 来自北京		6	22	00
你闭嘴吧	6-22 00:39 来自北京		6	22	00
首先她是个党员	6-22 00:39 来自广西	1	6	22	00
@一流浪帝一: 如果是没有背景的男同学，我看秒开除吧 呼吁所有的男性千万不要轻易妥协！你的妥协就是对更多人的残忍！没人第一次就可以这么胡作非为的，没有长期的扭曲人性是不可能形成的！	6-22 00:36 来自山西		6	22	00
啥够	6-22 00:30 来自海南		6	22	00
说开除学籍就过分了，但起码得开除党籍吧	6-22 00:20 来自海南		6	22	00
南京鹏宇案也没有造成恶劣后果，但你看看现在社会风气。张某也没造成恶劣后果，那你且听社会上怎么说	6-22 00:18 来自江苏		6	22	00
呵呵！这种人还能是党员，还能干新闻，将来的怎样颠倒黑白，破坏我党的形象，还是有人需要这样的“新闻人才”来为其工作？	6-22 00:14 来自辽宁		6	22	00
开除党籍还不至于？什么党啊这么嚣张	6-22 00:12 来自上海		6	22	00
留着过年啊？？	6-22 00:05 来自湖南		6	22	00
川大，男生，造谣，开除，还有，当你()理中客	6-22 00:05 来自湖北		6	22	00
要平等就彻底平等，最讨厌大男子主义的人	6-21 23:56 来自四川		6	21	23
	6-21 23:54 来自福建		6	21	23
这女的很会演戏，学校可能也被她装抑郁闹自杀威胁着，这种事学校更怕，单事实上那女的极其强大根本不会死。	6-21 23:54 来自浙江		6	21	23
中肯？不就是骑墙吗？反正留校查看和留党察看不影响她出国过美美的日子。也就是说给我们听听：你们够了哈，我已经处理过她了。再比比小心报警抓你影响学校声誉。	6-21 23:48 来自安徽		6	21	23
从严治党	6-21 23:43 来自广东		6	21	23
还中肯男的第二天开除，女的调查n天，然后双留查看	6-21 23:31 来自广东		6	21	23
“留党察看”在党员看来是严重的处罚，在群众看来，那就是包庇，连自罚三杯都算不上。	6-21 23:30 来自湖北		6	21	23
我记得以前很多判决书是这样说的“影响极其恶劣，不杀不足以平民愤”	6-21 23:25 来自广东		6	21	23
个人也认为处罚适中，不轻不重。但对比类似案例中对男性当事人的处罚，明显轻多了。越来越多这类的案例只会加重男女对立和社会矛盾。	6-21 23:23 来自湖北	1	6	21	23
我学到的是，污蔑不犯法	6-21 23:22 来自云南		6	21	23
从严治党原来只是说着玩玩啊	6-21 23:22 来自山东		6	21	23
舆论对炮轰是为了给这些上级压力，尽快给出结果，倘若没有舆论，你觉得会有从假装道歉开始到后面的所有事情吗？张仙女可是微博一删就美美隐身了呢	6-21 23:16 来自广东		6	21	23
怎么有脸写立德树人	6-21 23:12 来自山东		6	21	23
。。。我只知道川大校规白纸黑字写了这种人要被开除，然后它自己对当初造谣或者偷拍的男的也是严格依规处置，而现在它把自己的校规校纪吃进肚子里不认账了	6-21 23:07 来自四川		6	21	23
我觉得开除肯定没戏，但是留党就不是太赞同，一个诬陷他人确定，霸凌如果也确定了，真的不配做党员	6-21 23:04 来自黑龙江		6	21	23
学籍不讨论，“党性”怎么样？难道党性不是高于一切。	6-21 23:03 来自河南		6	21	23
第二店是因为网友帮助大爷好吧	6-21 23:03 来自北京		6	21	23
为什么男博士嫖个娼直接开除？	6-21 23:02 来自浙江		6	21	23
我女性，需要谁包容吗？我活的很好，自食其力，男女平等好吧！	6-21 23:01 来自河南		6	21	23
党是为人民服务的，人民不需要这样的党员	6-21 22:59 来自广西		6	21	22
你脸皮虽老但薄，人家脸皮可厚着呢	6-21 22:56 来自河南		6	21	22
只有一个标准就是法律法规，依法治国！	6-21 22:55 来自重庆		6	21	22
问题不单单是地铁诬陷事件，还有保研招录审核等问题。既然合理合法，应该完整公开调查追责程序、保研招录审核流程和女方保研资格资料，还有各个流程程序的负责人员，而非一个轻飘飘的所谓“合理”，然后大打感情牌。	6-21 22:53 来自广东		6	21	22
是嘛，做得要受得，自己是始作俑者发到网上，就别怪网友把她踩下深渊	6-21 22:43 来自河南		6	21	22
反思怪	6-21 22:42 来自四川		6	21	22
哈哈，要是一个女公主的被诬陷了，估计会一哭二闹三上吊，不把他弄死不罢休！为何？	6-21 22:38 来自内蒙古		6	21	22
？？	6-21 22:35 来自广东		6	21	22
中啃！	6-21 22:29 来自陕西		6	21	22
那你这样说就没道理了，学校不开除她学校和党籍，难道是为了让我们更有理由网暴她？	6-21 22:27 来自黑龙江		6	21	22
现在讨好女拳已经晚了，它们担心你名气大，会抢了它们的生意	6-21 22:19 来自山东		6	21	22
里脊现在完全往胡锡进发展了 ，各种讨好骑墙躲事。	6-21 22:18 来自湖南		6	21	22
反正张薇社死了	6-21 22:18 来自四川		6	21	22
扯淡，她要是不会钻营或者是别人就可能是寻衅滋事要判了	6-21 22:17 来自湖南		6	21	22
一丘之…	6-21 22:15 来自江苏		6	21	22
这事要是男的呢，反正我不服	6-21 22:13 来自天津		6	21	22
看看之前男学生的造谣，嫖娼是什么惩罚	6-21 22:01 来自广东		6	21	22
建议以后适用于四川全省，如果确实可行，那就全国推广	6-21 21:55 来自浙江		6	21	21
这事的焦点是没查透	6-21 21:53 来自山东		6	21	21
单独看，这个处罚决定确实可以接受，也没什么毛病。但联系起诸多同类案件尤其是当事人为男生的时候，就能非常明显的看出这两者之间处罚的力度完全不等。不患寡而患不均，现在这个社会对待男女如此双标，确实只能让人呵呵	6-21 21:52 来自重庆		6	21	21
女性要的应当是平权 不是特权	6-21 21:50 来自广东	1	6	21	21
因为获得谅解、没有被起诉，所以她犯下的过错就变成可以原谅、可以被党接受、不需要开除党籍的了？我反正无法接受干了这种事的人还是党员。	6-21 21:44 来自广东		6	21	21
活该，觉得轻了，故意诋毁他人，还是学新闻学的	6-21 21:44 来自广东	2	6	21	21
男女平等？？？	6-21 21:43 来自江苏	1	6	21	21
我就知道对待男女标准应该一样，为什么要更包容更忍让	6-21 21:42 来自河南		6	21	21
错了，最重要的参考标准是法律，任何人任何事都不能凌驾于法律之上，你对法律的理解是片面的，认为当事人谅解了就没事，法律的确规定，诽谤罪需要告诉的才处理，但这仅限一般诽谤，严重危害社会秩序和国家安全的例外，至于是不是严重危害社会秩序，两高司法解释中注明过，你应该去看看	6-21 21:41 来自四川		6	21	21
说吧，是不是提前就得到消息了	6-21 21:38 来自天津		6	21	21
辟开任何个人背景之说，仅问句理记你: 假如这丫不是党员的话，校方会是这么处理吗？	6-21 21:37 来自山西		6	21	21
川大，你觉得发布了这条，大家会信服么	6-21 21:37 来自浙江		6	21	21
党员更应该严格处理！总要让群众知道党内不该有这样的人存在！	6-21 21:35 来自广东		6	21	21
我给你分析下，底层百姓对于欺负都是忍气吞声。你觉得他们会说什么。我也是就是论事分析。这个事件的恶略在于没事搞事。装小白兔装无辜。这样的人毕业进了系统有了权带坏的把控的是一群人和所谓的机关。指鼠为鸭没发生多久呢。为什么那么件简单事情变成这样才清楚。学校机关都不是党员？	6-21 21:35 来自上海		6	21	21
所有犯法、杀人，都可以用道歉来了结了！这就是走资派的法治环境！	6-21 21:34 来自四川		6	21	21
我觉得你得在接受一次和张伟大学一致的炮轰	6-21 21:31 来自辽宁		6	21	21
呵呵呵//@一杯奶茶不加冰可以吗:那为什么对男的标准不一样？	6-21 21:29 来自广东		6	21	21
现在说的是她保研的问题，你在这里扯什么呢	6-21 21:29 来自四川		6	21	21
这个2说的很对啊	6-21 21:28 来自河北		6	21	21
你的意思是就欺负老实人农民工是吧？	6-21 21:27 来自河南		6	21	21
我只说一句话，不患寡而患不均	6-21 21:25 来自安徽	1	6	21	21
你高兴就好	6-21 21:23 来自江苏		6	21	21
换句话说，闹这么大惩罚就这么点估计会有更多人仿效，毕竟前例摆在这里了，以后会有不止一个两个张某出现	6-21 21:22 来自陕西		6	21	21
没造成恶劣后果，因为大叔不上网，她和解后不道歉，发酵以后不道歉。闹大了牵扯自己利益了才道歉。	6-21 21:22 来自辽宁		6	21	21
洗地的，说中肯的，适中的，顶格的，看看中科大类似事件吧，他们被处罚的时候怎么不见你们出来说一声。张的违法犯罪行为甚于如上案例，为何处罚不痛不痒?	6-21 21:20 来自广东		6	21	21
呸	6-21 21:19 来自上海		6	21	21
她的违法犯罪行为是实实在在发生了的，要是这样是不是以后我杀人了，被害者家属原谅了我就相当于没杀人	6-21 21:19 来自北京		6	21	21
自作孽不可活	6-21 21:17 来自江苏		6	21	21
这种能在党内，党是什么？？？？	6-21 21:14 来自福建		6	21	21
一边说男女平等，一边说要对女性包容，这是双标吗	6-21 21:14 来自广东		6	21	21
理中肯	6-21 21:12 来自北京		6	21	21
省流:张薇未受任何惩罚	6-21 21:03 来自广东		6	21	21
我觉得：党员是在国破家亡内忧外患时候振臂高呼的革命家，党员是在名扬内外有着优渥待遇时毅然隐姓埋名的先行者，党员是在自己岗位上尽职尽责国家需要时逆流而上的无名英雄。我愿意与这类人为伍，我愿意与这类人共同奋斗，我愿意与这类人一起前行。这才是我入党的原因。我对张w，颠倒黑白的人，不屑。	6-21 21:03 来自北京	1	6	21	21
呵呵，如果是个男的，巴不得枪毙了	6-21 21:03 来自河南		6	21	21
留校查看没有学位证	6-21 21:01 来自广西		6	21	21
适中个屁	6-21 21:01 来自广东	1	6	21	21
如果换个性别还能这么处理，我就服	6-21 20:58 来自江苏		6	21	20
其实大部分人认为处理得轻还是因为有双标嫌隙，如果是一个男生犯下此等错误造成同样社会影响，会是个什么处分下场，想象一下内心就有答案	6-21 20:57 来自辽宁		6	21	20
我作为女性，不用你偏向。再让着这些小仙女，我们这些正常女性都要陪葬了！我支持对这些挑动对立，蛮不讲理的小仙女痛打落水狗!	6-21 20:56 来自广东		6	21	20
你读的书怕都被喂猪了	6-21 20:54 来自湖北		6	21	20
但凡有点良心的人都不会有你这种评价	6-21 20:53 来自湖北	1	6	21	20
第一我觉得她并不会在乎舆论（从她的道歉上来看）第二她之前不是还有校园霸凌吗 受害者可不是一个人 她就是坏到骨子里面的	6-21 20:53 来自广东		6	21	20
开不开除学籍是一回事，党员构陷群众是另一回事，党的纪律不是拿来遮羞的，被害人的善意不是党纪从轻处罚的理由	6-21 20:53 来自甘肃		6	21	20
男的被开除的时候怎么你没有心里话？	6-21 20:52 来自福建		6	21	20
恢复名誉？回村后的嘲笑没人管？这个就叫阶级吧	6-21 20:52 来自陕西		6	21	20
我一直认为这件事和性别没有关系，不喜欢被别人拍到镜头里，不分性别；不能随意拍别人，同样不分性别。女生的做法让人愤怒的点是在事情已经澄清解决了的前提下还要去网络上恶意引战辱骂对方，作为一名被保研的新闻专业党员身的份来讲不可容忍，这都属于道德问题，和性别有啥关系	6-21 20:52 来自广东	1	6	21	20
她拍的是理记，您还这么认为吗？	6-21 20:51 来自江苏		6	21	20
同样是造谣诽谤，情节严重，影响恶劣，那人是行拘，另外那人是刑拘，而这人只是留校察看留党察看	6-21 20:49 来自福建		6	21	20
	6-21 20:48 来自广东		6	21	20
解释一下	6-21 20:44 来自北京	2	6	21	20
狗屁，那为什么男的就处罚的重？？小仙女有特权？	6-21 20:43 来自河北	2	6	21	20
我觉得因果有点反了，是因为闹大了才处的分，你想想某民报，居然定性了个乌龙事件。	6-21 20:40 来自广东	1	6	21	20
女性不需要男性尊重	6-21 20:38 来自河南		6	21	20
会用浏览器可以搜索诬陷他人的大学生别的学校怎么处罚的	6-21 20:36 来自河南		6	21	20
谅解他还起诉干嘛，别说胡话	6-21 20:36 来自湖南		6	21	20
双一留大学	6-21 20:34 来自江苏		6	21	20
你做得最不好的地方就是帅而不约	6-21 20:29 来自安徽		6	21	20
党员本身对社会的责任就比普通人更大，受到的处分也该更重，她这处罚屁都算不上	6-21 20:29 来自山东		6	21	20
非要大叔出点事么？	6-21 20:29 来自内蒙古		6	21	20
诬蔑、造谣已经违法了，道歉有用要警察干嘛？	6-21 20:28 来自广东		6	21	20
精选评论农民工知道吗？真正愤怒的是精选评论啊	6-21 20:27 来自广西		6	21	20
党籍？简直可笑啊 别玷污我心里党的形象	6-21 20:25 来自四川		6	21	20
这就是造谣零成本。	6-21 20:23 来自广东		6	21	20
对得起校训海纳百川，有容乃大，有容乃大，	6-21 20:23 来自安徽		6	21	20
看了之后有几点想说，针对第一点，有没有获得当事人谅解这一点，我们应该看一下在什么情况下谅解的，显而易见，是她说大叔不原谅她，她就会被开除。第二，要看有没有造成恶劣的后果，有没有一种可能是大叔可能不关注网络。	6-21 20:21 来自云南		6	21	20
公共事件要辩证的看，而非个人好恶。今天舆论一边倒的谴责，看似是对张薇，实际是对女拳的不良现象的谴责，是对法治公平的质疑。对女性真正的关爱和保护不是双标和和稀泥，而是当女性真的遭受侵害时，人们会站出来帮助她，鼓励她，而不是周围人议论“可能是污蔑”“又一个小作文”……	6-21 20:20 来自北京		6	21	20
同样是造谣有的人直接刑拘，有的人却还有值得讨论的余地，一视同仁就那么难吗？	6-21 20:19 来自湖南		6	21	20
这种品行，没有开除党籍就离谱，当事人原谅可以说是好说话，善良。这个女从头到尾的表现，都显露出是一个极度自私，做错事后并没有想弥补，而是想着继续颠倒黑白，到后面因为事情败露，迫于压力道歉，道歉的同时依旧小动作不断，这种品行差到极致的人，居然不开除党籍？	6-21 20:19 来自湖北		6	21	20
有没有人接单 我想出300谁帮我扣张微一头饭	6-21 20:18 来自山东		6	21	20
男生造谣开除学籍取消保研，女生造谣留校留党查看，太女权了，刑不上仙女	6-21 20:17 来自辽宁		6	21	20
关注一下。	6-21 20:17 来自内蒙古		6	21	20
懂了 先锋队就是这样先锋的	6-21 20:15 来自湖南		6	21	20
处理得好文明	6-21 20:14 来自四川		6	21	20
老理中肯	6-21 20:13 来自浙江		6	21	20
拉黑你的不用理，对这个事件我发现还是有很多讲道理的女性的，不过张薇这个人算是第一次造成这么恶劣的影响的，教员曾经说过，矫枉必须过正，否则不能起到警醒大众的作用，人人想做好人，最后都让坏人占便宜了。	6-21 20:12 来自安徽		6	21	20
看看什么叫男女对立的双标？	6-21 20:08 来自广东		6	21	20
一个在道歉声明还搞小号的人你指望这个人干啥，成功将男女对立和党员与人民群众对立又搞到新的高度的一个人，四川大学和张同学青史留名了	6-21 20:07 来自四川		6	21	20
真实发生的偷拍什么时候也能有在热搜上待十天半个月的待遇当然挂热搜在现在也不能解决问题了，还是希望国民素质能提高、相关法律制度能完善。	6-21 20:07 来自广西		6	21	20
可是男的造谣三天之内迅速开除呢，难道只有一种性别的人才有改过自新的机会吗	6-21 20:04 来自浙江		6	21	20
能把你家的厕所改为公共女厕所吗？	6-21 20:04 来自广东		6	21	20
包容性些，呵呵，这其实就是一种性别歧视，在这个问题上用包容性这三个字，就是个笑话	6-21 20:04 来自广东		6	21	20
你都说了她们是女权，那你还有啥好反思，女权就是一群极端的人	6-21 20:02 来自福建		6	21	20
李记，你自己也是新闻人，别揣着明白装糊涂，你太知道张薇目的是什么，网暴他人来换取流量而已。新闻人知道怎么利用舆论，裹挟舆论。这么做其实很可怕，而且从张薇后面的一系列操作和反应来看，此人“恶念”极深。之所以现在网络风气乌烟瘴气，不就是因为这种知道怎么利用和消费网友情绪的人存在吗？	6-21 19:59 来自四川	1	6	21	19
老胡江湖地位不保	6-21 19:58 来自广东	1	6	21	19
老胡退休了，你继承了老胡的位置。去，把那个盘子叼回来！	6-21 19:57 来自江苏	1	6	21	19
她收到这么严重的舆论影响还不是相关方一直没有作为导致的？	6-21 19:55 来自陕西		6	21	19
她是学新闻的，还没工作就学会造谣了，这难道不恶劣	6-21 19:55 来自江苏	1	6	21	19
《总不可能都是别人的错嘛》	6-21 19:54 来自四川		6	21	19
名誉恢复了！？？党员污蔑农民，知道是什么性质嘛！？？	6-21 19:54 来自北京	2	6	21	19
胡肯	6-21 19:52 来自江苏		6	21	19
道德感高的人和没有道德感的人遭受到舆论压力的体验是不一样的，所以舆论的炮轰对这类人就是个屁，有可能还是她沾沾自喜的流量。	6-21 19:52 来自浙江	1	6	21	19
这种处理完全错误，他是知道没有拍的情况下还故意散播谣言，当事人原谅，不代表社会舆论，应该学校开除和离开党，	6-21 19:50 来自广东		6	21	19
别忘了，这女的在三个平台打三套拳，舆论抗压能力比一般人要强的多，第一次道歉精选评论，还用小号试图抵抗	6-21 19:47 来自广西		6	21	19
这种人进了体制的话大概率会犯大错，未来等纪委监委通报吧	6-21 19:46 来自广东		6	21	19
党需要这样的人吗？	6-21 19:45 来自湖南	1	6	21	19
学新闻的捏造事实诽谤别人，我觉得橘子更适合她	6-21 19:45 来自广东	2	6	21	19
如果单论信息茧房，可能她还沉浸在成为女权世界的英雄当中呢	6-21 19:44 来自广东		6	21	19
内奸	6-21 19:44 来自辽宁		6	21	19
啥热点，都蹭。你这还来个适度。真服了。现在性别对比闹多厉害，之前男生的早被干掉。她这被双留了，你这点评了真到位。拉倒吧，受不了你。	6-21 19:44 来自山东		6	21	19
你说的完全不赞成啊，人品不行，从事新闻工作危害巨大，同时，这种人还是党员，太可怕了。	6-21 19:44		6	21	19
留党不重要，留学籍也不重要，对于人民群众来说，没有这种人很重要，社会需要和谐	6-21 19:43 来自黑龙江		6	21	19
就你是个好人。就你会说话。	6-21 19:43 来自河南		6	21	19
不从党的属性出发就不能明白为什么说不够	6-21 19:40 来自广东		6	21	19
为什么霸凌的事绝口不提？	6-21 19:38 来自广东		6	21	19
问题不是她的处罚重不重，问题在于双标。	6-21 19:38 来自上海		6	21	19
说句不好听的，还真是农民大叔好说话，大度。这事如果发生在我身上，同是大学生，你这样羞辱我，我不把这个学生搞成社死，名誉扫地，算你祖坟冒青烟救你一命。	6-21 19:35 来自西班牙	1	6	21	19
大叔要是死磕到底，她跑不了，就是大叔太善良了	6-21 19:35 来自山东		6	21	19
对女性的恶性也要包容礼让吗？	6-21 19:34 来自广东	2	6	21	19
如果性别反转也会这样吗？理综课饿不饿心	6-21 19:32 来自陕西		6	21	19
本周寝室流动红旗没有了，处理的还不够严重吗？	6-21 19:31 来自广东	1	6	21	19
不但要开除党籍，还要坐牢，开除学籍	6-21 19:29 来自江苏		6	21	19
满地骂大叔偷拍的 恢复哪门子名誉了？	6-21 19:29 来自河南		6	21	19
懂了，好人就该被枪指着	6-21 19:28 来自福建	1	6	21	19
那么为什么性别一换就开除学籍呢？理中客真有意思	6-21 19:28 来自上海		6	21	19
支持	6-21 19:26 来自四川		6	21	19
“刑满释放”以后，果然乖了许多	6-21 19:26 来自河南		6	21	19
你直接变性不就完了	6-21 19:25 来自辽宁	1	6	21	19
合不合理，大家有话说	6-21 19:23 来自湖南		6	21	19
一个党员去歧视诬告处于低阶级的农民工,然后没有任何处罚，在网络平台炒作男女对立话题，不会受到处罚,那这个潘多拉的魔盒就打开了	6-21 19:22 来自山东	1	6	21	19
他烦的事主要是逃课和保研	6-21 19:20 来自陕西		6	21	19
无所谓，以后女的骂我我往死里骂，女的动手我一拳就给牠打跪。	6-21 19:20 来自北京	1	6	21	19
中山大学那个从校门出来转头提刀找你聊聊	6-21 19:19 来自天津		6	21	19
怕是还没有恢复名誉哟	6-21 19:17 来自重庆	2	6	21	19
她取得大叔的谅解，是因为她撒谎说川大要开除她，然而川大辟谣说并没有开除的决定。这种撒谎博取原谅的行为应该是罪加一等，而不是用来宽大处理的理由，不是吗?	6-21 19:17 来自湖北	8	6	21	19
矫枉要过正啊，里脊	6-21 19:16 来自甘肃		6	21	19
确实能让更多人放弃对塔的幻想。另外现代社会的基本共识是对弱势方应该更加包容，包含老幼病残孕。但这件事情里面，张薇作为新闻专业+研究生+党员，在舆论场上是强势个体，如此消耗公信力却得不到相应的处罚，说明现在的社会纠正机制出现了问题。	6-21 19:12 来自安徽		6	21	19
在？回复一下二楼	6-21 19:11 来自江苏		6	21	19
不尊重女性警告	6-21 19:11 来自广东		6	21	19
这可是党员啊	6-21 19:11 来自河南		6	21	19
回复@你我他三个人:男的天生就是有罪的。	6-21 19:09 来自安徽		6	21	19
因为其它学校都开除了	6-21 19:08 来自上海	1	6	21	19
现代社会一致特点应该是更加的公平公正，而不是对女性更包容	6-21 19:08 来自浙江		6	21	19
这件事情的影响不会因为出了结果而结束的，以后等着后续影响出现吧，个人认为影响不会低于王宇案	6-21 19:08 来自湖南		6	21	19
坏就坏在 被谅解了，我们太过于包容犯错的人了，很多相同条件的案子，基本都是男性处罚重，女性处罚轻。日常生产生活中，女性可以被给予一部分的优待，但是法律面前，麻烦一视同仁。法治社会最大的绊脚石，和稀泥。从扶倒地老人被讹到今天 太多魔幻的案件了。和稀泥这种方式应该要在这个民族中被去除	6-21 19:06 来自陕西		6	21	19
别一个个说女性优势。她是乱说了，给她留校察看也处罚了。第一没有触犯法律。第二跟谣郎的造黄谣完全性质不一样。第三如果她要被逮起来，一个个朋友圈敢口嗨女性的也都该逮起来。实际上一个个偷拍实锤的都没被抓起来呢。	6-21 19:04 来自山东		6	21	19
未来堪忧	6-21 19:01 来自广东		6	21	19
可惜性别一换就重罚的例子还历历在目如果这个适中，那中山大学的赵某晨的处罚呢？	6-21 19:01 来自广西	1	6	21	19
男女转换就是转刑事公诉，你说被刑事公诉，学校不开除，处理是不是适中？	6-21 19:00 来自广东		6	21	19
绝境理中客🤣👉🤡	6-21 18:59 来自山东		6	21	18
双开	6-21 18:59 来自北京		6	21	18
对女性的宽容不是体现在这个方面吧………	6-21 18:58 来自广东		6	21	18
这个事情比嫖娼大，影响恶劣	6-21 18:57 来自广东	1	6	21	18
苏州大学朋友圈造谣女同学直接开除，川大比这个严重就因为党员给个留校察看，还真是双标	6-21 18:56 来自辽宁	1	6	21	18
理中客没有前途	6-21 18:56 来自湖南	1	6	21	18
不知道老胡怎么啃	6-21 18:55 来自湖南		6	21	18
@Shawn_维雅典娜: 有句话说得对，确实在一些问题上对女性是宽容一些。希望小仙女们不要再作了，继续作下次的处罚得男女平等了。	6-21 18:54 来自浙江		6	21	18
那之前为什么没给偷拍造谣的男性机会，到女的就给机会了？？	6-21 18:53 来自澳大利亚	1	6	21	18
哦哦哦	6-21 18:51 来自广西		6	21	18
看历史和新闻就会发现，开除党籍一般都是严重错误，被开除者无一例外都对人民群众的利益造成了直接且巨大的损害。这个女的干的事情社会影响恶劣，但不符合上述条件，只能给予次重的处罚，即留党察看。而这个处分对于普通党员来说也是不可承受之重，因为它意味着一辈子过不了政审，体制彻底向丫关门了	6-21 18:51 来自陕西	1	6	21	18
当事女性分明就是恰流量的营销号，我支持把搞仇恨营销的营销号通通整死他们除了喂肥了自己，对社会只有害处没有益处，还不如个追星号更有正能量	6-21 18:51 来自上海	1	6	21	18
从这件事上来说，保研应该只限于理工农医	6-21 18:51 来自北京		6	21	18
只能说诬告对象选得好，如果选个这几年被女拳打懵了的男大学生，原谅可能性是0%	6-21 18:49 来自安徽	2	6	21	18
也就是欺负农民工大叔好欺负	6-21 18:49 来自山东	1	6	21	18
客观	6-21 18:48 来自浙江		6	21	18
明明是广州地铁诬告事件	6-21 17:38 来自上海	2753	6	21	17
“双一留”与群众背道而驰	6-21 17:38 来自广西	2371	6	21	17
它玷污了党为人民服务的基本理念，人品极差，它留在党内是对党员队伍的亵渎	6-21 18:02 来自山西	907	6	21	18
什么留党察看，这个女的迟早要叛党，在她的心里党组织只不过是她升官发财的阶梯	6-21 18:47 来自浙江	501	6	21	18
① 川大玩了文字游戏，只说了接收过程核查未发现违规！！！又没说推免过程呢！！推免资格获得是否存在问题得话筒要交给 @河南大学	6-21 17:42 来自四川	419	6	21	17
自罚三杯这就是川大，呵呵，丢人啊	6-21 18:05 来自北京	248	6	21	18
还有学校内部管理问题，很早之前就传出“有人要保她”这个传言。是谁要保？怎么保？有人保就能减轻处罚？在依法依规之下，“保”这个字眼就很有意思，这种不是学阀就是官僚主义作风的东西，堂而皇之的搞这种风气，川大本身问题也该有人查一查。	6-21 17:41 来自四川	277	6	21	17
什么偷拍，明明是陷害	6-21 17:48 来自河南	150	6	21	17
@四川大学 你们学校还有党员吗？站出来说话！贵校意识形态阵地已经被打成筛子了吗！	6-21 18:10 来自云南	139	6	21	18
只能说这女的要么上面有人，要么下面有人。	6-21 17:56 来自甘肃	110	6	21	17
张同学认为，不服再来拍	6-21 17:41 来自广东	119	6	21	17
她在践踏法律滴尊严和人民维护法律滴道德底线。	6-21 18:23 来自四川	79	6	21	18
建议纪委监委可以去川大调查看看了	6-21 18:26 来自四川	75	6	21	18
纯好奇，我想知道留校留党察看有什么实质利益的损失吗？	6-21 17:41 来自广东	72	6	21	17
基于网上披露的消息，她在高中、本科阶段均有黑历史。但均未受到严厉处罚，也未悔改甚至更加嚣张，这种不痛不痒的处罚只会让她更加肆无忌惮或隐蔽地“坏”。不禁让人思考这次发生的事情和之前学校的纵“恶”之间的关联。如果这个人以后再做出危害社会和人民的事情，希望川大能为此次“纵恶”负责。	6-21 20:43 来自重庆	88	6	21	20
@四川大学 ，党员的标准你们不知道吗	6-21 17:51 来自北京	91	6	21	17
这样的人加入党组织只是想捞取政治资本。不尊重劳动人民的人不配入党。	6-21 21:25 来自湖南	54	6	21	21
就这两个处分（留校察看，留党察看），毕业时学校如果不把这两个处分放入录入档案，就等于什么处分也没有！	6-21 18:43 来自黑龙江	47	6	21	18
都散了吧，张薇啥事没有。川大不能失去张薇，就像西方不能失去耶路撒冷	6-21 21:16 来自浙江	117	6	21	21
只要不开除还留在学校，就等于没有处理。有无数种机会可以“将功补过”。不要低估张某这样的人的能量。最多五年之后这件事也就被人们遗忘了。能够清晰的感觉到各路强大的神秘力量在力保张某。这种力量完全可以对抗舆论。#疑地铁事件女子同学称被其校园霸凌#	6-21 18:10 来自河北	54	6	21	18
就是地铁诬陷事件，弄成偷拍，谁偷拍谁啊。	6-21 17:39 来自陕西	56	6	21	17
这个其实性质很恶劣…具有明显的主观故意…实际上已经涉嫌诽谤罪…虽然取得了对方的谅解，但这个性质其实是非常严重的…而且造成了极坏的社会影响…第28条，有刑法规定的行为，虽不构成犯罪…直至开除党籍处分…当然川大的党组有他们自己的考量…	6-21 17:45 来自重庆	38	6	21	17
“伸张个毛正义”，司马老师终于怒了，怒说出一句人话了其实俺也是这么想的	6-21 19:11 来自广东	53	6	21	19
司法公正就是这样一点点的被接下来其他人	6-21 18:09 来自山西	33	6	21	18
图片评论	6-21 17:51 来自辽宁	42	6	21	17
这女的背景深厚，就像那个指鼠为鸭的餐饮公司一样！所以，当资本有了话语权，法律的底线就是没有底线；当权力有了话语权，资本也得退避三舍！	6-22 09:35 来自江苏	34	6	22	09
从严治党，不能停留在嘴上。	6-21 18:16 来自江苏	25	6	21	18
图片评论	6-21 18:13 来自湖南	43	6	21	18
劣币驱逐良币。这大学可以关了。	6-21 17:54 来自美国	43	6	21	17
估计曝出的这些事牵扯到太多人，所以调查不应该是学校内部自己查自己，应该由上一级的纪检监察部门介入，应该更有说服力。就像“鼠头鸭脖”事件，如果没有上级部门介入，就被“指鼠为鸭”不了了之了。仅个人观点，如有不妥请大家指正交流	6-21 18:31 来自云南	45	6	21	18
需要联合调查组了，川大自查了寂寞，也说明川大领导班子自身屁股就不干净	6-22 05:05 来自江苏	26	6	22	05
不是干他妈的人厉害，就是干她的人厉害	6-21 21:34 来自安徽	23	6	21	21
网友：“我觉得留校察看太不应该，应该留校任教！毕竟她还是一个孩子！”留校察看，留D察看，双留了！	6-21 19:24 来自云南	22	6	21	19
张薇以"学校要开除"取得对方谅解,，学校以"取得对方谅解"为依据留校留党，有理有据，令人信服。不亏是双一留大学。	6-21 18:16 来自广东	29	6	21	18
估计保她的都和她睡过吧	6-21 18:01 来自山东	18	6	21	18
川大仍定性为地铁偷拍事件，还不如人日说的乌龙。	6-21 17:47 来自黑龙江	20	6	21	17
图片评论	6-21 23:40 来自安徽	29	6	21	23
这就是公平公正男女平等	6-21 18:07 来自山西	14	6	21	18
公平公正法治就这样一点点被撕裂	6-22 05:53 来自山西	10	6	22	05
这种犯罪分子还留着过年，严重破坏了党的纯洁性，我认为四川大学党支部一定有问题啊	6-21 17:48 来自广东	20	6	21	17
千挑万选选了这位入党。这让当初考察她的那个基层组织情何以堪	6-22 09:18 来自广东	12	6	22	09
她是怎么入党的？	6-21 22:33 来自广东	10	6	21	22
毕竟干过记者，以上5条问得很好！	6-21 18:13 来自云南	9	6	21	18
说到心坎上去了，您太正了。不就这个道理嘛。	6-21 21:09 来自四川	7	6	21	21
还是你的点评到位，那个胡**就是个和稀泥的，戳气	6-21 21:42 来自上海	10	6	21	21
神tm海纳百川，藏污纳垢还差不多	6-21 18:02 来自德国	24	6	21	18
有免死金牌怕什么	6-21 18:18 来自广东	15	6	21	18
所以说坏人 有背景的 都会活的好好的	6-21 18:18 来自河北	11	6	21	18
“双一留”好大学	6-21 17:42 来自上海	11	6	21	17
一年后自动消除的处分，而且处分不带到社会上，美其名曰保护大学生就业！	6-21 17:55 来自江苏	12	6	21	17
这处理简直是隔靴挠痒！	6-21 21:56 来自福建	10	6	21	21
作为一名党员她的水分占了99.999%,其余的也是杂质；党性没有一份。	6-21 17:51 来自陕西	10	6	21	17
司马南老师，此女长得如何？	6-21 17:48 来自河北	3	6	21	17
党员？丢人！	6-21 19:14	14	6	21	19
如果被她诬陷的不是一个农民工，是仲大军先生，她可能被抽俩耳光子。	6-21 20:34 来自北京	7	6	21	20
先转为敬，火速围观~	6-21 18:24 来自山东	2	6	21	18
川大果然立德树人	6-21 18:00 来自福建	11	6	21	18
这样的党员是不是让人联想到学校的党支部该查查了？	6-21 23:28 来自广东	9	6	21	23
[truncated: 2,171 more rows]

## Sheet: Data preprocessing
Serial No.	Time	Number of comments	Normalize
1	16: 00, 21st, Jun.	125	0.189024
2		187	0.283537
3		657	1
4		473	0.719512
5		304	0.46189
6		251	0.381098
7		323	0.490854
8		141	0.213415
9		92	0.13872
10		74	0.11128
11		24	0.035061
12		15	0.0213415
13		10	0.0137195
14		22	0.0320122
15		46	0.0685976
16		146	0.221037
17		153	0.231707
18		108	0.16311
19		107	0.161585
20		72	0.108232
21		60	0.089939
22		58	0.0868902
23		63	0.0945122
24		53	0.0792683
25		44	0.0655488
26		36	0.0533537
27		35	0.0518293
28		29	0.0426829
29		17	0.0243902
30		22	0.0320122
31		17	0.0243902
32		3	0.00304878
33		2	0.00152439
34		3	0.00304878
35		3	0.00304878
36		4	0.00457317
37		2	0.00152439
38		1	0
39		3	0.00304878
40		5	0.00609756
41		18	0.0259146
42		21	0.0304878
43		24	0.035061
44		20	0.0289634
45		12	0.0167683
46		18	0.0259146
47		16	0.0228659
48		14	0.0198171
49		10	0.0137195
50		12	0.0167683
51		7	0.00914634
52		11	0.0152439
53		3	0.00304878
54		9	0.0121951
55		9	0.0121951
56		2	0.00152439

## Sheet: Comparison of projections
序号	实际值	BP	Improved by LSTM	Not improved by LSTM
7	0.490854	0.264589	0.393394	0.377898	0.0974592	0.0974592	0.247739	0.247739	-0.226265	-0.460962	0.460962
8	0.213415	0.17822	0.125723	0.0739929	0.0876915	0.0876915	0.697497	0.697497	-0.0351942	-0.16491	0.16491
9	0.13872	0.102169	0.0613165	0.0504482	0.077403	0.077403	1.26235	1.26235	-0.0365505	-0.263485	0.263485
10	0.11128	0.108497	0.0806988	0.0790217	0.0305817	0.0305817	0.378961	0.378961	-0.00278369	-0.0250151	0.0250151
11	0.035061	0.0821834	0.0215126	0.0176811	0.0135483	0.0135483	0.629785	0.629785	0.0471224	1.34401	1.34401
12	0.0213415	0.0673608	0.00785808	0.0132225	0.0134834	0.0134834	1.71586	1.71586	0.0460193	2.15633	2.15633
13	0.0137195	0.0682301	0.0138307	0.0264096	-0.000111208	0.000111208	-0.00804064	0.00804064	0.0545106	3.97322	3.97322
14	0.0320122	0.0748052	0.0327229	0.051635	-0.000710677	0.000710677	-0.021718	0.021718	0.042793	1.33677	1.33677
15	0.0685976	0.0920454	0.0696172	0.0953518	-0.00101965	0.00101965	-0.0146465	0.0146465	0.0234478	0.341817	0.341817
16	0.221037	0.154394	0.241127	0.26385	-0.0200907	0.0200907	-0.0833198	0.0833198	-0.0666427	-0.301501	0.301501
17	0.231707	0.179524	0.244979	0.22598	-0.0132713	0.0132713	-0.0541734	0.0541734	-0.0521837	-0.225214	0.225214
18	0.16311	0.141178	0.135863	0.116527	0.0272469	0.0272469	0.200547	0.200547	-0.0219322	-0.134463	0.134463
19	0.161585	0.129575	0.132701	0.125454	0.0288848	0.0288848	0.217669	0.217669	-0.0320101	-0.1981	0.1981
20	0.108232	0.115257	0.0877618	0.0841057	0.0204699	0.0204699	0.233243	0.233243	0.00702519	0.0649088	0.0649088
21	0.089939	0.100359	0.0684482	0.0714898	0.0214908	0.0214908	0.313972	0.313972	0.0104203	0.115859	0.115859
22	0.0868902	0.100845	0.0739826	0.0836779	0.0129076	0.0129076	0.174468	0.174468	0.0139548	0.160602	0.160602
23	0.0945122	0.104724	0.0840368	0.0974447	0.0104754	0.0104754	0.124653	0.124653	0.0102119	0.108049	0.108049
24	0.0792683	0.100438	0.071154	0.0805089	0.00811432	0.00811432	0.114039	0.114039	0.0211695	0.267061	0.267061
25	0.0655488	0.0922618	0.0559915	0.0647151	0.00955726	0.00955726	0.170691	0.170691	0.026713	0.407529	0.407529
26	0.0533537	0.0867351	0.0463948	0.0563869	0.00695884	0.00695884	0.149992	0.149992	0.0333814	0.625664	0.625664
27	0.0518293	0.0852924	0.0465036	0.0593399	0.00532565	0.00532565	0.114521	0.114521	0.0334631	0.645642	0.645642
28	0.0426829	0.0825771	0.0401328	0.0526262	0.0025501	0.0025501	0.0635416	0.0635416	0.0398942	0.934663	0.934663
29	0.0243902	0.0743956	0.0225552	0.0329543	0.001835	0.001835	0.0813558	0.0813558	0.0500054	2.05022	2.05022
30	0.0320122	0.074959	0.0297406	0.0449034	0.00227161	0.00227161	0.076381	0.076381	0.0429468	1.34158	1.34158
31	0.0243902	0.0747441	0.0267698	0.0413679	-0.00237956	0.00237956	-0.0888898	0.0888898	0.0503539	2.06451	2.06451
32	0.00304878	0.0649964	0.00467668	0.015147	-0.0016279	0.0016279	-0.348088	0.348088	0.0619476	20.3188	20.3188
33	0.00152439	0.0614935	0.00750669	0.0158427	-0.0059823	0.0059823	-0.796929	0.796929	0.0599691	39.3397	39.3397
34	0.00304878	0.0633672	0.0102892	0.024049	-0.00724043	0.00724043	-0.703692	0.703692	0.0603184	19.7844	19.7844
35	0.00304878	0.0637307	0.009884	0.0245062	-0.00683522	0.00683522	-0.691544	0.691544	0.0606819	19.9037	19.9037
36	0.00457317	0.0641853	0.0103524	0.0257965	-0.00577927	0.00577927	-0.558252	0.558252	0.0596121	13.0352	13.0352
37	0.00152439	0.0633081	0.00865013	0.022276	-0.00712574	0.00712574	-0.823773	0.823773	0.0617837	40.5301	40.5301
38	0	0.062127	0.00899286	0.0200727	-0.00899286	0.00899286	-1	1	0.062127	#DIV/0!	0
39	0.00304878	0.0632244	0.0109324	0.0245224	-0.00788361	0.00788361	-0.721124	0.721124	0.0601756	19.7376	19.7376
40	0.00609756	0.0649713	0.0113671	0.0284883	-0.00526953	0.00526953	-0.463577	0.463577	0.0588737	9.65529	9.65529
41	0.0259146	0.0726159	0.0297648	0.050418	-0.00385015	0.00385015	-0.129352	0.129352	0.0467013	1.80212	1.80212
42	0.0304878	0.0773715	0.0297648	0.0540949	0.000723024	0.000723024	0.0242913	0.0242913	0.0468837	1.53779	1.53779
43	0.035061	0.0783552	0.0353296	0.0531388	-0.00026863	0.00026863	-0.00760355	0.00760355	0.0432942	1.23483	1.23483
44	0.0289634	0.0764866	0.0362866	0.0446342	-0.00732316	0.00732316	-0.201814	0.201814	0.0475232	1.6408	1.6408
45	0.0167683	0.0706087	0.0301643	0.02968	-0.013396	0.013396	-0.444101	0.444101	0.0538404	3.21085	3.21085
46	0.0259146	0.072471	0.0173709	0.0422403	0.00854378	0.00854378	0.491846	0.491846	0.0465564	1.79653	1.79653
47	0.0228659	0.0737461	0.0259242	0.0421347	-0.00305838	0.00305838	-0.117974	0.117974	0.0508802	2.22516	2.22516
48	0.0198171	0.0714313	0.0262325	0.0360187	-0.0064154	0.0064154	-0.24456	0.24456	0.0516142	2.60453	2.60453
49	0.0137195	0.068892	0.0213908	0.0300499	-0.00767133	0.00767133	-0.358627	0.358627	0.0551725	4.02146	4.02146
50	0.0167683	0.0692478	0.0159908	0.0345782	0.000777468	0.000777468	0.0486196	0.0486196	0.0524795	3.12969	3.12969
51	0.00914634	0.0673695	0.018843	0.027627	-0.00969664	0.00969664	-0.514602	0.514602	0.0582232	6.36573	6.36573
52	0.0152439	0.068152	0.0131623	0.0338303	0.00208163	0.00208163	0.158151	0.158151	0.0529081	3.47077	3.47077
53	0.00304878	0.0651925	0.0175526	0.0220583	-0.0145038	0.0145038	-0.826306	0.826306	0.0621437	20.3831	20.3831
					0.00701868	0.0138486	-0.0326069	0.359849	0	#DIV/0!	5.4349
