# Supplementary material for: Research on the evolution of college online public opinion risk based on improved Grey Wolf Optimizer combined with LSTM model
Source: PLoS One. 2025 Jan 24;20(1):e0311749. doi: 10.1371/journal.pone.0311749 (PMC11761667; doi:10.1371/journal.pone.0311749)
Supplement: S3 Data — (XLSX) [file pone.0311749.s003.xlsx]

## Sheet: Sheet1
11		0	1	2	3	4	5	6	7	8	9	10	11	12	13	14	15	16	17	18	19	20	21	22	23
	Number of posts																				1			3
	Number of comments																				34	131	31	401	801
	Weibo Heat (similar to the Trend of Twitter)
12											1	3	1			1	3	3		5	2		3	4	5
		655	257	123	54	45	51	121	407	773	438	240	208	170	109	65	49	43	44	34	18	28	30	29	21
13		9	5	6	1	4	1	2	6	9	14	5	7	5	6	5	3	34	47	18	66	53	526	155	93
14		83	50	22	15	14	19	43	85	77	40	30	23	21	14	16	5	13	4	6	10	3	3	5	7
Time of comments		0	1	2	3	4	5	6	7	8	9	10	11	12	13	14	15	16	17	18	19	20	21	22	23
	11																				34	130	31	392	747
	12	619	249	117	52	45	48	115	389	749	425	227	200	165	104	65	48	42	40	34	17	28	28	28	18
	13	9	5	6	1	3	1	2	5	9	13	5	7	5	6	5	3	33	47	16	65	49	378	146	89
	14	80	49	21	11	13	19	42	84	73	38	29	18	20	14	15	5	12	4	6	10	3	3	5	6
Trends of communication (by Zhiwei)		0	1	2	3	4	5	6	7	8	9	10	11	12	13	14	15	16	17	18	19	20	21	22	23
	11																				391	111	842	695	608
	12	257	134	107	71	87	93	186	310	315	463	392	371	324	346	308	332	304	181	140	114	123	96	100	100
	13	58	38	17	18	28	39	42	98	153	133	153	173	179	113	119	112	83	48	52	50	27	41	30	30
	14	10	12	11	0	4	8	14	53	88	140	115	269	173	107	97	62	58	43	38	35	35	11	16	26
