# Supplementary material for: Research on the evolution of college online public opinion risk based on improved Grey Wolf Optimizer combined with LSTM model
Source: PLoS One. 2025 Jan 24;20(1):e0311749. doi: 10.1371/journal.pone.0311749 (PMC11761667; doi:10.1371/journal.pone.0311749)
Supplement: S4 Data — (XLSX) [file pone.0311749.s004.xlsx]

## Sheet: Sheet1
Serial No.	Exponents
1	0.155685
2	0.161409
3	0.292045
4	0.601726	0.204051
5	0.925886	0.382291
6	0.679315	0.641658
7	0.284261	0.548278
8	0.149933	0.325215
9	0.071494	0.203317
10	0.0675527	0.123974
11	0.0745327	0.0989714
12	0.16942	0.0940918
13	0.478744	0.13018
14	0.818137	0.286644
15	0.552107	0.542928
16	0.342874	0.456723
17	0.308805	0.334766
18	0.255975	0.273198
19	0.213764	0.228132
20	0.162292	0.19878
21	0.147995	0.166536
22	0.134392	0.149079
23	0.0961385	0.137148
24	0.0743103	0.119339
25	0.0509401	0.104059
26	0.0671181	0.089065
27	0.0568997	0.0889925
28	0.0551743	0.0860949
29	0.0488641	0.0852075
30	0.0239975	0.081882
31	0.0157024	0.0723278
32	0.00965501	0.0650214
33	0.00621729	0.0595824
34	0.0109598	0.0567819
35	0.0121817	0.0572293
36	0.0148207	0.0581016
37	0.0344435	0.059563
38	0.0566457	0.0665443
39	0.0542317	0.077501
40	0.0528127	0.0820366
41	0.0606788	0.0830588
42	0.0609338	0.0853308
43	0.0408307	0.0865928
44	0.0415978	0.0804102
45	0.0371974	0.0774084
46	0.0583741	0.0743259
47	0.0563951	0.0808696
48	0.0316572	0.0833022
49	0.0757557	0.0763796
50	0.0538346	0.0872786
51	0.38552	0.0848096
52	0.144301	0.220083
53	0.0925067	0.170445
54	0.0733219	0.138856
55	0.0485543	0.103953
56	0.0255757	0.0877738
57	0.0110699	0.0743443
58	0.0139383	0.063741
59	0.0194498	0.0603511
60	0.0414301	0.0613657
61	0.0953457	0.069791
62	0.0946961	0.0926211
63	0.0793332	0.10332
64	0.0651313	0.102305
65	0.101057	0.0947022
66	0.0738797	0.103874
67	0.0466226	0.0988361
68	0.0428212	0.0879245
69	0.0237938	0.0798778
70	0.0279134	0.0705499
71	0.0167521	0.0684888
72	0.0168094	0.0638576
73	0.0197053	0.0624109
74	0.0137412	0.062407
75	0.00624481	0.0609416
76	0.00942558	0.0577974
77	0.0136561	0.0570905

## Sheet: Sheet2
0.155685	0
0.161409	0
0.292045	0
0.601726	0.204051
0.925886	0.382291
0.679315	0.841658
0.284261	0.548278
0.149933	0.325215
0.071494	0.203317
0.0675527	0.123974
0.0745327	0.0989714
0.16942	0.0940918
0.478744	0.13018
0.818137	0.286644
0.552107	0.742928
0.342874	0.456723
0.308805	0.334766
0.255975	0.273198
0.213764	0.228132
0.162292	0.19878
0.147995	0.166536
0.134392	0.149079
0.0961385	0.137148
0.0743103	0.119339
0.0509401	0.104059
0.0671181	0.089065
0.0568997	0.0889925
0.0551743	0.0860949
0.0488641	0.0852075
0.0239975	0.081882
0.0157024	0.0723278
0.00965501	0.0650214
0.00621729	0.0595824
0.0109598	0.0567819
0.0121817	0.0572293
0.0148207	0.0581016
0.0344435	0.059563
0.0566457	0.0665443
0.0542317	0.077501
0.0528127	0.0820366
0.0606788	0.0830588
0.0609338	0.0853308
0.0408307	0.0865928
0.0415978	0.0804102
0.0371974	0.0774084
0.0583741	0.0743259
0.0563951	0.0808696
0.0316572	0.0833022
0.0757557	0.0763796
0.0538346	0.0872786
0.38552	0.0848096
0.144301	0.320083
0.0925067	0.170445
0.0733219	0.138856
0.0485543	0.103953
0.0255757	0.0877738
0.0110699	0.0743443
0.0139383	0.063741
0.0194498	0.0603511
0.0414301	0.0613657
0.0953457	0.069791
0.0946961	0.0926211
0.0793332	0.10332
0.0651313	0.102305
0.101057	0.0947022
0.0738797	0.103874
0.0466226	0.0988361
0.0428212	0.0879245
0.0237938	0.0798778
0.0279134	0.0705499
0.0167521	0.0684888
0.0168094	0.0638576
0.0197053	0.0624109
0.0137412	0.062407
0.00624481	0.0609416
0.00942558	0.0577974
0.0136561	0.0570905
0	0.0545634
0	0.0423809
0	0.0403598

## Sheet: Sheet3
0.601726	0.204051
0.925886	0.382291	0.601726	0.219435	0.219435	0.364675	0.0481515
0.679315	0.841658	0.925886	0.0842277	0.0842277	0.0909699	0.00709431
0.284261	0.548278	0.679315	0.131038	0.131038	0.192897	0.0171709
0.149933	0.325215	0.284261	-0.0409542	0.0409542	0.144073	0.00167725
0.071494	0.203317	0.149933	-0.0533838	0.0533838	0.35605	0.00284983
0.0675527	0.123974	0.071494	-0.0524799	0.0524799	0.734046	0.00275414
0.0745327	0.0989714	0.0675527	-0.0314187	0.0314187	0.465099	0.000987134
0.16942	0.0940918	0.0745327	-0.0195591	0.0195591	0.262423	0.000382559
0.478744	0.13018	0.16942	0.0392408	0.0392408	0.231618	0.00153984
0.818137	0.286644	0.478744	0.1921	0.1921	0.401258	0.0369025
0.552107	0.742928	0.818137	0.0752085	0.0752085	0.0919265	0.00565632
0.342874	0.456723	0.552107	0.0953844	0.0953844	0.172764	0.00909818
0.308805	0.334766	0.342874	0.00810799	0.00810799	0.0236472	6.57395e-05
0.255975	0.273198	0.308805	0.0356074	0.0356074	0.115307	0.00126789
0.213764	0.228132	0.255975	0.0278434	0.0278434	0.108774	0.000775255
0.162292	0.19878	0.213764	0.0149845	0.0149845	0.0700984	0.000224536
0.147995	0.166536	0.162292	-0.0042442	0.0042442	0.0261517	1.80133e-05
0.134392	0.149079	0.147995	-0.00108419	0.00108419	0.00732585	1.17546e-06
0.0961385	0.137148	0.134392	-0.00275574	0.00275574	0.0205052	7.59409e-06
0.0743103	0.119339	0.0961385	-0.0232003	0.0232003	0.241322	0.000538256
0.0509401	0.104059	0.0743103	-0.029749	0.029749	0.400335	0.000885002
0.0671181	0.089065	0.0509401	-0.0381249	0.0381249	0.748427	0.00145351
0.0568997	0.0889925	0.0671181	-0.0218745	0.0218745	0.325911	0.000478493
0.0551743	0.0860949	0.0568997	-0.0291952	0.0291952	0.5131	0.000852361
0.0488641	0.0852075	0.0551743	-0.0300331	0.0300331	0.544332	0.00090199
0.0239975	0.081882	0.0488641	-0.0330179	0.0330179	0.675709	0.00109018
0.0157024	0.0723278	0.0239975	-0.0483303	0.0483303	2.01397	0.00233582
0.00965501	0.0650214	0.0157024	-0.0493191	0.0493191	3.14087	0.00243237
0.00621729	0.0595824	0.00965501	-0.0499274	0.0499274	5.17114	0.00249275
0.0109598	0.0567819	0.00621729	-0.0505646	0.0505646	8.1329	0.00255678
0.0121817	0.0572293	0.0109598	-0.0462694	0.0462694	4.22173	0.00214086
0.0148207	0.0581016	0.0121817	-0.0459199	0.0459199	3.76958	0.00210864
0.0344435	0.059563	0.0148207	-0.0447423	0.0447423	3.0189	0.00200187
0.0566457	0.0665443	0.0344435	-0.0321009	0.0321009	0.931987	0.00103047
0.0542317	0.077501	0.0566457	-0.0208553	0.0208553	0.368171	0.000434945
0.0528127	0.0820366	0.0542317	-0.0278049	0.0278049	0.512706	0.000773112
0.0606788	0.0830588	0.0528127	-0.0302461	0.0302461	0.572705	0.000914826
0.0609338	0.0853308	0.0606788	-0.0246521	0.0246521	0.406272	0.000607724
0.0408307	0.0865928	0.0609338	-0.0256589	0.0256589	0.421095	0.000658381
0.0415978	0.0804102	0.0408307	-0.0395795	0.0395795	0.969358	0.00156654
0.0371974	0.0774084	0.0415978	-0.0358106	0.0358106	0.860877	0.0012824
0.0583741	0.0743259	0.0371974	-0.0371286	0.0371286	0.998151	0.00137853
0.0563951	0.0808696	0.0583741	-0.0224956	0.0224956	0.385369	0.00050605
0.0316572	0.0833022	0.0563951	-0.0269071	0.0269071	0.477118	0.000723994
0.0757557	0.0763796	0.0316572	-0.0447224	0.0447224	1.41271	0.00200009
0.0538346	0.0872786	0.0757557	-0.011523	0.011523	0.152107	0.000132778
0.38552	0.0848096	0.0538346	-0.0309751	0.0309751	0.575375	0.000959456
0.144301	0.320083	0.38552	0.0654366	0.0654366	0.169736	0.00428194
0.0925067	0.170445	0.144301	-0.0261443	0.0261443	0.181179	0.000683527
0.0733219	0.138856	0.0925067	-0.0463492	0.0463492	0.501036	0.00214825
0.0485543	0.103953	0.0733219	-0.0306314	0.0306314	0.417766	0.000938283
0.0255757	0.0877738	0.0485543	-0.0392195	0.0392195	0.807745	0.00153817
0.0110699	0.0743443	0.0255757	-0.0487686	0.0487686	1.90684	0.00237838
0.0139383	0.063741	0.0110699	-0.0526711	0.0526711	4.75805	0.00277424
0.0194498	0.0603511	0.0139383	-0.0464128	0.0464128	3.32987	0.00215415
0.0414301	0.0613657	0.0194498	-0.0419158	0.0419158	2.15507	0.00175694
0.0953457	0.069791	0.0414301	-0.0283609	0.0283609	0.684547	0.000804338
0.0946961	0.0926211	0.0953457	0.00272466	0.00272466	0.0285767	7.42378e-06
0.0793332	0.10332	0.0946961	-0.00862384	0.00862384	0.0910686	7.43706e-05
0.0651313	0.102305	0.0793332	-0.0229722	0.0229722	0.289566	0.000527721
0.101057	0.0947022	0.0651313	-0.0295709	0.0295709	0.45402	0.000874438
0.0738797	0.103874	0.101057	-0.00281698	0.00281698	0.0278753	7.9354e-06
0.0466226	0.0988361	0.0738797	-0.0249564	0.0249564	0.337798	0.000622822
0.0428212	0.0879245	0.0466226	-0.0413019	0.0413019	0.885878	0.00170585
0.0237938	0.0798778	0.0428212	-0.0370566	0.0370566	0.865381	0.00137319
0.0279134	0.0705499	0.0237938	-0.0467562	0.0467562	1.96506	0.00218614
0.0167521	0.0684888	0.0279134	-0.0405754	0.0405754	1.45361	0.00164636
0.0168094	0.0638576	0.0167521	-0.0471055	0.0471055	2.81192	0.00221893
0.0197053	0.0624109	0.0168094	-0.0456015	0.0456015	2.71287	0.0020795
0.0137412	0.062407	0.0197053	-0.0427017	0.0427017	2.16702	0.00182343
0.00624481	0.0609416	0.0137412	-0.0472004	0.0472004	3.43494	0.00222787
0.00942558	0.0577974	0.00624481	-0.0515526	0.0515526	8.25528	0.00265767
0.0136561	0.0570905	0.00942558	-0.0476649	0.0476649	5.05697	0.00227194
		0.0136561		0	0	0
				0.041147	1.23772	0.00288685
						0.0537294

## Sheet: To verify
Actual value	PSO-BP	GWO-LSTM	LSTM
0.49085	0.26459	0.39339	0.3779		0.09746	0.09746
0.21341	0.17822	0.12572	0.07399		0.08769	0.08769
0.13872	0.10217	0.06132	0.05045		0.0774	0.0774
0.11128	0.1085	0.0807	0.07902		0.03058	0.03058
0.03506	0.08218	0.02151	0.01768		0.01355	0.01355
0.02134	0.06736	0.00786	0.01322		0.01348	0.01348
0.01372	0.06823	0.01383	0.02641		-0.00011	0.00011
0.03201	0.07481	0.03272	0.05164		-0.00071	0.00071
0.0686	0.09205	0.06962	0.09535		-0.00102	0.00102
0.22104	0.15439	0.24113	0.26385		-0.02009	0.02009
0.23171	0.17952	0.24498	0.22598		-0.01327	0.01327
0.16311	0.14118	0.13586	0.11653		0.02725	0.02725
0.16159	0.12958	0.1327	0.12545		0.02889	0.02889
0.10823	0.11526	0.08776	0.08411		0.02047	0.02047
0.08994	0.10036	0.06845	0.07149		0.02149	0.02149
0.08689	0.10085	0.07398	0.08368		0.01291	0.01291
0.09451	0.10472	0.08404	0.09744		0.01047	0.01047
0.07927	0.10044	0.07115	0.08051		0.00812	0.00812
0.06555	0.09226	0.05599	0.06472		0.00956	0.00956
0.05335	0.08674	0.04639	0.05639		0.00696	0.00696
0.05183	0.08529	0.0465	0.05934		0.00533	0.00533
0.04268	0.08258	0.04013	0.05263		0.00255	0.00255
0.02439	0.0744	0.02256	0.03295		0.00183	0.00183
0.03201	0.07496	0.02974	0.0449		0.00227	0.00227
0.02439	0.07474	0.02677	0.04137		-0.00238	0.00238
0.00305	0.065	0.00468	0.01515		-0.00163	0.00163
0.00152	0.06149	0.00751	0.01584		-0.00599	0.00599
0.00305	0.06337	0.01029	0.02405		-0.00724	0.00724
0.00305	0.06373	0.00988	0.02451		-0.00683	0.00683
0.00457	0.06419	0.01035	0.0258		-0.00578	0.00578
0.00152	0.06331	0.00865	0.02228		-0.00713	0.00713
0	0.06213	0.00899	0.02007		-0.00899	0.00899
0.00305	0.06322	0.01093	0.02452		-0.00788	0.00788
0.0061	0.06497	0.01137	0.02849		-0.00527	0.00527
0.02591	0.07262	0.02976	0.05042		-0.00385	0.00385
0.03049	0.07737	0.02976	0.05409		0.00073	0.00073
0.03506	0.07836	0.03533	0.05314		-0.00027	0.00027
0.02896	0.07649	0.03629	0.04463		-0.00733	0.00733
0.01677	0.07061	0.03016	0.02968		-0.01339	0.01339
0.02591	0.07247	0.01737	0.04224		0.00854	0.00854
0.02287	0.07375	0.02592	0.04213		-0.00305	0.00305
0.01982	0.07143	0.02623	0.03602		-0.00641	0.00641
0.01372	0.06889	0.02139	0.03005		-0.00767	0.00767
0.01677	0.06925	0.01599	0.03458		0.00078	0.00078
0.00915	0.06737	0.01884	0.02763		-0.00969	0.00969
0.01524	0.06815	0.01316	0.03383		0.00208	0.00208
0.00305	0.06519	0.01755	0.02206		-0.0145	0.0145
						0.0138483
